# Supplementary material for: Integrated bioinformatics and experimental validation identify ATF3 as a key gene in secondary brain damage after intracerebral hemorrhage
Source: PLoS One. 2025 Jul 18;20(7):e0328530. doi: 10.1371/journal.pone.0328530 (PMC12273966; doi:10.1371/journal.pone.0328530)
Supplement: S1 Table — (CSV) [file pone.0328530.s001.csv]

	ENTREZID	Gene	logFC	AveExpr	t	P.Value	adj.P.Val	B
1	54212	SNTG1	-3.43262549894429	4.6831647586294	-15.9099930233288	3.0512124649572e-07	0.0052796656500667	6.6150436691808
2	1128	CHRM1	-3.0814760807518	4.28909765761898	-14.882041626714	5.07075072038677e-07	0.0052796656500667	6.278808290367
3	2051	EPHB6	-3.00248461781684	5.33633440451393	-13.5596630444989	1.02538549684469e-06	0.00549948277881071	5.78392138105477
4	6262	RYR2	-3.19006737996844	7.54174255407455	-12.9685859958352	1.43431307446233e-06	0.00549948277881071	5.53670035016717
5	81832	NETO1	-2.36865933401388	5.33820254434748	-12.6587997691095	1.71988065276343e-06	0.00549948277881071	5.40000225862269
6	53335	BCL11A	-3.19628124129889	7.37755369211192	-12.603402214046	1.77740252797892e-06	0.00549948277881071	5.37501618712755
7	139065	SLITRK4	-4.32868412814248	5.29020701512937	-12.5375072412613	1.84865441085646e-06	0.00549948277881071	5.34507718364987
8	389136	VGLL3	2.24364747334053	4.01297005487539	11.9722166513272	2.61068357906759e-06	0.00679560935631295	5.0781620924817
9	30811	HUNK	-1.50100838010386	4.44082748182004	-11.2584492055942	4.12542573149095e-06	0.00871863873985362	4.71356763059247
10	57452	GALNT16	-2.48238647741509	8.32834112552259	-11.2360563489481	4.18682229151634e-06	0.00871863873985362	4.70159834339062
11	5493	PPL	-2.48850071261456	6.18630290315623	-11.0751832578695	4.65924305969074e-06	0.00881890752164833	4.61461644160752
12	114795	TMEM132B	-2.77932723672746	7.63539274114111	-10.8482074118291	5.43073624465388e-06	0.00881890752164833	4.48886623759085
13	59277	NTN4	-2.54630881939417	5.07993637748907	-10.824266379444	5.52013415771447e-06	0.00881890752164833	4.47539137848503
14	102723722	LOC102723722	-1.55235890382619	6.24740878236151	-10.7200538255902	5.92896202953691e-06	0.00881890752164833	4.41625938275158
15	758	MPPED1	-3.97556617554512	5.85780990513666	-10.5771323774987	6.54591692383723e-06	0.00908747826813243	4.33388287335641
16	9515	STXBP5L	-2.74523659954659	5.43071019220282	-10.2526421221373	8.23215737286054e-06	0.00939057378609768	4.14119255869995
17	55799	CACNA2D3	-3.79001531870149	5.87649632385926	-10.1837629095125	8.64965664572299e-06	0.00939057378609768	4.09925071617414
18	1602	DACH1	-2.79370890148652	4.59563277248226	-10.0394893397041	9.60320623325135e-06	0.00939057378609768	4.01018676423727
19	112937	GLB1L3	-1.68107621743835	3.69465626181547	-10.0076563048834	9.82910329921989e-06	0.00939057378609768	3.99031142245694
20	8911	CACNA1I	-2.61995440611498	5.25658325127095	-9.99300273400036	9.93508317532733e-06	0.00939057378609768	3.98113480509056
21	338811	TAFA2	-3.87327962887002	6.81453600930051	-9.96923443829928	1.0109713830917e-05	0.00939057378609768	3.96621322632162
22	168667	BMPER	-1.89789859480102	3.98829939707512	-9.85973371272978	1.09598718504735e-05	0.00950951547559421	3.89687394505237
23	79673	ZNF329	-1.64038506500969	6.55871594291442	-9.70235336198558	1.23253920382686e-05	0.00993908845785143	3.79547585745911
24	9079	LDB2	-3.44185409113813	7.5132976948908	-9.6933006154696	1.24095418701564e-05	0.00993908845785143	3.7895799772482
25	11197	WIF1	-5.65862068352368	6.53887518411577	-9.57589887616741	1.35611060428814e-05	0.010459128601369	3.71248532101297
26	10368	CACNG3	-3.22235433286128	5.43207320425407	-9.52058758485771	1.41446789662693e-05	0.0105195998140569	3.67575254038556
27	9840	TESPA1	-1.92813904213272	4.78819111767649	-9.43641099975405	1.5087454600647e-05	0.0105622690216726	3.6193376776481
28	2675	GFRA2	-1.66833628786881	4.39068653394637	-9.42534946191376	1.52164843762091e-05	0.0105622690216726	3.61187794032003
29	23507	LRRC8B	-2.27449345222845	8.59567913665138	-9.24333676132518	1.75269930478919e-05	0.0112291763594453	3.48756311840247
30	57172	CAMK1G	-2.65827264830716	4.72050631585677	-9.22963312784741	1.77162265859582e-05	0.0112291763594453	3.4780825418898
31	9228	DLGAP2	-3.56547264876885	5.88754219446056	-9.22397766550796	1.77949875077648e-05	0.0112291763594453	3.47416493576366
32	10752	CHL1	-2.44412661665821	9.54538796352277	-8.90287237756052	2.29801854152577e-05	0.0133061251443446	3.24686178129886
33	284119	CAVIN1	1.70421911332082	7.43806824363315	8.88170497619125	2.33771909456738e-05	0.0133061251443446	3.23153540573805
34	1290	COL5A2	-3.21898363911114	5.0204081967927	-8.80341415714418	2.49135487600247e-05	0.0133061251443446	3.17447224809342
35	58157	NGB	-2.39906127868201	6.21622530642251	-8.78274348865136	2.53377709467522e-05	0.0133061251443446	3.15930672568058
36	100862680	LINC00507	-3.12327727406172	3.96290908249848	-8.76254069576273	2.57601974901525e-05	0.0133061251443446	3.14444406560843
37	91851	CHRDL1	-2.65384262362248	7.65463266010402	-8.74503545735995	2.61325837317844e-05	0.0133061251443446	3.13153352655546
38	1428	CRYM	-2.90342856017117	7.51340811296538	-8.74198022893018	2.61981910736711e-05	0.0133061251443446	3.12927713149108
39	56936	CCDC177	-2.2124638290445	4.53260855372833	-8.70235437015759	2.7065977031662e-05	0.0134195691835079	3.09992856975829
40	6543	SLC8A2	-2.35190123392032	4.77458439789997	-8.6205719300217	2.89602809846286e-05	0.0140248579354397	3.03886393428391
41	56603	CYP26B1	-3.14291131888763	5.56763239697246	-8.43937229392222	3.37076024677942e-05	0.0157821130266386	2.90116247719911
42	576	ADGRB2	-1.67750804730124	5.82222590776391	-8.33588064523271	3.68049294721343e-05	0.0166576326664958	2.82099887043596
43	63982	ANO3	-4.94298042079846	6.04759019037044	-8.31098771560294	3.75964625108194e-05	0.0166576326664958	2.80154994204789
44	56479	KCNQ5	-5.20749757633166	6.20967415402028	-8.26642888487049	3.90611694948086e-05	0.0166630855998169	2.76657268420594
45	1946	EFNA5	-3.29442183994484	7.309781226482	-8.22842825347458	4.03606722035067e-05	0.0166630855998169	2.73657692219166
46	26040	SETBP1	-2.34850077382428	7.04151928475287	-8.20657151826859	4.11298945537569e-05	0.0166630855998169	2.71925452396812
47	221692	PHACTR1	-2.47716429249872	7.4850517170757	-8.19316773210255	4.16097028039992e-05	0.0166630855998169	2.70860613521519
48	135932	TMEM139	1.67994791268639	4.35781706773402	8.13024515762206	4.39471049711134e-05	0.0169915710425103	2.65835990080296
49	1268	CNR1	-5.73294949987349	5.94738863401084	-8.12725179249607	4.40618918697442e-05	0.0169915710425103	2.65595891001628
50	57559	STAMBPL1	-1.85711534168328	7.69500997703603	-8.03963026607336	4.75745931301088e-05	0.0176909522739533	2.58524460677932
51	2845	GPR22	-3.05025243832958	5.19596194130447	-8.0173153621406	4.85183053225222e-05	0.0177253542111614	2.56710104014679
52	253782	CERS6	-1.89454452156975	7.41817961277157	-7.97420491548817	5.04011257524532e-05	0.0180957421149842	2.5318933877377
53	2044	EPHA5	-3.00646009042156	4.54943710944155	-7.92247616965767	5.27685913742306e-05	0.0183616115350248	2.48937452977202
54	4208	MEF2C	-3.80042857028781	9.29437816568834	-7.9195717866715	5.2905142724812e-05	0.0183616115350248	2.48697838137805
55	1949	EFNB3	-4.25639020067929	7.48757111762526	-7.76471128881699	6.07890967678352e-05	0.020417292759571	2.35783640758962
56	55079	FEZF2	-1.76798125900147	4.07602976555015	-7.63886143951818	6.81649621467965e-05	0.0225312249483316	2.25086154558351
57	7976	FZD3	-2.30547526008537	8.46599585912072	-7.60133297458603	7.05533596278423e-05	0.0229562993889092	2.21860422182873
58	5579	PRKCB	-2.91944909187123	8.7082612677604	-7.49630179278287	7.7747686645584e-05	0.0237258045533532	2.12744050165286
59	79680	RTL10	-2.27805025681935	6.56736732469998	-7.49270436708989	7.80081568854415e-05	0.0237258045533532	2.12429478140928
60	401097	C3orf80	-3.69936814840056	4.98871620170749	-7.48407147320891	7.86371865662591e-05	0.0237258045533532	2.1167395392677
61	3354	HTR1E	-1.52451712815302	5.40325861192304	-7.41260012127158	8.40670564534477e-05	0.0237258045533532	2.05384558704014
62	84530	SRRM4	-2.93313572104156	6.25061305651259	-7.38640524871782	8.61605268451956e-05	0.0237258045533532	2.03063965492003
63	144402	CPNE8	-1.72498150540336	6.89491385373766	-7.36108393830324	8.82394122323024e-05	0.0237258045533532	2.00812820752296
64	84059	ADGRV1	-2.3027805906985	5.9395427029836	-7.35809460435543	8.84884956998339e-05	0.0237258045533532	2.00546542931221
65	1410	CRYAB	2.31890806476884	10.6263791096042	7.35705278682595	8.8575487773051e-05	0.0237258045533532	2.0045371635192
66	5746	PTH2R	-2.78870278080062	4.78241603836391	-7.35113486217754	8.90714436884185e-05	0.0237258045533532	1.99926173746294
67	744	MPPED2	-2.47019228531592	6.23460127638218	-7.34010273718017	9.00042617519809e-05	0.0237258045533532	1.98941590377071
68	81849	ST6GALNAC5	-3.96741204978798	5.13726028946534	-7.33011842793054	9.08578506153796e-05	0.0237258045533532	1.98049235089555
69	10178	TENM1	-3.05859120376503	5.15349221015546	-7.30534844541802	9.30146299787098e-05	0.0237258045533532	1.9583010966095
70	55653	BCAS4	-2.51492592736919	6.53275744126593	-7.293999155337	9.40217998276008e-05	0.0237258045533532	1.94810810147884
71	5801	PTPRR	-3.44871995921841	5.28181265259374	-7.29228859573161	9.4174648437904e-05	0.0237258045533532	1.94657043967576
72	8877	SPHK1	2.11110875103468	6.14750815475121	7.28792325195281	9.45659708955204e-05	0.0237258045533532	1.94264469263521
73	339479	BRINP3	-2.8472142213047	4.49682346604469	-7.26293966704838	9.68406375684687e-05	0.0239275893888187	1.92013163845191
74	145853	C15orf61	-1.73078242361891	8.45071011813886	-7.19872659146018	0.000102971061784884	0.0245675744581064	1.8619123942929
75	2890	GRIA1	-3.52329761999868	6.48139228927418	-7.16965771114267	0.00010588706678668	0.0245675744581064	1.83538736254352
76	200407	CREG2	-3.4057829239959	7.45914555692183	-7.16482807331082	0.000106380375309932	0.0245675744581064	1.83097008570227
77	5563	PRKAA2	-1.91452039685675	5.70767280665255	-7.15956964954104	0.000106920385891968	0.0245675744581064	1.82615729394972
78	140730	RIMS4	-1.61996253279952	4.41083315085566	-7.14618706503784	0.000108308489623031	0.0245675744581064	1.8138931120137
79	4325	MMP16	-2.53544819163951	7.63220789304938	-7.14398286055224	0.000108539034294362	0.0245675744581064	1.81187094867215
80	3787	KCNS1	-1.51183928300226	5.58256866935635	-7.11500797947594	0.000111620834019036	0.0249934650280904	1.78523192684564
81	56704	JPH1	-2.54160867945874	7.73046128388814	-7.05834100037412	0.000117932885214249	0.0256501799905853	1.73282504886953
82	777	CACNA1E	-4.14473705812739	6.6543554452126	-7.03963964208255	0.000120102208458617	0.0256501799905853	1.71543964062369
83	90523	MLIP	-2.50737000204186	4.21677503349401	-7.0259356540185	0.000121719974435218	0.0256501799905853	1.70267148069297
84	343990	CRACDL	-4.21662990532352	7.25314067954821	-7.02405149642283	0.000121944286355549	0.0256501799905853	1.70091410344476
85	55809	TRERF1	-2.12393490569005	4.23417896208112	-6.97739283523163	0.000127648137305527	0.0265814481125029	1.65724906909949
86	139411	PTCHD1	-2.53849342210915	6.99743718973433	-6.96718501870316	0.000128935111779272	0.0265836115613025	1.647658681422
87	29094	LGALSL	-1.52817912188412	7.69114129255624	-6.95284846474648	0.000130767011127305	0.0266969827423039	1.63416647119697
88	55819	RNF130	1.54918176880796	7.86331874579276	6.92613952255401	0.000134257373395222	0.0271434518794379	1.60895927797888
89	147670	SMIM17	-3.11889975219708	6.54855779322131	-6.91252610400575	0.00013607607713024	0.0271613310349891	1.59607551713443
90	348980	HCN1	-4.10887188320642	6.46541769151278	-6.89129472627995	0.000138967327783808	0.0271613310349891	1.57593374560606
91	139221	PWWP3B	-2.82058683417162	5.96472180569455	-6.87520953252831	0.000141203172670223	0.0271613310349891	1.56063471669921
92	9645	MICAL2	-2.2337155276796	9.53106278519833	-6.86869137859531	0.000142120536499782	0.0271613310349891	1.55442546212233
93	9615	GDA	-5.36209159815921	7.28350916067163	-6.86857055541104	0.000142137603434811	0.0271613310349891	1.55431031208602
94	100129550	LINC02035	-1.67325158575171	6.86080262316221	-6.86092467864121	0.000143222264120566	0.0271613310349891	1.54701953392196
95	340419	RSPO2	-2.35966885209556	3.83134599240426	-6.83696186984921	0.000146681610830395	0.0272601711165157	1.52411972413422
96	26037	SIPA1L1	-2.72627934260937	6.91416711847666	-6.82076105329244	0.000149072898837303	0.0272601711165157	1.50859460720059
97	149297	FAM78B	-1.93141940301724	5.80607560198793	-6.81016410778052	0.000150660419288221	0.0272601711165157	1.49842083530485
98	63876	PKNOX2	-1.83738734582099	6.22131988303425	-6.80580936543358	0.000151318228535779	0.0272601711165157	1.49423567599197
99	80164	PRR36	-1.91717352535696	5.07708445381479	-6.78875482024593	0.000153925256419356	0.0272601711165157	1.47782102394711
100	55800	SCN3B	-4.61504058609195	6.76852514632612	-6.7852264612187	0.000154470812127778	0.0272601711165157	1.47442022167857
101	117178	SSX2IP	-2.13049431798452	8.21944119906779	-6.69640234417404	0.000168936754263993	0.0278136201704839	1.38825898580404
102	54585	LZTFL1	-1.92303134570049	7.35941362805888	-6.68840448265107	0.000170311269100233	0.0278136201704839	1.38044888941679
103	84803	GPAT3	3.47036661657902	5.85472564632807	6.68463450395673	0.000170963473963789	0.0278136201704839	1.37676442454616
104	2891	GRIA2	-2.592419488643	10.1130394101497	-6.64469831679626	0.000178045039911424	0.0284301610822509	1.33761603471521
105	57465	TBC1D24	-2.49445243619652	8.18747618935171	-6.63810636896946	0.000179244903390776	0.0284301610822509	1.33113332613488
106	80818	ZNF436	-1.85813840114053	6.91801834875122	-6.63400227372129	0.000179996453837502	0.0284301610822509	1.32709425888356
107	50854	SNHG32	1.51569710129964	9.02569094730268	6.61504470267849	0.000183513622366868	0.0284301610822509	1.30840730893719
108	55294	FBXW7	-2.32502168995104	9.97577197984286	-6.61346304127819	0.000183810489875908	0.0284301610822509	1.30684601236078
109	23426	GRIP1	-2.0687732426744	4.99727650417112	-6.61080803269634	0.000184310014699572	0.0284301610822509	1.30422442130692
110	9353	SLIT2	-2.05045087231517	6.88700348018091	-6.59547811738704	0.000187223830682396	0.0286502146318949	1.2890686338057
111	25859	PART1	-2.48098135127436	4.62060754426375	-6.58890788729042	0.000188488254157203	0.0286502146318949	1.28256319779817
112	11122	PTPRT	-3.22630032967871	5.96407898659784	-6.54062648885916	0.000198075391075197	0.0290098622087264	1.23457633022304
113	25791	NGEF	-3.42802991747688	7.44461702366895	-6.53901115977748	0.000198405350121345	0.0290098622087264	1.23296531351935
114	375484	SIMC1	-1.7786231788962	5.50915371465186	-6.51001873552569	0.000204432289574071	0.0290098622087264	1.2039890545286
115	7139	TNNT2	-1.65013124323758	4.34709191463006	-6.50918476513669	0.00020460862958917	0.0290098622087264	1.20315383020097
116	100132891	MSC-AS1	-1.74276609933794	3.46795219654505	-6.50870345999075	0.000204710476474711	0.0290098622087264	1.20267175756825
117	5530	PPP3CA	-2.29084143089394	11.0701122685601	-6.4856620726254	0.000209652467456985	0.0293006911565386	1.17955608023402
118	5138	PDE2A	-2.26326785778462	7.38462003779584	-6.47557421145127	0.000211857606474294	0.0293756236705098	1.16941250538538
119	2892	GRIA3	-1.71531224267895	9.01826382566406	-6.4703487322326	0.000213009948820927	0.0293756236705098	1.16415260487016
120	145773	FAM81A	-1.70242300290653	5.66846848877672	-6.45130274356626	0.000217269162521538	0.0295713270611014	1.14494897565883
121	83660	TLN2	-1.91463232092188	7.40580594335453	-6.42640609072391	0.000222979582696683	0.0299038685695082	1.11976992818044
122	286205	SCAI	-2.89627534238711	7.29084189150482	-6.38634575430523	0.000232519991526741	0.0303148314517231	1.07907295906395
123	286046	XKR6	-1.89935108137111	5.19105997394824	-6.38469681409878	0.000232922254719347	0.0303148314517231	1.07739298311914
124	163255	ZNF540	-2.35593748022703	5.77571954791082	-6.36994976043625	0.000236554276905908	0.03040744606351	1.06235133886776
125	8507	ENC1	-4.58823713715159	8.94822702899448	-6.35922357070363	0.000239235376239736	0.0305634200908973	1.05139161613885
126	146713	RBFOX3	-3.77299857094536	6.17844733398575	-6.35319244055131	0.00024075766366041	0.030570351146734	1.04522203929087
127	9693	RAPGEF2	-1.61525020583342	10.3250075317081	-6.34420455909017	0.000243046175935411	0.0305705622332116	1.03601829631227
128	7068	THRB	-3.05853982691939	8.29118951779683	-6.33958791813773	0.000244231022781582	0.0305705622332116	1.03128633440333
129	23504	RIMBP2	-3.45478932543803	5.61492143758795	-6.33459567638498	0.000245519462984247	0.0305705622332116	1.0261659929836
130	23266	ADGRL2	-1.88570627100851	6.19110570912245	-6.33031016335731	0.000246631504762752	0.0305705622332116	1.02176769791253
131	23025	UNC13A	-2.56620297439266	6.55487628531122	-6.31700085067742	0.000250120799518661	0.0308196185158378	1.00809151644728
132	136	ADORA2B	-2.02710329308785	4.83117945645781	-6.30276190009712	0.000253914397510734	0.031103020080962	0.993432215133816
133	85455	DISP2	-2.08792838498744	6.71619726582348	-6.24591766097271	0.000269706047590543	0.0325698288857228	0.934621855870268
134	357	SHROOM2	-1.91396413373998	6.75691506036893	-6.24079568391716	0.000271181459203261	0.0325698288857228	0.929300022927269
135	149111	CNIH3	-2.6761798136547	5.62606931879101	-6.21595564683073	0.000278464502894841	0.0325698288857228	0.903437321584436
136	26050	SLITRK5	-3.32150339255555	6.04194838144841	-6.20921945592748	0.00028047662663519	0.0325698288857228	0.896408509623077
137	26064	RAI14	1.53542945613878	6.70881225728538	6.20295728768668	0.000282361582831359	0.0325698288857228	0.889868450473117
138	5793	PTPRG	-1.67496886069423	6.43723357334682	-6.19602006856964	0.000284466100416872	0.0325698288857228	0.882616784963884
139	55607	PPP1R9A	-1.66859548910943	9.10895139346033	-6.15788709346086	0.000296348427786555	0.0335927185453406	0.84263120487502
140	55530	SVOP	-2.97950086844803	6.97698827612906	-6.15639664065521	0.000296823867284992	0.0335927185453406	0.841064067857187
141	654790	PCP4L1	-2.42689759400067	5.02632548491814	-6.13512646474851	0.000303701501348808	0.033802529779503	0.818664410334932
142	9369	NRXN3	-2.16924713655698	9.18627858384766	-6.11899057329741	0.000309036471575822	0.033802529779503	0.801627813003137
143	340554	ZC3H12B	-1.55059544578183	5.85579364500201	-6.11211185540314	0.000311342176448266	0.033802529779503	0.794353598996432
144	6304	SATB1	-2.00119689430375	8.74226860945621	-6.10384151545756	0.000314139542793161	0.033802529779503	0.785598617345472
145	1600	DAB1	-2.62960160644083	5.64051009665504	-6.10359190657319	0.000314224401282181	0.033802529779503	0.785334226256454
146	283417	DPY19L2	-1.79613411055973	4.87619376848358	-6.08368558040021	0.000321074118893685	0.033802529779503	0.764219715945003
147	374383	NCR3LG1	-2.17473882177766	5.17747619663192	-6.0784086850636	0.00032291742905362	0.033802529779503	0.758612832341377
148	25837	RAB26	-1.70547776812974	6.06391108293518	-6.07332137050207	0.000324705588342972	0.033802529779503	0.753203525450215
149	283349	RASSF3	1.57886857568172	7.10200164718734	6.07301648197041	0.000324813101623248	0.033802529779503	0.752879219162537
150	9831	ZNF623	-1.81206412699254	5.95288642756201	-6.07172431225199	0.000325269197959442	0.033802529779503	0.751504602512387
151	93664	CADPS2	-2.76452112175874	7.7450668632903	-6.05355439967539	0.000331758096370941	0.0342006465288539	0.732149434562245
152	337876	CHSY3	-2.45030698673113	4.51370743248899	-6.01752870221535	0.000345050679028106	0.0342341114633434	0.693630267166758
153	9796	PHYHIP	-2.89585383826338	7.14313062398569	-6.01741914151644	0.000345091990709631	0.0342341114633434	0.693512831859069
154	51701	NLK	-1.58965725767071	10.1824424851913	-6.01109821358387	0.000347484673494117	0.0342341114633434	0.68673459305408
155	9478	CABP1	-2.90662777399249	6.26041467642753	-6.01018825448185	0.000347830629225051	0.0342341114633434	0.685758314145946
156	64225	ATL2	-2.4356500040804	6.35487216294782	-6.00950690801873	0.000348089918105162	0.0342341114633434	0.685027229645932
157	10242	KCNMB2	-2.78549357803678	4.37961939327856	-6.00202418093405	0.000350951581641048	0.0342341114633434	0.676993756091631
158	57622	LRFN1	-2.05339648053718	5.95020983956348	-5.98950560487586	0.00035579738934986	0.0342341114633434	0.663535282045808
159	1534	CYB561	-1.84814440786798	6.16999481843707	-5.98041297615186	0.000359363354707768	0.0342341114633434	0.653745440150304
160	23648	SSBP3	-1.81504690122833	8.15366023117583	-5.9761562325499	0.000361046316468487	0.0342341114633434	0.649158086064459
161	6285	S100B	1.64064362277591	10.3481631025028	5.97035526660796	0.000363353830835728	0.0342341114633434	0.642902250155378
162	23418	CRB1	-2.31048979712293	5.77897502930195	-5.96291063715007	0.00036633904739865	0.0342341114633434	0.634866554025861
163	643911	CRNDE	2.76987888490026	5.83810982561328	5.9569903968158	0.000368732327055191	0.0342341114633434	0.628470404078745
164	29944	PNMA3	-2.44009916522903	6.78668228057627	-5.95026960354354	0.000371470169573381	0.0342341114633434	0.621203037444215
165	6804	STX1A	-2.39179392582994	6.8197796565426	-5.94342663976425	0.000374280850703436	0.0342341114633434	0.613796666031622
166	401474	SAMD12	-2.46840591553785	7.88979630367754	-5.94263862974977	0.000374606022313856	0.0342341114633434	0.612943328917722
167	23314	SATB2	-2.59561487413485	8.09721410955074	-5.93050872974816	0.000379650952033802	0.0342466339120609	0.599796182016231
168	1649	DDIT3	1.65555158612054	7.66689515657358	5.92811163885704	0.000380656768965598	0.0342466339120609	0.59719547130217
169	642968	FAM163B	-1.67701121772933	4.8434190668521	-5.92211460951304	0.000383186021009901	0.0342466339120609	0.590685275298829
170	124359	CDYL2	-1.80607418722582	6.89376609276696	-5.90749459264632	0.000389430085398697	0.0343731857013012	0.574791737728425
171	10739	RFPL2	-1.6182126313944	6.33570722343084	-5.89531190270922	0.000394718991034134	0.0346426303315686	0.561523450733727
172	57343	ZNF304	-1.82326883199398	5.15366981481881	-5.89253683927542	0.000395934787692726	0.0346426303315686	0.558497998360576
173	64881	PCDH20	-3.85060666158232	5.49321330458876	-5.88491784990868	0.000399294075115443	0.0346915222444774	0.550185635175674
174	57118	CAMK1D	-2.0538766955758	8.1264376973886	-5.88192001019223	0.000400624461505945	0.0346915222444774	0.54691259105948
175	64682	ANAPC1	-1.51357213469091	6.77585985257853	-5.8513491864408	0.000414473962624032	0.0349348156758675	0.513458384683001
176	389073	C2orf80	-3.90488795397332	6.26644456217263	-5.840734257436	0.000419405681855882	0.0349348156758675	0.501809438386076
177	151354	LRATD1	-3.0369022734995	7.46525860777704	-5.83250477548749	0.000423273657371678	0.0349771850837612	0.492766639918838
178	5577	PRKAR2B	-2.61741625902792	7.89464733357783	-5.82475944905777	0.000426950032712607	0.0350031790598714	0.484246526312607
179	79791	FBXO31	-1.72207391863352	6.8145968127586	-5.81600756897539	0.000431146603471982	0.0351397424280606	0.474608285702669
180	308	ANXA5	1.75692681156233	10.4085493207365	5.81425859407116	0.000431990686783688	0.0351397424280606	0.472680795081236
181	339855	KY	-1.53697377062388	4.0478637631257	-5.7852047824351	0.000446282394961694	0.0360390030619665	0.440593885583692
182	5176	SERPINF1	-1.83015171702743	5.11015198571771	-5.78292961551885	0.000447423375349825	0.0360390030619665	0.438075809242596
183	59283	CACNG8	-1.66816227334932	6.16929096898279	-5.77098678991	0.000453465603066361	0.0361597837626495	0.42484503786647
184	23255	MTCL1	-2.33742218082323	6.99314223488824	-5.76708616984755	0.000455458482413879	0.0361597837626495	0.420519080000179
185	25758	KIAA1549L	-3.54756071951909	8.22122507045935	-5.75187713120909	0.000463321697342736	0.0361597837626495	0.403629536419507
186	815	CAMK2A	-3.41482651683668	7.64111295356334	-5.75069271743415	0.000463940300804613	0.0361597837626495	0.402312777687035
187	64084	CLSTN2	-3.53195241824979	7.83840654626644	-5.74923780313862	0.000464701429157092	0.0361597837626495	0.400695001233341
188	7732	RNF112	-1.62192136089032	6.39887406626527	-5.74391295744146	0.000467498842342175	0.0361903193045854	0.394771351689809
189	170302	ARX	-3.74283812630907	6.96001663213681	-5.71423456954628	0.000483434346129255	0.036875592761156	0.361676426380726
190	84451	MAP3K21	-2.22590443866252	5.13439073819052	-5.68739743966021	0.000498360640650708	0.0377232600392818	0.331634160899212
191	3356	HTR2A	-3.31179391028219	7.19366763014169	-5.67669668676719	0.000504453154910362	0.0377868075462352	0.319624719397888
192	127281	PRXL2B	-1.84521512596182	7.06513680348515	-5.66227483754217	0.000512794456274508	0.0382739489514708	0.303411350483559
193	100505996	SOX1-OT	-2.29479724039409	3.91658945023063	-5.65140065622979	0.000519184309231516	0.0385450313982295	0.291165259887182
194	783	CACNB2	-2.26146841136799	5.31822419043344	-5.64556250005995	0.000522651044749992	0.0385450313982295	0.284583061387457
195	3761	KCNJ4	-5.25498719239407	8.53192877997857	-5.64029474778849	0.000525800955382628	0.0385450313982295	0.278639468407372
196	1745	DLX1	-3.98521615794826	5.32373250782016	-5.63867934951832	0.000526771084088722	0.0385450313982295	0.276815963833754
197	55777	MBD5	-1.59112619797186	5.5447705162634	-5.63804076419635	0.000527155130413193	0.0385450313982295	0.276095001097575
198	143098	MPP7	-2.72073141163184	4.91797131173944	-5.61388963027387	0.000541908431247106	0.0385450313982295	0.248782321086329
199	146923	RUNDC1	-1.75703929413155	7.47022403383728	-5.6126232061566	0.00054269450339433	0.0385450313982295	0.247347635357128
200	133	ADM	2.96755449584192	10.3806192231103	5.61154267671807	0.0005433661827584	0.0385450313982295	0.246123347533072
201	4900	NRGN	-2.67522517882449	6.59156745453504	-5.61106799633984	0.00054366154313829	0.0385450313982295	0.245585456703562
202	285780	LY86-AS1	-3.44280706265242	4.06133091032223	-5.61042970629442	0.000544058985013211	0.0385450313982295	0.244862114503279
203	340542	BEX5	-1.52206612735747	10.2297950714998	-5.60574244327747	0.000546987404237896	0.0385450313982295	0.239548349570517
204	2705	GJB1	2.03034925433237	6.90450032834266	5.60554452425641	0.000547111437539637	0.0385450313982295	0.239323902055486
205	6096	RORB	-3.72712547888268	8.79891022631346	-5.59832688949307	0.000551655855796836	0.0385450313982295	0.231134708564521
206	64077	LHPP	1.85365011005941	6.06525568555981	5.59474981779836	0.000553923462575441	0.0385450313982295	0.227073151757659
207	127254	ERICH3	-4.60286583709957	7.19904927013031	-5.58456331132419	0.000560437378630319	0.0387063254676696	0.215496142538958
208	148808	MFSD4A	-2.65376618885696	8.25522419024258	-5.5831645943344	0.000561338373570698	0.0387063254676696	0.213905242964812
209	9317	PTER	-3.18017946309493	5.65188968836438	-5.57897770175175	0.000564044936421298	0.0387398682154896	0.20914126752987
210	9737	GPRASP1	-1.65178934473287	9.89040234136014	-5.57444199537964	0.00056699320257175	0.0387398682154896	0.203977342781336
211	79762	C1orf115	-3.25579835790428	7.46244639780982	-5.57380920827627	0.000567405868503857	0.0387398682154896	0.203256658561493
212	29799	YPEL1	-2.72103882458249	4.68304746046978	-5.55448776142777	0.000580166667208174	0.0387822499813613	0.181221537591351
213	65985	AACS	-1.86245739546929	7.84047045680028	-5.55314778178943	0.000581063292075717	0.0387822499813613	0.179691215639282
214	11046	SLC35D2	1.53058590151841	8.10547576168503	5.55022632133478	0.00058302342870924	0.0387887536084384	0.176353800940913
215	55790	CSGALNACT1	-2.02042953463319	7.10745293118896	-5.53857190261983	0.000590915608880218	0.0390642115534021	0.163026869702673
216	54541	DDIT4	2.03355089234047	8.2605010998868	5.51247168977292	0.000609020031381909	0.0393857841995371	0.133104556829171
217	23031	MAST3	-2.0283185288364	7.96426755886066	-5.50867124665731	0.000611706727736489	0.0393857841995371	0.128738747574109
218	57604	TRMT9B	-2.50957401149214	6.17805653394785	-5.49672956862344	0.000620234005631785	0.0393857841995371	0.115005959198454
219	887	CCKBR	-2.22854866800494	4.54691647042988	-5.49654376673893	0.000620367711172118	0.0393857841995371	0.114792113811678
220	64101	LRRC4	-1.53132324634139	5.90145362291785	-5.48761786853179	0.000626828398698116	0.0395062364229308	0.104512674036211
221	387640	SKIDA1	-1.68781215809452	3.78254749869252	-5.48583474383736	0.00062812789564662	0.0395062364229308	0.102457664687104
222	150864	FAM117B	-1.83291311756246	6.7839458190756	-5.48165627332901	0.00063118468138788	0.0395062364229308	0.097640133629092
223	55190	NUDT11	-2.73116671578289	7.59612410529998	-5.47889628349094	0.000633212738158161	0.0395062364229308	0.0944565342412576
224	79814	AGMAT	-1.93884693488857	4.67437185232298	-5.47817689171866	0.000633742527955828	0.0395062364229308	0.0936265333585888
225	10769	PLK2	-2.61625925134961	7.84937439109104	-5.47163078250201	0.000638585811549662	0.0395771158919945	0.0860702255458028
226	5592	PRKG1	-1.55881858937904	6.5514345984943	-5.44787187491511	0.000656509284036595	0.0401605476194931	0.0585886116948364
227	9055	PRC1	-1.80720826763314	5.54680296190443	-5.4380842266772	0.000664053220575061	0.0401605476194931	0.0472417019019256
228	8396	PIP4K2B	-1.61907462982613	8.05685510158064	-5.43366721889664	0.000667488838601734	0.0401605476194931	0.0421161147887563
229	5629	PROX1	2.01980088265878	6.27560186707873	5.42927428657272	0.000670925117970046	0.0401605476194931	0.0370154352907432
230	54536	EXOC6	-1.59445101271243	7.00912666166748	-5.42670687730706	0.000672942419541794	0.0401605476194931	0.0340329901107319
231	402381	SOHLH1	-1.52418530101468	5.17229043664959	-5.42322508316649	0.000675688843132211	0.0401605476194931	0.0299866946950127
232	343450	KCNT2	-2.7156971475462	4.66417730273323	-5.42153872674504	0.00067702345976058	0.0401605476194931	0.0280262473841084
233	57496	MRTFB	-2.69100161542952	10.0706390119262	-5.41293646703765	0.000683876699950345	0.0401605476194931	0.0180188872981377
234	473	RERE	-1.69983531784372	7.79494213154584	-5.40608972182571	0.000689385855712401	0.0401605476194931	0.0100454939556336
235	23230	VPS13A	-2.18555798590804	6.34046715439011	-5.40240194628567	0.000692373376753125	0.0401605476194931	0.00574783810898083
236	3680	ITGA9	-1.81513204338676	5.44540407163047	-5.4003352166872	0.000694053883207569	0.0401605476194931	0.00333838157399313
237	222553	SLC35F1	-2.13980134595772	8.32834164948795	-5.39953356287782	0.000694706932764137	0.0401605476194931	0.00240360855291666
238	79751	SLC25A22	-1.77630223810347	6.09146201459932	-5.38732276240628	0.000704738112926942	0.0403149143411854	-0.0118473434096709
239	84254	CAMKK1	-1.6370153413502	6.30118894248423	-5.3844834332369	0.000707093360531274	0.0403149143411854	-0.0151644181574175
240	30010	NXPH1	-3.20531932236469	5.75439256907389	-5.38434718325663	0.000707206598290255	0.0403149143411854	-0.0153236254260447
241	1607	DGKB	-2.437848597462	3.88567409603081	-5.37825372333333	0.000712291318066738	0.0403149143411854	-0.0224467802797665
242	101929748	LOC101929748	-2.59433325045594	5.75090060687654	-5.3780740916591	0.000712441820858444	0.0403149143411854	-0.0226568553647528
243	773	CACNA1A	-2.68224749807497	8.00677955599251	-5.3505164947019	0.000735949841228384	0.0410433901740202	-0.0549449786875709
244	90861	JPT2	2.27817527053086	8.4959147632299	5.33319509774988	0.000751161211347034	0.0410433901740202	-0.0753010033429238
245	57689	LRRC4C	-1.76978066451851	7.84760055164784	-5.3312296815008	0.000752908905420463	0.0410433901740202	-0.0776137411871476
246	257194	NEGR1	-2.80655450244464	7.90836599245299	-5.32894884479796	0.000754942678497473	0.0410468050575232	-0.0802984038029546
247	440465	BAIAP2-DT	-2.05035026649146	7.05918902813591	-5.32466586635087	0.000758778037870414	0.041147900678681	-0.0853419096649759
248	222008	VSTM2A	-4.19898670114494	6.34045843662078	-5.32185494827048	0.000761306810048369	0.0411778000323305	-0.088653536057171
249	2045	EPHA7	-2.4190225501633	4.73581018031829	-5.31035190374392	0.000771752081091764	0.0413987184995787	-0.102218620947667
250	284578	MFSD4A-AS1	-1.96799839446226	5.18627989413025	-5.28187632459267	0.000798292366704751	0.0425157039495134	-0.135888751747718
251	2247	FGF2	-1.53352846103475	6.27760006308008	-5.27772482636401	0.000802244706623074	0.0426172034967319	-0.140808291875637
252	6775	STAT4	-2.67229065152321	6.05582720592	-5.26213320838756	0.000817281281070387	0.0429064076095968	-0.159308803956709
253	154141	MBOAT1	1.61084811213623	4.21009846604917	5.25453669294324	0.00082471920082816	0.043065212029818	-0.168336549599803
254	56934	CA10	-2.50836748494064	6.71790328480827	-5.25409433123584	0.000825154610060382	0.043065212029818	-0.168862537040479
255	641467	TSC22D1-AS1	-1.98927539095126	4.62730706233363	-5.23502156450398	0.00084416964216542	0.0438378768789344	-0.191570432523153
256	6181	RPLP2	1.5228029471035	9.36092535289868	5.21746922812031	0.000862094261542355	0.0442591605714885	-0.212519175726865
257	10439	OLFM1	-2.60005834235087	10.6985846650425	-5.21285121829012	0.000866879303665423	0.0442591605714885	-0.218038917314313
258	400120	SERTM1	-3.2333437050981	4.59967210675711	-5.21258129645242	0.000867159888261972	0.0442591605714885	-0.218361650141534
259	27012	KCNV1	-2.56327238672618	5.04151798290109	-5.20457009873406	0.000875533073260405	0.0443603423785272	-0.227945539575536
260	85004	RERG	-1.7646185054796	5.76394881319403	-5.2015759481399	0.000878685245755269	0.0444119940718634	-0.231530098904535
261	5099	PCDH7	-3.38847584139089	8.75609835051116	-5.17307080292167	0.000909325933625272	0.0455187577928189	-0.265727600373173
262	100287482	SMKR1	-2.01127653997015	4.94638336901688	-5.16320736658569	0.000920199608668646	0.0458859552398523	-0.277590883267439
263	11056	DDX52	-1.69453894853101	5.67765304426132	-5.15991919607171	0.000923856180581513	0.0458859552398523	-0.281549191036034
264	146760	RTN4RL1	-2.19070022427676	5.1179418708433	-5.15935297551684	0.000924487445717823	0.0458859552398523	-0.282230982843434
265	114794	ELFN2	-2.6551559045946	8.05969597547567	-5.13824985133068	0.000948355359993376	0.0466474323288915	-0.307677962332703
266	80139	ZNF703	-1.50108192931818	5.75467934794721	-5.13504905429139	0.000952034130799985	0.0466474323288915	-0.311543821141123
267	114798	SLITRK1	-2.10541689546143	5.32703285902436	-5.12630239045373	0.000962166935187646	0.0468134678933354	-0.322116216098044
268	144811	LACC1	2.32572453176466	8.07346286726505	5.12336478622284	0.000965596545972204	0.0468708216161426	-0.325669742810394
269	53358	SHC3	-2.70754297693566	9.3410718728438	-5.11931780471541	0.000970343297964881	0.0468959963062559	-0.330567507508158
270	781	CACNA2D1	-1.55981945062509	9.02760067808893	-5.11908323623703	0.000970619208989449	0.0468959963062559	-0.330851468810796
271	10579	TACC2	-2.38507967776728	7.64790183017992	-5.11135596751825	0.000979756640236491	0.0469385344884721	-0.340210779308588
272	1997	ELF1	1.54868700573585	7.22272523725113	5.09971648721512	0.000993698631797909	0.0471850178231291	-0.354326612187354
273	9495	AKAP5	-2.84026206797716	5.96441243809363	-5.09895613736774	0.000994616927219473	0.0471850178231291	-0.355249484293759
274	26960	NBEA	-2.5031445079737	8.53317409888614	-5.09673023815325	0.000997310555727102	0.0471850178231291	-0.357951694046248
275	128434	VSTM2L	-2.24528126828732	5.28899386710642	-5.09446465854571	0.00100006041162071	0.0471850178231291	-0.360702889654224
276	388394	RPRML	-3.69350598811952	5.91944733236963	-5.0856965243873	0.00101078131088291	0.0473000225119681	-0.371358175478893
277	23518	R3HDM1	-1.72293979689055	8.41926781375329	-5.07477593289637	0.00102431045191917	0.0477186596213977	-0.384646406534514
278	10472	ZBTB18	-1.66634980619437	11.0218999124749	-5.07088025422478	0.00102918456701846	0.0478387040705188	-0.389391311793332
279	125488	TTC39C	-2.26425086314291	6.9119866978128	-5.05913397075577	0.00104403545559332	0.0483133207272784	-0.403712914560544
280	140685	ZBTB46	-1.72700936978094	5.99429360654124	-5.05364053322296	0.00105106124270953	0.0483466139116855	-0.410418355044642
281	2047	EPHB1	-3.16145741501393	6.62890316025659	-5.05163910730699	0.00105363380357582	0.0483466139116855	-0.412862553174864
282	1123	CHN1	-2.24262531377944	12.0042565163015	-5.04645239693583	0.00106033275664631	0.0483466139116855	-0.419199701042252
283	85300	ATCAY	-2.40609952125491	9.27487919809437	-5.04312300039791	0.00106465744357768	0.0483466139116855	-0.423269848048998
284	253152	EPHX4	-3.21990804855039	5.51688052183366	-5.02904387360198	0.00108316008581098	0.0487610355809963	-0.440501074920682
285	51299	NRN1	-2.58463642989355	8.08679778047038	-5.02770561503602	0.00108493704868886	0.0487610355809963	-0.442140604792719
286	9760	TOX	-2.16340375549283	6.14046520662101	-5.02133589658699	0.00109343872681638	0.0489672431123102	-0.449948227578506
287	10687	PNMA2	-2.28639979484194	9.90247482448523	-5.0107009349999	0.00110779620799721	0.0491165355687753	-0.462998452487268
288	84620	ST6GAL2	-2.14256138776508	4.52032909828992	-5.00884952359167	0.00111031668587212	0.0491165355687753	-0.465272187042816
289	162655	ZNF519	-2.05843331485199	5.49779706246062	-5.00161497515056	0.00112022601832538	0.0491165355687753	-0.474162279513656
290	79772	MCTP1	-3.26647979832845	7.20059557179611	-4.98192285064609	0.0011476924369244	0.0491923845552908	-0.498403329845316
291	9856	KIAA0319	-2.50271956945748	6.58010794356168	-4.97998382117279	0.00115043657695095	0.0491923845552908	-0.500793650963852
292	9743	ARHGAP32	-2.01136708589944	7.37884577207662	-4.97126278668255	0.00116286776273444	0.0495205691026216	-0.511551902690134
293	121256	TMEM132D	-2.90597675230651	6.48470251899827	-4.96684141868313	0.00116922616941703	0.0496897260243676	-0.517010766770094
294	6696	SPP1	1.88654804416579	11.6572365173554	4.96414778034759	0.0011731185509069	0.0497536063219662	-0.520338022250475
295	54438	GFOD1	-1.94220293088715	7.80857552050592	-4.94540096576805	0.00120060402472888	0.0505078347696043	-0.54352693434954
296	1012	CDH13	-2.12567288697046	6.19595096080253	-4.94016078841688	0.00120841225625381	0.0506880070442256	-0.55001889745284
297	23109	DDN	-2.41134058198299	6.64909472254899	-4.93231993760991	0.00122019958361538	0.0506880070442256	-0.559741044574882
298	83988	NCALD	-3.17274657440635	7.50889730098814	-4.93150854481579	0.00122142652914107	0.0506880070442256	-0.560747684221369
299	261729	STEAP2	-2.76725172462605	6.01196706408043	-4.9312317657659	0.00122184536839862	0.0506880070442256	-0.561091089339991
300	7432	VIP	-2.8488739071601	4.22216508287501	-4.92381595333157	0.00123312611721118	0.0510509309439474	-0.570296624100244
301	54704	PDP1	-3.06113630786476	9.0791133728779	-4.92140226846864	0.00123682227946651	0.0510833778070424	-0.573294734756757
302	254887	ZDHHC23	-1.99675873556026	4.67582843001867	-4.92010354801702	0.00123881606764101	0.0510833778070424	-0.574908302776568
303	23705	CADM1	-1.67809077321576	9.48585567338858	-4.91374401310798	0.00124863005571664	0.0513863088542359	-0.58281349574195
304	577	ADGRB3	-2.92137411197309	7.47799908122717	-4.90437823250094	0.00126323836483029	0.0515797562925997	-0.594467451532704
305	158747	MOSPD2	1.50898326907558	6.74528932866254	4.89798220373531	0.00127332191237667	0.0517059279881767	-0.602434229270401
306	57526	PCDH19	-2.62033253882941	6.47218789944363	-4.89704555789416	0.00127480593609643	0.0517059279881767	-0.603601451683442
307	114788	CSMD3	-2.71746775083553	5.79711540919906	-4.88999228129807	0.0012860420707445	0.0518775783414943	-0.612395592309873
308	153	ADRB1	-2.7719386041377	8.43818941774442	-4.8897106609118	0.00128649294415813	0.0518775783414943	-0.61274688764577
309	57182	ANKRD50	-1.89625952704137	7.06491583281039	-4.88878821023545	0.00128797099512834	0.0518775783414943	-0.613897648881049
310	7456	WIPF1	1.55451321770147	8.33660125105528	4.88509246297455	0.00129391136436113	0.0519164505463249	-0.618509484945588
311	6751	SSTR1	-3.03793134512416	4.59714215439792	-4.87070536483744	0.00131732328946235	0.0519164505463249	-0.636483771295933
312	10458	BAIAP2	-2.66393549599742	6.17265167219188	-4.86983127193946	0.0013187605303424	0.0519164505463249	-0.637576880085645
313	100506759	OR7E37P	1.52702572453118	7.26947545063542	4.86958677202162	0.00131916285974531	0.0519164505463249	-0.637882664834581
314	57799	RAB40C	-1.67099803619268	7.7611868616549	-4.86955226361103	0.00131921965481034	0.0519164505463249	-0.63792582368511
315	23467	NPTXR	-2.31124308318925	6.4651597531627	-4.86887260872105	0.00132033879764107	0.0519164505463249	-0.638775891055261
316	64478	CSMD1	-2.86563145245608	6.71097972523076	-4.86672388991576	0.00132388378059775	0.0519164505463249	-0.641463856219491
317	9378	NRXN1	-3.01057087275612	8.45056622982604	-4.84789301007368	0.00135539990045186	0.052855519713501	-0.665052413236372
318	114815	SORCS1	-2.33373795539404	4.59639304650579	-4.83763433656146	0.00137291339332843	0.0531175476077925	-0.67792702882801
319	8814	CDKL1	-1.51586250200532	4.22635614858099	-4.83501539742962	0.0013774239199101	0.0531175476077925	-0.681216511603679
320	84525	HOPX	-1.95176169204398	8.79672595626202	-4.81781552509815	0.00140745199766574	0.0538764345577048	-0.702847662904609
321	83643	CCDC3	-1.71241459971087	7.60985588541491	-4.80854785678882	0.00142392756449193	0.0542411726063408	-0.714522781334129
322	5874	RAB27B	-4.37887446418792	7.5242814249511	-4.80689908991401	0.00142688065885056	0.0542411726063408	-0.716601297671994
323	10409	BASP1	-1.65805029431765	11.56560766552	-4.80402023858053	0.00143205299215292	0.0542411726063408	-0.720231569899132
324	25780	RASGRP3	2.88221408452227	8.22684277711523	4.79251136772441	0.00145293601658715	0.0543158242234104	-0.73475777228663
325	148534	TLCD4	-2.62426149119415	6.66814362204551	-4.7924338168792	0.00145307785650676	0.0543158242234104	-0.734855727441816
326	5067	CNTN3	-3.05386831637818	6.70192679015358	-4.7902012434008	0.001457167704987	0.0543158242234104	-0.737676126581721
327	84968	PNMA6A	-2.30291624820121	7.7812151070444	-4.77798344349944	0.00147977317645646	0.0547605102121024	-0.753125051357036
328	26033	ATRNL1	-2.82933946257501	6.08390883284261	-4.77021792446885	0.00149433978887788	0.0548820666024568	-0.762956757488253
329	284252	KCTD1	-2.13510774188842	6.74329211220187	-4.76011978355664	0.00151351647984849	0.0551811977657953	-0.775756277839984
330	54674	LRRN3	-2.56270034748911	7.57296340235653	-4.75757888659361	0.00151838389933734	0.0551811977657953	-0.778979486335683
331	105378231	LOC105378231	-1.77014113803254	3.56852766473829	-4.74864876239621	0.00153562668587316	0.0555171703239979	-0.790315892708487
332	57469	PNMA8B	-1.95945064174352	6.51364894098917	-4.7469979260966	0.0015388375494026	0.0555186708435686	-0.792412966450791
333	5058	PAK1	-2.20777774351231	9.0112067177903	-4.74324793505024	0.00154615850178439	0.0555186708435686	-0.797178250339067
334	3099	HK2	2.17819613115343	7.60414164334042	4.74074605622003	0.00155106394345742	0.0555186708435686	-0.800358762524404
335	56341	PRMT8	-2.63922350711307	7.42327551842826	-4.73833641196029	0.00155580459487426	0.0555186708435686	-0.803422975786872
336	140689	CBLN4	-2.48833918322121	4.63281113471957	-4.73554457663686	0.00156131692988688	0.0555186708435686	-0.806974371410475
337	284697	BTBD8	-2.85162266152762	8.99961681621147	-4.73340161793461	0.00156556254379179	0.0555186708435686	-0.809701206481863
338	9329	GTF3C4	-1.78725034074194	7.07909125158015	-4.73333561844049	0.00156569350123723	0.0555186708435686	-0.809785200131969
339	25928	SOSTDC1	-2.60491956954066	4.58810674297653	-4.73198770066919	0.00156837068085142	0.0555186708435686	-0.811500768956986
340	22986	SORCS3	-2.12540004994145	4.73634069524567	-4.73100412561605	0.00157032736875057	0.0555186708435686	-0.812752803714362
341	5738	PTGFRN	-1.96479462788732	6.02450820600782	-4.72731426121628	0.00157769161446075	0.055564973306174	-0.817451180160848
342	105369360	LINC02754	-1.6894287768234	5.36563907005577	-4.72718215294021	0.00157795597418716	0.055564973306174	-0.817619436915218
343	814	CAMK4	-2.89703422108403	6.62849980633079	-4.72292655322237	0.00158649768400271	0.0556400231000535	-0.823040991686327
344	25909	AHCTF1	-1.73085884977868	8.6389643811964	-4.7155771282147	0.00160136821227333	0.0558854361878932	-0.832410897566763
345	6750	SST	-3.67552619591794	6.07839755253154	-4.71518257069725	0.00160217083193297	0.0558854361878932	-0.832914171888667
346	4086	SMAD1	-1.59401647401629	7.88739318425485	-4.70430449573932	0.00162447299518749	0.0560790064889989	-0.846799486847816
347	4884	NPTX1	-3.935679718652	8.63006766567135	-4.70347442852994	0.00162618864222872	0.0560790064889989	-0.847859809107859
348	7103	TSPAN8	3.09844212871277	5.20223196124251	4.69966489998875	0.00163408784978915	0.0562450336925772	-0.852727499562223
349	816	CAMK2B	-2.72688219504328	7.68394548533794	-4.69460923716756	0.00164463563404048	0.0564646019660352	-0.859191071179517
350	57030	SLC17A7	-4.13084627018558	8.37967305229054	-4.69401035870189	0.00164589000160312	0.0564646019660352	-0.859956999117473
351	658	BMPR1B	-1.92393189371427	7.87021607027493	-4.67523895621061	0.00168574077142441	0.0571192258380431	-0.883993738365489
352	8554	PIAS1	-1.99178468790912	8.07659532159613	-4.67114323096522	0.00169457483846402	0.0571192258380431	-0.8892458499195
353	57575	PCDH10	-2.96150062786937	7.07094148780762	-4.66665038846291	0.00170432351642223	0.0573059191711476	-0.895010308458973
354	6505	SLC1A1	-1.87063688895633	7.31613460296704	-4.65877498803911	0.00172155953903367	0.0573059191711476	-0.905122539171615
355	2899	GRIK3	-1.95733288720736	4.9539221206763	-4.6543240258099	0.00173138481372862	0.0573059191711476	-0.910842114519228
356	26038	CHD5	-2.70423149541273	6.75593602630852	-4.6504521357267	0.0017399815201149	0.0573059191711476	-0.915820164876071
357	4745	NELL1	-2.93147888084401	6.97950201654928	-4.64989821171984	0.00174121518832185	0.0573059191711476	-0.916532536778908
358	23229	ARHGEF9	-2.33306195215663	6.72555778140195	-4.64803522249425	0.0017453713301264	0.0573059191711476	-0.918928789561424
359	729732	LOC729732	-1.54299208333489	5.02451865296798	-4.64779782036009	0.00174590172639488	0.0573059191711476	-0.919234186012511
360	6507	SLC1A3	-1.83133036925583	11.3552034412853	-4.64465614730717	0.0017529373153047	0.0573059191711476	-0.923276519725069
361	56243	KIAA1217	-2.78403600570757	6.62635577332632	-4.64461846684729	0.00175302188567396	0.0573059191711476	-0.923325012131199
362	10194	TSHZ1	-1.76173392078207	7.29886882919776	-4.64382593245625	0.00175480168749477	0.0573059191711476	-0.924345007509621
363	4478	MSN	1.5139586221905	8.54684808474248	4.63907902433566	0.00176550315558796	0.057389599791975	-0.930456416110273
364	7259	TSPYL1	-1.65567907816471	10.4895348927155	-4.63739770965372	0.00176931055831963	0.057389599791975	-0.932621895046823
365	23329	TBC1D30	-2.57757192866772	7.40415790804837	-4.6338191991276	0.00177744404769715	0.0574656643083401	-0.937232415398851
366	80059	LRRTM4	-2.5113999008275	4.76895138789842	-4.63173210573529	0.00178220653751008	0.0574656643083401	-0.939922358894992
367	84133	ZNRF3	-3.5447156274839	7.50767375779598	-4.63114227815627	0.00178355496920071	0.0574656643083401	-0.940682683270945
368	1936	EEF1D	1.58892868335392	9.84132697783208	4.62920746290009	0.00178798604597561	0.0574656643083401	-0.943177173253193
369	3669	ISG20	2.74742397789113	5.68243907686695	4.62910844283903	0.00178821314213429	0.0574656643083401	-0.943304852573436
370	7412	VCAM1	2.09662320185743	7.70804077772909	4.62696742774534	0.00179313111459676	0.0574963520721931	-0.946065924935312
371	4675	NAP1L3	-1.96516066036394	10.1784860086883	-4.62509194064746	0.00179745126771983	0.0574963520721931	-0.948485175943778
372	8324	FZD7	-1.71708871135634	4.69378657238709	-4.61762619571609	0.00181476120792233	0.0575709455857461	-0.958121089059772
373	221002	RASGEF1A	-1.95223149302882	8.25395282666355	-4.61431055292648	0.00182250694278682	0.0575709455857461	-0.962403408915286
374	148	ADRA1A	-1.88419693471965	6.74933264385726	-4.61249282469122	0.00182676864512486	0.0575709455857461	-0.964751846867134
375	220202	ATOH7	-2.08023868210084	4.27690679961222	-4.60883870076813	0.00183536868861846	0.0575709455857461	-0.969474447972831
376	89932	PAPLN	-2.03307915285877	5.40892824459963	-4.59885276646452	0.00185909643055942	0.0580067240902536	-0.982391249295243
377	5996	RGS1	2.84991037111745	9.47368712615286	4.59583508009294	0.00186633236364147	0.0580067240902536	-0.986297778819917
378	6792	CDKL5	-1.99042555341116	8.4071867001176	-4.59275657047503	0.0018737457484191	0.0581112416537532	-0.990284554675621
379	23221	RHOBTB2	-1.58190716869872	6.05262187763662	-4.58910838648313	0.00188257250290785	0.0581816191063922	-0.995011049970643
380	2917	GRM7	-2.94379582429231	6.18493744309574	-4.58887637331803	0.00188313538598292	0.0581816191063922	-0.995311712702387
381	100505929	LINC01549	1.8590355176242	4.14578999679176	4.58011200616386	0.00190453322287042	0.0583802886605636	-1.00667567070914
382	23024	PDZRN3	-1.94443535373904	6.7566193022066	-4.57781971875574	0.00191017331021187	0.0583802886605636	-1.00964990668429
383	101928335	LOC101928335	-1.70820752557784	4.34756862958486	-4.56880083741477	0.00193254104606339	0.0584230293054231	-1.02136006771465
384	100505797	NETO1-DT	-1.58000470447645	5.44819646850004	-4.56860398665002	0.00193303242371478	0.0584230293054231	-1.02161580535517
385	2904	GRIN2B	-2.71926609546751	5.67576268503487	-4.54885991955999	0.00198301503726722	0.0591608956103905	-1.04729779491053
386	204	AK2	1.73839957825771	6.90644262133128	4.53220102726547	0.00202628192421157	0.0601354598560727	-1.06901538535094
387	338758	ATP2B1-AS1	-1.58346341975672	8.45026127763752	-4.52933349567946	0.00203383261225909	0.0601354598560727	-1.07275816832376
388	50486	G0S2	3.86540781887977	5.73064689364046	4.52857309882459	0.00203583999354889	0.0601354598560727	-1.07375088067734
389	8447	DOC2B	-2.0410730943594	5.81519033368965	-4.52764217157153	0.00203830049472739	0.0601354598560727	-1.07496634976903
390	55088	CCDC186	-1.55811842172523	7.21235864877007	-4.52625323085364	0.00204197756996722	0.0601444708868421	-1.07678008412701
391	284273	PTGR3	-1.70361022320043	7.12050975647102	-4.52086503805762	0.00205631067639647	0.0603957877648521	-1.08381912595001
392	154043	CNKSR3	1.54456734411671	7.95855119305435	4.51793277967007	0.00206415670715235	0.060473657151769	-1.08765173087617
393	8526	DGKE	-1.75048211762468	6.78235672285872	-4.5099623419712	0.00208564870653957	0.060473657151769	-1.09807643729944
394	78991	PCYOX1L	-1.67624728624481	6.27192643689588	-4.5078537400726	0.00209137509265595	0.060473657151769	-1.10083602349097
395	64834	ELOVL1	1.96512170442331	6.97002406568864	4.49760127654468	0.00211946267645532	0.0608175582600131	-1.11426384510154
396	4810	NHS	-2.81404124808575	6.46205219408654	-4.49177877689882	0.00213559634407275	0.060938979176042	-1.121897152729
397	23362	PSD3	-1.76389679849923	10.6960953887523	-4.49089055618794	0.00213806924532286	0.060938979176042	-1.12306208808653
398	9837	GINS1	-1.6680594380738	4.86057180704396	-4.49049007117345	0.0021391852563238	0.060938979176042	-1.1235873807084
399	56776	FMN2	-1.81492869490101	7.02100051725626	-4.47399754918653	0.00218569861878063	0.0616734255250511	-1.14524190611599
400	91	ACVR1B	-1.55940045004047	8.5497557821058	-4.46980507693256	0.00219769696794294	0.0617034194919448	-1.15075350645971
401	2180	ACSL1	1.71880164149766	9.30110519898185	4.46545709556585	0.00221021601230412	0.0618622825809421	-1.15647250869574
402	134548	SOWAHA	-2.75471055851551	7.90752923531645	-4.46350759504209	0.00221585430799607	0.0619368457848457	-1.15903771201183
403	84866	TMEM25	-1.51364569432482	5.7832064116353	-4.46189099508316	0.00222054165103431	0.0619775652051473	-1.16116533594638
404	7504	XK	-2.66223414776221	6.37582178312993	-4.45856438583981	0.00223022110856494	0.0619775652051473	-1.16554483214893
405	645974	PABPC1L2B	-2.19528693431346	7.12775024910795	-4.45232846539154	0.00224848954889534	0.0619775652051473	-1.17375920382454
406	79057	PRRG3	-2.68759431262347	4.9992378528699	-4.4522636632093	0.00224868024152299	0.0619775652051473	-1.17384459813861
407	23368	PPP1R13B	-1.82110455937822	5.93877324631293	-4.44861280255853	0.00225945201638821	0.0619775652051473	-1.1786566704859
408	2555	GABRA2	-2.34135134308102	7.80851520953836	-4.42566474695884	0.00232845637855573	0.0627267472536151	-1.20895230917306
409	27319	BHLHE22	-2.84945099190628	6.96832705276958	-4.42206091289632	0.00233949945049578	0.0628396012839056	-1.21371764403887
410	3708	ITPR1	-3.46247902212944	8.6353302647188	-4.41796345100918	0.00235212425852241	0.0628418890706624	-1.21913820955773
411	460	ASTN1	-2.39691356109808	7.05171008908791	-4.41743269919109	0.00235376497745321	0.0628418890706624	-1.21984054067308
412	5581	PRKCE	-2.68235872541616	7.06868428049118	-4.4083313840772	0.00238209418638283	0.0629614916276299	-1.23189105684876
413	79012	CAMKV	-2.26933938880685	5.96287916490963	-4.40821678068079	0.00238245325813242	0.0629614916276299	-1.23204288035468
414	22883	CLSTN1	-1.64428506652087	9.11572358231049	-4.40777013758152	0.00238385322706731	0.0629614916276299	-1.23263460105823
415	26034	IPCEF1	-3.38398723484752	9.62619922166719	-4.4018063355104	0.00240263213238883	0.0630969562371428	-1.24053858691653
416	11245	GPR176	-1.64710331730205	6.92593538281919	-4.40079611395588	0.00240582900750535	0.0630969562371428	-1.24187801965956
417	5100	PCDH8	-4.57171352968301	6.4944074864735	-4.39829426941364	0.00241376606069074	0.0631460608641004	-1.24519586296662
418	22865	SLITRK3	-2.2236598882419	4.87966353261115	-4.39393031373022	0.0024276787362508	0.0633508546412113	-1.2509855383085
419	22866	CNKSR2	-3.10408108648199	7.64910656451522	-4.39250418631539	0.00243224420658606	0.0633905548910491	-1.25287824144225
420	4335	MNT	-1.58416921037134	8.40686624138454	-4.37436554883108	0.00249113161114265	0.0642816910414307	-1.27697928852271
421	7738	ZNF184	-1.89619756448454	6.56242353794993	-4.36902376010183	0.00250876736810178	0.0643724233186956	-1.28408692576097
422	5297	PI4KA	-2.19359542011459	8.40318078764018	-4.36040203420252	0.00253751813618475	0.0643724233186956	-1.29556828025273
423	51046	ST8SIA3	-3.15846298947321	6.92922021768524	-4.35976822597417	0.00253964574844345	0.0643724233186956	-1.29641277192296
424	1006	CDH8	-2.95174064646584	5.81026697789715	-4.35646148659505	0.00255077747490746	0.064384715318149	-1.30081973039048
425	203274	LINC00537	-1.65707651405468	5.28979677995838	-4.3554009358418	0.00255435888753565	0.0643970574746276	-1.30223351381062
426	5122	PCSK1	-3.42156477432516	6.14470281685949	-4.34381802277842	0.00259383069094797	0.0649574872410167	-1.31768585852826
427	114884	OSBPL10	-1.58171412594656	5.6395491630458	-4.3424710947327	0.00259846346371564	0.0649574872410167	-1.31948412107545
428	100288911	CRIM1-DT	-1.66132286582495	8.18803972371349	-4.33777310330315	0.00261469261601126	0.0649574872410167	-1.32575857603106
429	3745	KCNB1	-3.49624820653625	8.41256861614507	-4.33127828156174	0.00263731016791778	0.0649574872410167	-1.33443853944887
430	4062	LY6H	-2.85903276079793	4.93305901642686	-4.33099295223159	0.0026383086504889	0.0649574872410167	-1.33482001849329
431	153364	MBLAC2	-1.63688811993432	7.65626801934393	-4.31494693322683	0.00269512516869778	0.0653781560650452	-1.35629382826026
432	1008	CDH10	-3.4276059750331	6.86131865098993	-4.31283408290643	0.00270270473854573	0.0653781560650452	-1.35912439880902
433	10888	GPR83	-1.72434205424855	4.06186072265476	-4.31096236907912	0.00270943856531569	0.0653781560650452	-1.36163250690254
434	258010	SVIP	2.41385013704554	8.42948661931674	4.30201297027218	0.00274188794105345	0.0656919332864198	-1.37363236700691
435	494470	ARK2C	-1.84868676573281	5.45754513961846	-4.30125956316267	0.00274463885740461	0.0656919332864198	-1.37464315207724
436	302	ANXA2	2.70533860686678	9.00970011225479	4.30095817588443	0.00274574015059538	0.0656919332864198	-1.37504752384772
437	166336	PRICKLE2	-2.31140387328846	6.96381057529603	-4.29854416547429	0.00275457843570633	0.0656919332864198	-1.37828691989873
438	3763	KCNJ6	-2.03668739748702	5.54150049882329	-4.29315606318399	0.00277441700079578	0.0658023458138626	-1.38552059272649
439	55030	FBXO34	-1.53925166008478	7.93462983007339	-4.28803260262331	0.00279342483795897	0.0660662946432186	-1.3924032011756
440	7408	VASP	1.60351065373578	6.28049359089163	4.28637255426942	0.00279961377901446	0.0660662946432186	-1.39463411245616
441	3687	ITGAX	2.06892878307676	5.28471257603894	4.28454642438163	0.0028064390640547	0.0660662946432186	-1.39708871685015
442	283455	KSR2	-3.42627418238256	6.63382982490476	-4.2832043033422	0.00281146682570479	0.0660662946432186	-1.39889307076369
443	284207	METRNL	2.13834947603884	6.44087204230568	4.28277922693305	0.0028130612518082	0.0660662946432186	-1.39946460436024
444	9530	BAG4	-1.75111423277878	8.51676883292015	-4.2670214878874	0.00287286395518024	0.066417193880819	-1.4206715272471
445	55137	FIGN	-1.56595630381445	6.5425477351351	-4.26523358393747	0.00287973579238644	0.0664278119740714	-1.42308015999496
446	65998	ZFTA	-1.63237223376139	7.08557978074621	-4.2541162227235	0.0029228670471691	0.0667387975770278	-1.4380684812767
447	9750	RIPOR2	-3.22722667268108	6.46485285589237	-4.2515884424273	0.00293277119332392	0.0668184106452706	-1.44147910332086
448	8525	DGKZ	-1.55575358659627	6.45119784711238	-4.24912666101915	0.00294245168321723	0.0669474568543213	-1.44480163413719
449	9770	RASSF2	1.84215559446223	9.17182237429103	4.24713335354711	0.00295031533584925	0.0669474568543213	-1.44749258396133
450	6000	RGS7	-3.04874472997965	8.05981727139655	-4.24688544821115	0.0029512949189525	0.0669474568543213	-1.44782729758298
451	64409	GALNT17	-2.65269441639299	7.35713375521182	-4.2353489918885	0.00299727229684428	0.0674751843784231	-1.463414033002
452	2983	GUCY1B1	-1.79679332978289	8.89816160777175	-4.23370879459956	0.00300387184798287	0.0674751843784231	-1.46563176203302
453	22824	HSPA4L	-2.19153941733158	6.76066786133106	-4.23225897099193	0.00300971850274885	0.0674751843784231	-1.46759243325433
454	100861532	RNA45SN5	3.15276953984272	5.2088339969224	4.22799588579669	0.00302698157414865	0.0676057827421441	-1.47335951741015
455	10740	RFPL1S	-3.25318690893497	7.11797402678472	-4.22151014301204	0.00305345101943687	0.0678959697354065	-1.48213882250957
456	51440	HPCAL4	-2.36746539530274	6.63983364019479	-4.21818062812754	0.00306713655961342	0.068019224406166	-1.48664829683876
457	284611	EEIG2	-2.19181711677782	8.25827381502735	-4.21677617425626	0.00307292927722654	0.0680310423891675	-1.48855099660068
458	285172	HYCC2	-1.74637722710563	8.08283967820279	-4.20684018352085	0.00311425028483107	0.068541574980068	-1.50202063316702
459	60680	CELF5	-3.83062498350592	9.48250684821804	-4.20128673058656	0.00313760712521628	0.068651208945041	-1.50955578867648
460	23040	MYT1L	-3.88794329487776	8.159609325439	-4.20116052992749	0.00313814010013966	0.068651208945041	-1.50972707847818
461	80034	CSRNP3	-3.03899030022056	8.65716834500218	-4.18727977574761	0.00319736384407795	0.069221208341253	-1.52858220822929
462	4886	NPY1R	-2.79733376689489	4.27786571213876	-4.18446812723734	0.0032095066500911	0.069221208341253	-1.53240508041774
463	79605	PGBD5	-2.51978975114761	8.21433721613015	-4.18347742302715	0.00321379712808586	0.069221208341253	-1.53375238730072
464	145270	PRIMA1	2.01855402469605	7.62089037009519	4.18180365398561	0.00322105987719334	0.069221208341253	-1.53602897154977
465	6326	SCN2A	-4.05883690791487	7.94262731217633	-4.17486196050392	0.0032513709833663	0.0696569437835594	-1.54547536016763
466	9229	DLGAP1	-3.22988970120633	8.54045685642068	-4.17066791537277	0.00326983376276275	0.0698835752634392	-1.55118629719236
467	5991	RFX3	-1.5882360195004	7.61163021233373	-4.16965811708887	0.00327429594830704	0.0698835752634392	-1.55256172166394
468	407738	TAFA1	-3.66427791106421	6.35357496084797	-4.16770586636999	0.00328294140400221	0.0698835752634392	-1.55522128559602
469	6854	SYN2	-3.62029997329695	9.58476580465832	-4.1667807963624	0.003287046650323	0.0698835752634392	-1.55648171945313
470	2560	GABRB1	-2.4014532774713	9.4115620738536	-4.16563195345881	0.00329215267640385	0.0698835752634392	-1.55804723356175
471	9762	LZTS3	-1.66889524828885	8.78094791344464	-4.16357745084801	0.00330130529290718	0.0699352811998973	-1.56084738549132
472	203197	TMEM268	-1.86802046525821	7.45313576944313	-4.15363282311407	0.00334599816777451	0.0701748115877905	-1.57441043481568
473	58191	CXCL16	1.88771545268598	7.23858444591196	4.15231392755223	0.00335197446187614	0.0702228533139926	-1.57621036108008
474	27439	TMEM121B	-1.52340640725086	5.41399259513767	-4.15108992545465	0.00335753108883606	0.0702685702451479	-1.57788102308691
475	118427	OLFM3	-3.63632096029041	6.76044074352815	-4.14697892131202	0.00337626688441269	0.0703542697824346	-1.58349388825678
476	1612	DAPK1	-2.72470619989746	6.75910086554942	-4.14440314934959	0.0033880634518222	0.0704218967657963	-1.58701198064608
477	117289	TAGAP	2.02683305428929	5.36256584465668	4.14375275571979	0.00339104917453631	0.0704218967657963	-1.58790047517452
478	5799	PTPRN2	-1.96107371938613	8.19236920303226	-4.14159004641313	0.00340099785730798	0.0704548982968293	-1.59085539140543
479	4904	YBX1	1.56304521106659	10.0889600197776	4.14101445122507	0.00340365096458943	0.0704548982968293	-1.59164194963247
480	6092	ROBO2	-2.15388205190035	6.01090795534497	-4.13698512801958	0.00342228617865055	0.0705740856535399	-1.59714949297885
481	5653	KLK6	2.83229527890913	6.99162514763534	4.1368780528836	0.00342278289164975	0.0705740856535399	-1.59729588421905
482	5534	PPP3R1	-1.76504180948258	6.60461842214633	-4.13402797191515	0.00343603286120926	0.0705740856535399	-1.60119310988756
483	51760	SYT17	-2.86379362563345	8.38360670043737	-4.13359553109469	0.00343804810743603	0.0705740856535399	-1.60178454188884
484	7852	CXCR4	3.73098054799362	8.55525661542257	4.13224176579694	0.00344436513957086	0.0705740856535399	-1.60363621751029
485	23236	PLCB1	-2.41375396017683	10.2352188339588	-4.13214449464211	0.00344481951551029	0.0705740856535399	-1.60376927546642
486	30837	SOCS7	-1.76468374130005	10.045462394949	-4.13178512884997	0.00344649875744195	0.0705740856535399	-1.60426086723243
487	163882	CNST	-2.00310869277041	6.97684423366273	-4.13064359157497	0.00345183879371953	0.0705740856535399	-1.60582255571262
488	2822	GPLD1	-1.93088868383433	4.53938256232389	-4.1294943249687	0.00345722401806928	0.0705740856535399	-1.60739501969248
489	23413	NCS1	-1.88133519208213	7.04473222601533	-4.12644769402177	0.00347154386783235	0.0707352539175546	-1.61156449656108
490	57181	SLC39A10	-2.33039540459627	9.31483287901936	-4.11647282173288	0.00351887807933564	0.0712812423386045	-1.62522556150383
491	129684	CNTNAP5	-3.25951949080464	5.46465944323026	-4.11228940665738	0.0035389369040686	0.0714097113278339	-1.63095946744008
492	6585	SLIT1	-2.84283301079122	7.74703174965151	-4.10513951950974	0.00357350594838213	0.0718240352029871	-1.64076547662623
493	152485	ZNF827	-1.9316805028837	7.65809997685781	-4.10185795108273	0.00358949395859312	0.0718727136478299	-1.64526872514852
494	7421	VDR	1.74047635929995	4.77944150116584	4.09821038493871	0.00360735581875096	0.0720226055318026	-1.65027614888507
495	283209	PGM2L1	-2.39326533402335	8.68313156787767	-4.09361137600471	0.0036300137210913	0.0721471883063038	-1.65659260666677
496	60675	PROK2	2.70850188132896	4.06139305840473	4.09312529533616	0.00363241745363167	0.0721471883063038	-1.65726039646187
497	100506599	PPP1R26-AS1	-1.88832436290163	3.66916809002631	-4.09087749083999	0.00364355550878743	0.0721471883063038	-1.66034895297788
498	57502	NLGN4X	-2.02051150897067	7.91746636143724	-4.09019550202609	0.00364694210477431	0.0721471883063038	-1.66128617941261
499	1007	CDH9	-2.01656589860038	4.19464206453261	-4.08849317199386	0.0036554103108131	0.0721471883063038	-1.66362592260383
500	9671	WSCD2	-1.72903526137346	6.50696912407817	-4.08812777656959	0.00365723072840797	0.0721471883063038	-1.66412819242487
501	9454	HOMER3	2.05290556277357	7.2494185253275	4.08771297945771	0.0036592984536757	0.0721471883063038	-1.66469839397621
502	57495	NWD2	-2.19507139500532	4.32123397190261	-4.08554517292228	0.00367012531943593	0.0721471883063038	-1.66767879733758
503	160418	TMTC3	-2.05257375181486	7.35638522455625	-4.08365064894548	0.00367961562215816	0.0721471883063038	-1.67028406214308
504	340533	NEXMIF	-3.38629404844855	7.3450709817917	-4.08317509875211	0.00368200196834894	0.0721471883063038	-1.67093810293474
505	7378	UPP1	1.91146490049316	6.71401745360941	4.08302040623686	0.00368277858690039	0.0721471883063038	-1.67115086433956
506	57699	CPNE5	-2.17111089910929	5.76638720852886	-4.08265579410568	0.0036846097857929	0.0721471883063038	-1.67165235988847
507	8715	NOL4	-2.79538056990362	7.72413816396517	-4.08175008952646	0.0036891627782251	0.0721471883063038	-1.67289817303683
508	145581	LRFN5	-2.95981884451505	6.83685138721489	-4.07947475730271	0.00370062772315923	0.0721471883063038	-1.67602848201004
509	100505501	TOX-DT	-1.76379820228045	5.03347395434387	-4.07930278088256	0.00370149583976793	0.0721471883063038	-1.67626511199315
510	1131	CHRM3	-3.94356587402397	8.48208773104289	-4.07547986096699	0.003720850342342	0.0721471883063038	-1.68152639264615
511	728	C5AR1	2.54461145372162	4.95057212630728	4.06867126513192	0.00375559158570942	0.0723445500673945	-1.69090217273399
512	59350	RXFP1	-2.91833068289633	4.58068205973401	-4.06768816211096	0.00376063677572407	0.0723445500673945	-1.69225653389397
513	956	ENTPD3	-1.92666956484845	4.78797454343945	-4.06148329078227	0.0037926487933395	0.0724848942872041	-1.70080797318747
514	9092	SART1	-3.47041392231998	7.76282679101612	-4.06120152569997	0.00379410943013122	0.0724848942872041	-1.70119643448978
515	51330	TNFRSF12A	1.93624444218158	6.73717690081463	4.05683074099975	0.00381684495230934	0.0727360546624393	-1.7072238405107
516	149420	PDIK1L	-1.55959756213413	6.8947649404708	-4.05538365279115	0.00382440462548105	0.0727360546624393	-1.70922004047182
517	130733	TMEM178A	-1.7988288996585	8.69222177872331	-4.05532325311732	0.00382472050784532	0.0727360546624393	-1.70930336624791
518	23416	KCNH3	-2.29049149461955	6.48185860282139	-4.05023383146306	0.00385143888421952	0.0728652212034679	-1.71632656897584
519	6617	SNAPC1	1.76654528800841	5.32401024350978	4.04784625888873	0.00386404244645893	0.0728652212034679	-1.71962266851604
520	79668	PARP8	-1.65843317656952	6.46293747658353	-4.04738102127255	0.00386650352621168	0.0728652212034679	-1.72026503965399
521	116966	WDR17	-2.16851433700635	6.76612040748842	-4.04665723964671	0.00387033565029819	0.0728714914844571	-1.72126445694231
522	23446	SLC44A1	1.79461138297997	9.95548507796299	4.04481829735413	0.00388009052642227	0.0729232898214957	-1.7238040724052
523	29095	ORMDL2	1.72951518884993	5.55691885444249	4.03775758676873	0.00391779194336014	0.0730421411363007	-1.73355977050377
524	11178	LZTS1	-2.44205217376726	6.49951182995116	-4.03764492020291	0.00391839673137291	0.0730421411363007	-1.73371550116854
525	5575	PRKAR1B	-1.62750699846655	6.35500692168023	-4.03578957486862	0.00392837061747563	0.0730421411363007	-1.73628028162828
526	5909	RAP1GAP	-1.90005332258894	7.4391054821789	-4.03511832687778	0.00393198582468411	0.0730421411363007	-1.73720832428013
527	1368	CPM	1.64142637609979	5.53870750657331	4.02397806227831	0.00399251180797332	0.0737952484138123	-1.75262029523615
528	112476	PRRT2	-2.89856046046231	8.15228913714149	-4.02147816740782	0.00400623147156768	0.0738935023595441	-1.75608131894257
529	1996	ELAVL4	-3.36160192623366	8.55088725204853	-4.01768547644827	0.0040271432583725	0.0740913083337478	-1.76133395964786
530	3131	HLF	-3.10909665784409	7.40568923557419	-4.0162987243007	0.00403481875402128	0.0741580456608466	-1.76325506112566
531	100130155	MIR124-2HG	-2.30313665167655	5.19042880868963	-4.01419136034861	0.00404651294771647	0.0742441263244493	-1.7661749929743
532	3899	AFF3	-2.27727210003042	5.73083077471391	-4.00580185771239	0.00409343149390527	0.074755572093258	-1.77780592503352
533	56950	SMYD2	-1.66156003586623	7.21531056228141	-4.00469982552126	0.00409963807772285	0.074755572093258	-1.77933452523128
534	143279	HECTD2	-1.71401261190389	6.71465659771386	-3.99535569244187	0.00415267305515741	0.0751834121981513	-1.79230278554294
535	9891	NUAK1	-1.68390750447423	9.51087499362731	-3.99149982206284	0.0041747730643957	0.0751834121981513	-1.7976579365058
536	57554	LRRC7	-2.39490269338351	7.53764809771175	-3.99120323349335	0.00417647820887923	0.0751834121981513	-1.79806993913951
537	862	RUNX1T1	-2.59302485743865	7.91920314084062	-3.98529744173681	0.00421058841866962	0.0754149851345685	-1.80627661676758
538	784	CACNB3	-2.29386894194757	6.83028236748828	-3.98507947882265	0.00421185304031421	0.0754149851345685	-1.80657959649152
539	57724	EPG5	-1.60285484132735	7.09238389240603	-3.98400577949676	0.00421808862239338	0.0754325039005513	-1.8080721967313
540	158038	LINGO2	-2.87507645991468	5.53206916789556	-3.98355723858554	0.00422069649845279	0.0754325039005513	-1.80869578520345
541	85445	CNTNAP4	1.77281212316696	9.09867159704284	3.98279788152304	0.00422511546036258	0.0754325039005513	-1.80975155678944
542	10858	CYP46A1	-1.96576469468751	8.83314914331589	-3.98180348357877	0.00423090974395893	0.0754325039005513	-1.81113424631031
543	154661	RUNDC3B	-1.56578408355104	8.62546855396692	-3.97848844821845	0.00425028811926878	0.0754932424936668	-1.81574478985199
544	51412	ACTL6B	-2.37841060421217	5.90240303248505	-3.97720089900856	0.00425784037473252	0.0754932424936668	-1.81753594827544
545	116135	LRRC3B	-2.86362246533481	7.06330771259753	-3.97327274373146	0.00428097082762685	0.0756765165657907	-1.82300206668441
546	57484	RNF150	-2.88367717662928	6.054420504632	-3.96821813732503	0.00431093353742986	0.075887809224058	-1.83003901761764
547	63939	FAM217B	-2.11812599915656	7.72605094541814	-3.9641626488307	0.00433513694784933	0.075887809224058	-1.83568773346912
548	440279	UNC13C	-3.31200636819355	7.66216559079249	-3.96370344916825	0.00433788668813264	0.075887809224058	-1.83632748561089
549	22941	SHANK2	-2.89642204115845	7.11765971460519	-3.96269316826143	0.0043439429790183	0.075887809224058	-1.83773510760095
550	5046	PCSK6	2.07588854029919	7.17493214858838	3.94708180109903	0.00443869407440295	0.076962002835443	-1.85950545433376
551	5992	RFX4	-1.55254699168078	8.67234266158468	-3.94572763706508	0.00444701722449973	0.0770421686214496	-1.86139554690025
552	8514	KCNAB2	-2.1261495821531	6.82502259888398	-3.94389012393986	0.00445833807297357	0.0771062367191502	-1.86396070986189
553	55076	TMEM45A	1.50416475883496	4.60736746918107	3.94279485904665	0.00446510070911805	0.0771062367191502	-1.8654899315662
554	151011	SEPTIN10	1.64643550721828	8.45080108502445	3.94247186300831	0.00446709713269621	0.0771062367191502	-1.86594093594637
555	774	CACNA1B	-2.79580430553124	6.64217740317468	-3.94208779530685	0.0044694722877604	0.0771062367191502	-1.86647723550417
556	23543	RBFOX2	-1.86791539065675	8.62777061956515	-3.94100889628544	0.00447615169945201	0.0771062367191502	-1.86798389020956
557	5599	MAPK8	-1.6595702351079	7.63946269358393	-3.94033367608055	0.00448033741981232	0.0771062367191502	-1.868926904458
558	23414	ZFPM2	-2.40969369181837	5.83236879582463	-3.93802930971678	0.0044946540367508	0.0771613154668579	-1.87214569028113
559	29993	PACSIN1	-2.84792402219218	8.41342292645324	-3.93388205647334	0.00452054435777394	0.0774780376183412	-1.87794061260557
560	10479	SLC9A6	-1.70113686648527	9.481175364321	-3.93283528287865	0.0045271044501136	0.0774930976631233	-1.8794036575006
561	10633	RASL10A	-2.13361246379547	5.6138185696027	-3.93194099952654	0.00453271700531089	0.0774930976631233	-1.88065369787562
562	10659	CELF2	-1.64723492579461	10.2619205613021	-3.93137177560991	0.00453629337456241	0.0774930976631233	-1.88144942689683
563	5865	RAB3B	-2.5065549948442	4.48833513745345	-3.92896443117451	0.00455145205216296	0.077498503216091	-1.88481522226264
564	7128	TNFAIP3	3.069972150225	7.85853018602452	3.92582096208418	0.00457132808930259	0.0776259457276662	-1.8892114915776
565	283078	MKX	-2.17527137539476	4.03150332976943	-3.92379473845821	0.0045841893058005	0.0776259457276662	-1.89204601039345
566	7805	LAPTM5	2.34797535799132	8.70130529194088	3.92266127365138	0.00459140081402318	0.0776696430147999	-1.89363189426467
567	3678	ITGA5	1.51860909575346	5.99746243785935	3.92029349542972	0.00460650486951927	0.0777490368424441	-1.89694536694883
568	2915	GRM5	-3.20298107053779	7.25661420476741	-3.92016985816794	0.0046072950184199	0.0777490368424441	-1.89711840752752
569	51655	RASD1	-1.93181370446433	10.3699164855154	-3.91511547389344	0.00463972202907073	0.0780188105436132	-1.90419433781645
570	2898	GRIK2	-2.2727707284749	6.9136563867998	-3.91354753652084	0.00464983114004727	0.0780242414668367	-1.90639013950066
571	54996	MTARC2	-1.87177834162553	6.31598972693021	-3.90607239999953	0.0046983530460852	0.0784033136204887	-1.91686351751342
572	6135	RPL11	1.55618757775678	8.74967635811272	3.9026187077794	0.00472095497954497	0.0785844656227374	-1.92170520186754
573	122060	SLAIN1	1.60830468785408	9.54988767692964	3.89929734737853	0.00474280120575489	0.0786596343847498	-1.92636299880619
574	1514	CTSL	1.85128778943526	9.74817839419742	3.8979133730054	0.00475193634815172	0.0786596343847498	-1.92830432197384
575	3760	KCNJ3	-2.94570045198341	7.64466684097478	-3.89247839280877	0.00478799422992887	0.0790056987670671	-1.93593073045981
576	147381	CBLN2	-3.12971000433977	6.94054817833591	-3.88469534631981	0.00484014325887221	0.0792961614733538	-1.94685937631191
577	90249	UNC5A	-3.70732474352616	7.96267859507307	-3.88354573712676	0.00484789763411335	0.0792961614733538	-1.94847435073286
578	94056	SYAP1	1.51541833424641	6.82181195763284	3.88275135353007	0.00485326373249613	0.0792961614733538	-1.94959041414638
579	2563	GABRD	-2.4088682162532	5.95893359915136	-3.88103201685524	0.0048648998054542	0.0792961614733538	-1.95200629405358
580	84002	B3GNT5	1.88730657053166	6.59386879804337	3.88048245998497	0.00486862539989821	0.0792961614733538	-1.95277857871387
581	10205	MPZL2	1.76266366394015	5.43656638152763	3.88023089440921	0.00487033185384266	0.0792961614733538	-1.95313211480161
582	5141	PDE4A	-2.25801412360091	6.50682100955371	-3.8750735949131	0.00490545758868841	0.0795892572684163	-1.96038189416003
583	2847	MCHR1	-2.01884825694107	7.19315478811386	-3.8688079843131	0.00494849857178026	0.0798818095029085	-1.96919478952658
584	7102	TSPAN7	-1.62100203581666	9.86797861809512	-3.86705377612187	0.0049606215060794	0.0799394820633373	-1.97166317778646
585	84684	INSM2	-1.81081749412134	4.18422613573106	-3.8650250679802	0.00497468124846697	0.0799394820633373	-1.97451836993089
586	54566	EPB41L4B	-2.30657024933859	5.74868322819144	-3.85743024400366	0.00502769769009236	0.0801523451200307	-1.98521249798205
587	10154	PLXNC1	-1.78172505261809	6.39762588807484	-3.85701818664078	0.0050305914034175	0.0801523451200307	-1.98579294337716
588	163404	PLPPR5	-3.01755207119751	6.36004252438821	-3.85597467467433	0.00503792757351992	0.0801523451200307	-1.98726299668583
589	3274	HRH2	-1.82013827401783	5.03844119847087	-3.85570719557806	0.00503980987329267	0.0801523451200307	-1.98763983432484
590	222865	TMEM130	-2.87768184441266	5.89447322124467	-3.85477579079865	0.00504637023778541	0.0801523451200307	-1.98895212244318
591	115	ADCY9	-2.3082188584343	6.95757434963267	-3.84870683297727	0.0050893422686627	0.0801684914492089	-1.99750590696003
592	4209	MEF2D	-1.62831720800138	7.21824550369078	-3.8460561985081	0.0051082335775651	0.0801684914492089	-2.00124343859648
593	54472	TOLLIP	-1.75153979419162	6.32279321431669	-3.84596665996952	0.00510887304015121	0.0801684914492089	-2.00136970997879
594	7169	TPM2	1.52607035837017	5.63376776297767	3.84496869429675	0.00511600609085558	0.0801684914492089	-2.00277716425548
595	55691	FRMD4A	-1.64141702715539	7.4209549607889	-3.84200922304671	0.00513722213577933	0.0801684914492089	-2.00695180612324
596	2849	GPR26	-3.44263440497098	6.96398129259095	-3.8390840298087	0.00515828531056365	0.0803587634390209	-2.01107931494948
597	55604	CARMIL1	-1.84614855116718	7.23679488998792	-3.83428250278021	0.00519306050972032	0.0806415302419209	-2.0178569953472
598	29118	DDX25	-1.96517450755526	7.1171489720314	-3.83208609901598	0.00520905185294088	0.0807137880954436	-2.02095845431129
599	23359	ENTREP2	-1.92368505456956	5.28131254425724	-3.83038164612172	0.00522149788004255	0.0807819255973299	-2.02336571745162
600	23057	NMNAT2	-1.84407919145299	7.02600548576854	-3.82713710375012	0.00524527804817553	0.0809439688835645	-2.02794923986067
601	84181	CHD6	-1.7864914896922	7.76187741008028	-3.82348290229053	0.00527219999300617	0.0812043584721602	-2.03311325887561
602	5172	SLC26A4	-1.50797853798863	3.3725575711062	-3.82102143650159	0.00529041815811514	0.0813680758773051	-2.03659279565132
603	23768	FLRT2	-2.99628696781435	7.14348897840196	-3.82099095356779	0.00529064419601763	0.0813680758773051	-2.03663589177791
604	126272	EID2B	-2.06553990910236	5.75519376818655	-3.82018452510255	0.00529662781261763	0.0813999834464572	-2.03777605072712
605	11346	SYNPO	-1.56352884337565	7.21058197212846	-3.81522108971958	0.0053336162749274	0.0816351577991248	-2.04479555486451
606	120892	LRRK2	-1.70990014894197	4.25209018059949	-3.81436730200328	0.00534000675733497	0.0816448610240406	-2.04600336691429
607	6515	SLC2A3	1.51005740543791	10.1316516930557	3.81342951821657	0.00534703540833137	0.0816923443456291	-2.04733012198044
608	51449	PCYOX1	-1.60544365366536	8.1946815481586	-3.81114816627412	0.00536417552990815	0.0817742249156715	-2.0505582414478
609	3667	IRS1	-2.14896142083427	7.2614564701317	-3.80908512707708	0.0053797262036026	0.0818554501893408	-2.05347807571595
610	25942	SIN3A	-1.95408140262456	6.15127856410541	-3.80653372647764	0.00539902495372658	0.0819083602110901	-2.05708991556621
611	50861	STMN3	-1.66275556149929	9.25583881020939	-3.8011359179605	0.00544009910864364	0.0822408576548041	-2.06473421645856
612	9922	IQSEC1	-1.70029007124309	8.8490471683559	-3.79975397376071	0.00545066870342308	0.0822621194879102	-2.06669196076639
613	56924	PAK6	-2.73070501295311	7.19227360635149	-3.79620355506769	0.00547792467982015	0.0824221846333634	-2.07172291622742
614	51700	CYB5R2	2.99670835342825	6.45681884056224	3.79519554489793	0.00548568962493757	0.0824258366358086	-2.07315159029804
615	54665	RSBN1	-1.94735186569202	7.26662044847273	-3.79170675519246	0.00551265588054573	0.0825698264268	-2.07809741764718
616	9215	LARGE1	-1.64089430557773	6.68334034056465	-3.79072333472127	0.00552028279221555	0.0825698264268	-2.07949185401649
617	11041	B4GAT1	-1.70508548861551	10.4110584348287	-3.78900604235881	0.0055336283912674	0.0825698264268	-2.08192720290868
618	9448	MAP4K4	1.51873190763754	9.91337991714362	3.77892452707743	0.00561267590467742	0.0827154120866228	-2.09623238608355
619	94120	SYTL3	2.4633307115286	6.07474908764496	3.77502016755547	0.00564361384082373	0.0827154120866228	-2.10177626495186
620	65997	RASL11B	-1.97808511386566	5.80346483544321	-3.7745559617516	0.00564730432583612	0.0827154120866228	-2.10243554029649
621	7008	TEF	-1.83839770681831	7.10887769345072	-3.77102344827908	0.00567547307445778	0.0828707128350876	-2.10745346876416
622	11189	CELF3	-1.59846956765041	6.60904650390696	-3.76783308963382	0.00570104289430666	0.0828707128350876	-2.1119868463295
623	2066	ERBB4	-2.32935189155899	8.54678782705946	-3.76779516017823	0.00570134762986728	0.0828707128350876	-2.11204075107242
624	2785	GNG3	-1.90715104837789	8.47861258668153	-3.76516327608651	0.00572253559873594	0.0828707128350876	-2.11578162697013
625	23708	GSPT2	-1.61131854461898	7.20604800556689	-3.76296095480532	0.00574033023328105	0.0829301763963844	-2.11891266859053
626	55342	STRBP	-1.54872546501236	7.25782828641947	-3.76267219327184	0.00574266780462862	0.0829301763963844	-2.11932325051444
627	1604	CD55	1.55376289028357	8.13082246642113	3.76047209626246	0.00576051147804675	0.0830151494940107	-2.12245188300029
628	22871	NLGN1	-1.50713422002753	5.33780611829718	-3.75819993401471	0.00577900201442456	0.0830667435016674	-2.12568369315616
629	51361	HOOK1	-3.11423189770512	5.54361995762257	-3.75807168206315	0.00578004760535517	0.0830667435016674	-2.12586613345688
630	2257	FGF12	-3.3554870686697	6.90833667872249	-3.7543680891599	0.00581032925463626	0.0831004782957043	-2.13113552230364
631	857	CAV1	1.62290615979643	8.40668184633165	3.75000644532277	0.00584620945411197	0.0833274919044679	-2.13734358053204
632	9499	MYOT	1.87340376353174	5.76611877040738	3.74535138678365	0.00588476540458588	0.0834566689959604	-2.14397213423745
633	55228	PNMA8A	-2.36451836416801	9.76357215560784	-3.7418754626809	0.00591373267634987	0.0835804542164813	-2.14892359251899
634	6035	RNASE1	1.80524367278738	8.05031788777461	3.74034806815082	0.00592650977886159	0.0836702641593314	-2.15109988876576
635	4693	NDP	-1.88488242465585	6.7432376233765	-3.7376648991946	0.00594902692560931	0.0838744324298499	-2.15492375032085
636	7881	KCNAB1	-2.20285568985692	8.51847400954313	-3.73348312829491	0.00598430321869012	0.0840145123078375	-2.16088526465851
637	441151	TMEM151B	-2.35721414354874	7.2235293253812	-3.7307322248405	0.00600763121313359	0.0840623923222502	-2.16480823547385
638	286002	SLC26A4-AS1	-3.05479481801087	4.59231839885311	-3.72792285556362	0.00603155554391454	0.0841667110444848	-2.16881564151451
639	29904	EEF2K	-1.62112632528718	7.23114999048841	-3.72711331738116	0.00603846841627259	0.0841667110444848	-2.16997060028898
640	153020	RASGEF1B	1.58985628601933	3.35737594657701	3.72594976853941	0.00604841914810432	0.0842295264724485	-2.17163077737815
641	53353	LRP1B	-2.01604452228985	6.46955658911546	-3.72440130663982	0.00606168891644217	0.0842295264724485	-2.17384044098911
642	2903	GRIN2A	-3.4291035782213	8.03639539540231	-3.72267866211678	0.0060764880048309	0.0842295264724485	-2.17629904512247
643	3269	HRH1	-1.66751682899604	5.12296022108711	-3.71998270129294	0.00609972646474114	0.0842295264724485	-2.18014759684487
644	4753	NELL2	-3.48849981441585	10.0547795885442	-3.7197463754744	0.0061017680609389	0.0842295264724485	-2.18048500465643
645	27165	GLS2	-1.84294571048089	4.88105931895769	-3.71906108875841	0.00610769232488461	0.0842295264724485	-2.1814634468844
646	100996385	LOC100996385	-1.52580027104922	4.9341930622093	-3.71470331326801	0.00614550941294188	0.0843794790833811	-2.18768689564106
647	1496	CTNNA2	-1.72825058616367	9.19116535732148	-3.71316092986486	0.00615895431889228	0.0843794790833811	-2.18989022499719
648	24141	LAMP5	-2.27930655731168	6.27566086782501	-3.71268170728727	0.00616313809478595	0.0843794790833811	-2.19057487039737
649	221458	KIF6	1.92026930262995	5.68803807041153	3.7098863528824	0.00618760319115871	0.0843815644090955	-2.19456909254918
650	79071	ELOVL6	1.79604392392662	8.03523905312449	3.70731665667774	0.00621018502497893	0.084492975402796	-2.19824180252357
651	9145	SYNGR1	-2.28477594077383	7.25404129271364	-3.70624311749758	0.00621964511972354	0.084492975402796	-2.19977640900319
652	651746	ANKRD33B	-1.77991971717486	5.47070881372886	-3.70560598176483	0.00622526689160021	0.084492975402796	-2.20068725706834
653	345557	PLCXD3	-2.21584648738346	4.90369173763034	-3.70469138262057	0.00623334637186434	0.084492975402796	-2.20199486144166
654	4760	NEUROD1	-1.91364462540302	4.27491915692302	-3.70441742247896	0.0062357686927859	0.084492975402796	-2.20238656466782
655	29953	TRHDE	-3.67972314202135	6.16224377317365	-3.70237058243219	0.00625389850343603	0.0845116653597934	-2.20531341748427
656	55335	NIPSNAP3B	-1.76791923366619	4.81442180484902	-3.70233887014778	0.00625417983716865	0.0845116653597934	-2.205358768474
657	653390	RRN3P2	1.52455053346098	4.33995261076446	3.70190626569874	0.00625801901578954	0.0845116653597934	-2.20597743933303
658	53844	COPG2IT1	-3.00033654849952	7.80274921033631	-3.70128473919802	0.00626353921142197	0.0845313937385944	-2.20686633287159
659	6506	SLC1A2	-2.21726552171516	12.1067205026596	-3.69611436279783	0.00630966327410845	0.0848962191506023	-2.2142628934144
660	8851	CDK5R1	-2.93888753060892	8.98405129920577	-3.69022192891347	0.00636267216029778	0.0850971644611695	-2.22269675390722
661	6662	SOX9	-2.0259070430797	7.85616622715488	-3.68890803700026	0.00637455689261735	0.0851832208101488	-2.2245779623755
662	5999	RGS4	-3.52521189069115	10.2059772071903	-3.68727708429015	0.00638934262395188	0.0852598009065262	-2.22691345258697
663	10243	GPHN	-1.56283684666146	7.80353322154544	-3.68707143035445	0.00639120962423586	0.0852598009065262	-2.22720796983192
664	2281	FKBP1B	-1.80479521935079	8.50993081688515	-3.6834242155904	0.00642441747384247	0.0855384075928999	-2.23243208360307
665	100113407	TMEM170B	-2.22196959319945	7.51021447015751	-3.68179347321496	0.0064393250268914	0.0855727532609996	-2.23476846000708
666	137970	UNC5D	-3.2257509879146	6.9606345698564	-3.67568975734471	0.00649545182821929	0.0856634507661955	-2.24351642440948
667	3706	ITPKA	-1.59074196730575	4.87268616534364	-3.67024904849541	0.00654592304243091	0.0857310071921895	-2.25131830496155
668	100526820	CAHM	1.74819889243016	6.81507170188856	3.66859698365133	0.00656133143730966	0.0857810216345416	-2.25368810948148
669	59353	TMEM35A	-2.18586100308497	5.66178750995708	-3.66834251978795	0.00656370820244011	0.0857810216345416	-2.25405315713752
670	26289	AK5	-1.67126844887925	10.7336112573718	-3.66807379227398	0.00656621919350074	0.0857810216345416	-2.2544386763352
671	160897	GPR180	-1.76167174009487	6.28138528940219	-3.65940958356856	0.00664773043215053	0.0866178635994457	-2.26687352498484
672	195828	ZNF367	1.56923673738136	6.01799881628293	3.65876694708563	0.00665381917357084	0.0866178635994457	-2.26779622762213
673	6645	SNTB2	-1.57753798419324	6.98023505827206	-3.65513944612038	0.00668830036799572	0.0867860816973985	-2.27300563705488
674	467	ATF3	3.18899440140041	8.19088487104471	3.65454582970789	0.00669396114640552	0.0867860816973985	-2.27385828621658
675	144423	GLT1D1	-1.53177356824892	6.79568263249758	-3.65374361125136	0.00670161930945915	0.0867860816973985	-2.27501063701745
676	57210	SLC45A4	-2.01851454305288	7.39067145705031	-3.65214880244422	0.00671687154739827	0.0867860816973985	-2.27730175805516
677	1004	CDH6	-1.56940118288237	6.06606309617608	-3.63988947138188	0.00683536171220233	0.087402543014843	-2.29492472600768
678	219844	HYLS1	-1.64117882486726	5.15068389278954	-3.63579080499202	0.00687547310048199	0.0875687167244262	-2.30082097484427
679	57683	ZDBF2	-1.90541641676864	6.39022138216861	-3.62938836864228	0.00693863418704562	0.0879709217072473	-2.31003572547334
680	50944	SHANK1	-1.99568642719428	6.60023251221233	-3.62617889621536	0.00697052909575211	0.0880884193101647	-2.31465697200682
681	55074	OXR1	-1.55631993554773	8.62402948558844	-3.6256743336592	0.00697555753444628	0.0880891510596175	-2.31538360092215
682	9649	RALGPS1	-1.78586186878849	6.78046863746221	-3.62210726046924	0.00701121744732107	0.0882718211142769	-2.32052153676996
683	65065	NBEAL1	1.59508933558929	3.80660841681964	3.62107917627993	0.00702153127197644	0.0883482581315029	-2.32200267091306
684	113263	GLCCI1	-2.04476221493303	7.76124396800201	-3.61189144378709	0.00711442589096435	0.0890892732170491	-2.33524521642927
685	4306	NR3C2	-1.74024071271617	7.26231500537195	-3.61175032577294	0.00711586288630889	0.0890892732170491	-2.33544869816935
686	3785	KCNQ2	-3.42133784863885	7.70739797736892	-3.61144945087663	0.00711892771000623	0.0890892732170491	-2.33588254601408
687	8706	B3GALNT1	-1.62298467989997	7.47445467890961	-3.60847078844815	0.00714934561554608	0.0892579710887149	-2.34017826469439
688	440823	MIAT	-2.27968509216681	8.73660869996433	-3.60845050760589	0.00714955319707916	0.0892579710887149	-2.34020751686836
689	154091	SLC2A12	-1.91393870280613	5.31555310839401	-3.60781044803326	0.00715610773785155	0.0892862717393773	-2.34113073693254
690	57463	AMIGO1	-1.94920819623542	5.41928436027289	-3.60520878023139	0.00718281625616787	0.0893623537390174	-2.34488391238936
691	157	GRK3	-2.75010776838443	7.89543243630525	-3.6033690378375	0.00720176711701959	0.0894806673298424	-2.34753845161808
692	200734	SPRED2	-1.52197082105776	6.09906254200096	-3.60091661415131	0.00722711212000506	0.0896993207632442	-2.35107768952005
693	659	BMPR2	-1.72819033999435	8.78673207513421	-3.5990611006566	0.0072463515010637	0.0898202521774705	-2.35375599853563
694	3162	HMOX1	2.3092002355572	6.24182091858976	3.59764805620031	0.0072610396833226	0.0899487747564008	-2.35579592618717
695	57535	ELAPOR1	-1.63932991453465	5.04404507696092	-3.5914059610169	0.00732630562122454	0.0902900929638398	-2.36481029047475
696	389072	PLEKHM3	-1.99170701584903	8.42483882963919	-3.59030312447795	0.0073379015518889	0.0902900929638398	-2.36640343601472
697	488	ATP2A2	-2.09786128034594	10.1028360714151	-3.59004459644949	0.00734062271358917	0.0902900929638398	-2.36677692497439
698	272	AMPD3	1.55490442924946	7.91307233389683	3.58916785923759	0.00734985891480652	0.0903503317839026	-2.36804358802717
699	304	ANXA2P2	2.26933255724973	8.04746542855946	3.58811405913707	0.00736097683784995	0.0904336175052433	-2.36956619035671
700	23108	RAP1GAP2	-2.48457023107674	8.12194807179793	-3.58724961259004	0.0073701104166613	0.0904924406347612	-2.37081530624813
701	2018	EMX2	-1.62530147074824	7.16946420271843	-3.58618743899694	0.00738134969955818	0.0905447582385467	-2.37235026446955
702	6416	MAP2K4	-1.73002869507129	7.06453653338958	-3.58550893445116	0.00738853879630177	0.0905505539990163	-2.37333085286873
703	54492	NEURL1B	-1.73162634879592	6.9481598485022	-3.57968808463091	0.00745052138688634	0.0907602859284294	-2.38174563997013
704	29967	LRP12	-1.52751205834273	4.81192598605986	-3.57930663280162	0.00745460254600242	0.0907602859284294	-2.38229722616205
705	63976	PRDM16	-2.71985145807638	6.28871393899808	-3.57872032750448	0.00746088008511597	0.0907602859284294	-2.38314506971372
706	80183	RUBCNL	1.51695290150412	7.26040352493356	3.57756391906909	0.00747327822054187	0.0907602859284294	-2.38481745349875
707	490	ATP2B1	-1.66564554035927	8.73306353024278	-3.57513957015621	0.00749934162825472	0.0909000524253645	-2.38832406084103
708	3208	HPCA	-1.50258903060506	5.23241746439901	-3.57290173654058	0.00752348591663498	0.0909398615479519	-2.39156154264496
709	114800	CCDC85A	-2.05597681559209	7.21593239995919	-3.57151694381779	0.00753846813965907	0.090953126338435	-2.39356524049394
710	286006	LSMEM1	2.03233663812175	4.95371981572112	3.56663712327565	0.00759151753887981	0.0912208662606077	-2.40062790424099
711	22853	LMTK2	-2.10644828311002	7.84957065739377	-3.56257215758585	0.00763601239041183	0.0914389430810443	-2.40651347417026
712	10160	FARP1	-1.62395310432259	7.97754486757295	-3.56160705179536	0.00764661716320229	0.0914702126342897	-2.40791112997008
713	26136	TES	1.77448071708015	5.91318056946365	3.5595542345308	0.00766922617262781	0.0915104737024772	-2.41088438189458
714	9890	PLPPR4	-3.92424699244828	8.18565586041686	-3.55897429812514	0.00767562629025736	0.0915104737024772	-2.41172444264442
715	8395	PIP5K1B	-2.45996515519444	5.64945913256655	-3.55883706240153	0.00767714164225066	0.0915104737024772	-2.41192324009502
716	8945	BTRC	-2.22424338681477	7.17063786454353	-3.54974560387377	0.00777824293950245	0.092115446642095	-2.42509816415821
717	2557	GABRA4	-2.69095088622114	6.00082003141875	-3.54957621537906	0.00778014003067658	0.092115446642095	-2.42534373091812
718	54715	RBFOX1	-3.33909607902019	8.49917902169813	-3.54896636378042	0.00778697423699053	0.0921340633585743	-2.42622787735856
719	284615	ANKRD34A	-1.53171459779857	4.9292376549035	-3.54648612426702	0.007814834636875	0.0922572832021372	-2.42982413317909
720	23767	FLRT3	-2.88415466244776	7.33988905345679	-3.54477560029688	0.00783411073722762	0.0922614940472982	-2.43230477021169
721	23508	TTC9	-2.62864383373488	6.12209887274716	-3.5397388378431	0.00789116540679137	0.0925778188343794	-2.43961127024152
722	340578	DCAF12L2	-1.86960606876247	4.09216661185294	-3.53865004065834	0.00790355701221143	0.0926709860485872	-2.44119112491545
723	170371	TMEM273	1.87881706494451	6.82487528557243	3.53475606849233	0.00794804423987788	0.0928200020991519	-2.44684249910378
724	1960	EGR3	-3.27934515121291	7.64559285529168	-3.53402882638823	0.00795638223909845	0.0928200020991519	-2.44789816034211
725	2124	EVI2B	1.54693774976975	5.38027559133548	3.52318931756927	0.00808177015873226	0.0933933306245509	-2.4636403620557
726	29106	SCG3	-2.13541297933509	6.95095233097264	-3.51409300036362	0.00818861733660135	0.0937504405979642	-2.47686190180417
727	22936	ELL2	1.93999501688094	9.16384369229593	3.5021896259917	0.00833071361747972	0.0944108696864296	-2.49417852782474
728	1114	CHGB	-3.13232502065304	7.54694894971317	-3.50026847400678	0.00835389221904046	0.0944108696864296	-2.4969749416285
729	3084	NRG1	-1.93110061353071	5.15351356067435	-3.49719788313495	0.00839108135163941	0.0944108696864296	-2.50144538190268
730	107	ADCY1	-3.20660832384616	8.26410637656513	-3.49700489386481	0.00839342459680097	0.0944108696864296	-2.50172639034691
731	645369	TMEM200C	-1.81534650836857	6.06616484295888	-3.49507105054562	0.00841694349616314	0.0944108696864296	-2.50454247139585
732	116443	GRIN3A	-2.31716219065968	5.42403639626381	-3.49488752939743	0.00841917907259411	0.0944108696864296	-2.50480973969527
733	6785	ELOVL4	-2.09296211693125	6.83296560350263	-3.49373538893552	0.00843322839708498	0.0945175178368663	-2.50648773358914
734	26035	GLCE	-1.51575200528947	5.38049323268864	-3.4870234679507	0.00851557171713432	0.0951331896124491	-2.51626619497882
735	260293	CYP4X1	-2.92809539492357	5.84060065311049	-3.48563017957189	0.00853277183838774	0.0952711574560748	-2.5182967152826
736	57180	ACTR3B	-1.53589547618237	7.77087453561664	-3.4849412937255	0.00854128977114842	0.0952711574560748	-2.51930075325752
737	157285	PRAG1	-2.36535656200376	7.56584610401644	-3.48422103222619	0.00855020532964433	0.0953155651951358	-2.52035058040413
738	83851	SYT16	-3.60346872070821	8.55386233539627	-3.48326582257771	0.00856204439989516	0.0953595663163745	-2.52174295365897
739	7050	TGIF1	1.58971323280328	6.26121679705022	3.48221528161169	0.0085750851615404	0.095388661006366	-2.52327441170169
740	151742	PPM1L	-2.42832912735861	8.09171123126417	-3.47594682255105	0.00865333825558866	0.0956968220044495	-2.53241514083965
741	969	CD69	2.06518248929368	5.36945774253777	3.46766210552339	0.00875792847594841	0.0962112850752057	-2.5445030453036
742	23732	FRRS1L	-2.51979380100442	9.78123924097789	-3.46759445150101	0.00875878808446203	0.0962112850752057	-2.54460178953523
743	85461	TANC1	1.52797486829233	9.15268649553756	3.46488371563377	0.00879330445370045	0.096396462757563	-2.54855867361211
744	2932	GSK3B	-1.61475115358171	8.39214815846049	-3.46449518007784	0.00879826359402354	0.096396462757563	-2.54912589213147
745	3631	INPP4A	-1.69441933722532	9.33249287932739	-3.46264100663831	0.00882197063490881	0.0964282912451924	-2.55183301929253
746	241	ALOX5AP	2.04645229954977	5.60954910346656	3.45853072429357	0.00887476618896858	0.0965508843048844	-2.55783552534799
747	51	ACOX1	-1.51212254826681	6.83541515914328	-3.4555139814784	0.00891372912454472	0.0967776304950569	-2.56224230750321
748	2919	CXCL1	4.00877055659183	6.0217621103452	3.45450197950377	0.0089268403869926	0.0968694758826127	-2.56372084945721
749	54847	SIDT1	-2.59594812673728	7.21775908366865	-3.45088803727123	0.00897382929613999	0.0969719931218212	-2.56900180549944
750	57552	NCEH1	-2.61676488653846	6.41309383373753	-3.43965395787456	0.00912158176414643	0.0975862135735843	-2.58542741233498
751	23080	AVL9	-1.54448983964721	8.52838771623893	-3.42854181278467	0.0092702749604932	0.0983441447300858	-2.6016888553435
752	133522	PPARGC1B	-2.65385535559708	5.66276126491181	-3.42852277603582	0.00927053189133492	0.0983441447300858	-2.60171672557746
753	10437	IFI30	2.04909485388583	7.35888973256173	3.42191666453465	0.00936014992323102	0.0989922610469085	-2.61139068475051
754	29951	PDZRN4	-2.24244123499907	5.38620864244078	-3.42143055544547	0.00936678067321698	0.0990121018980053	-2.61210273416699
755	51454	GULP1	-1.64070016634545	5.63656459019465	-3.42059484825137	0.00937819175857332	0.0990739796937417	-2.61332693446867
756	9758	FRMPD4	-2.97586116699004	6.69387955307678	-3.41960561480592	0.00939171822879294	0.0990739796937417	-2.61477613142528
757	7171	TPM4	2.54751323989179	8.7897796145379	3.41843126375255	0.00940780282936152	0.0990739796937417	-2.61649666214205
758	134957	STXBP5	-1.86803470502979	7.23799003354102	-3.41452775958102	0.00946147796679619	0.0993574468888371	-2.62221675605205
759	492	ATP2B3	-2.82985973966745	8.69275523688633	-3.41063617782534	0.00951531280106215	0.0996082648675076	-2.62792106834903
760	132332	SMIM43	-3.32713305603679	6.07448817922384	-3.41045659551566	0.00951780491566396	0.0996082648675076	-2.62818434218267
761	10625	IVNS1ABP	1.85111153563514	8.60593825181757	3.4096256903878	0.00952934464107654	0.0996307072523306	-2.6294025242186
762	22859	ADGRL1	-2.27040086943591	7.08996093090157	-3.40519728928836	0.00959109781073518	0.0998625104053747	-2.63589625069124
763	11249	NXPH2	-2.48631018527336	4.26658178169569	-3.4035671029407	0.0096139372345312	0.100000314171767	-2.63828727217205
764	8938	BAIAP3	-1.51977575434131	6.69039224086947	-3.40055097585269	0.00965634639998003	0.10015609260283	-2.64271184870576
765	5274	SERPINI1	-1.70576226158376	11.2998740091286	-3.39595064092055	0.00972141341512148	0.100565679561098	-2.64946234178221
766	23217	ZFR2	-1.60396352859013	6.53643747639576	-3.39291826819824	0.0097645574035305	0.10081974444745	-2.65391328889645
767	6446	SGK1	1.67900558340011	10.3141969809152	3.38988894732222	0.00980786079139196	0.100921456734699	-2.65836075984266
768	1741	DLG3	-1.5565651346638	6.45519935400705	-3.38928821634705	0.0098164722631731	0.100921456734699	-2.65924283668652
769	140679	SLC32A1	-2.55599213385144	5.28484381690015	-3.38814890658593	0.00983282628655621	0.100921456734699	-2.66091583783003
770	9052	GPRC5A	3.447383496559	6.4215320746952	3.38756502600234	0.00984121869365698	0.100921456734699	-2.661773282657
771	3798	KIF5A	-1.69788269942441	11.2219126291498	-3.38716809797221	0.0098469282750547	0.100921456734699	-2.66235620364645
772	5366	PMAIP1	2.46769937855024	4.44450669170634	3.38632363172183	0.00985908712531303	0.100921456734699	-2.66359642776924
773	146845	CFAP52	-1.53682049261971	5.1438182501897	-3.38480089099379	0.00988105220456168	0.100973609386135	-2.6658329944628
774	283131	NEAT1	1.52182326014129	11.3826010515503	3.38385434953369	0.00989473192797667	0.101053407389988	-2.6672233796723
775	25825	BACE2	1.69062928658023	6.78778621248668	3.37946461071447	0.00995843686177743	0.101207657008127	-2.67367278369163
776	1298	COL9A2	1.55768047458015	5.43460571252947	3.37807943716271	0.00997862896691703	0.101313978355475	-2.67570831276216
777	26468	LHX6	-1.51228694929362	5.50172265494215	-3.3744571984574	0.0100316368787682	0.101456438253263	-2.68103221287452
778	5054	SERPINE1	4.32065378434357	7.63938225425298	3.36770432641113	0.0101312570015942	0.102245422076885	-2.6909612209752
779	9951	HS3ST4	-2.66333815101474	8.00256223064999	-3.3652384057799	0.0101678957648378	0.102436507695686	-2.69458817438081
780	64919	BCL11B	-2.23961708181102	5.542221879206	-3.36228569540214	0.0102119520696391	0.102582580751647	-2.69893196542428
781	5329	PLAUR	2.9100207018269	6.63690939339189	3.36028275092926	0.0102419523679381	0.102687897198098	-2.70187906425208
782	29015	SLC43A3	1.83389366278426	5.88263475261027	3.3602688377454	0.0102421610872287	0.102687897198098	-2.70189953736532
783	57338	JPH3	-3.2200683286955	7.4846703457195	-3.35918508438144	0.0102584329192731	0.102750292774783	-2.70349433281886
784	2743	GLRB	-2.82635147678154	7.18290919686829	-3.35629772825238	0.0103019184614378	0.102883215777862	-2.70774382369716
785	116362	RBP7	2.37795037486723	6.40804621925775	3.35529476731089	0.0103170693936871	0.102943293269833	-2.70922014612662
786	284835	LINC00323	3.32438063122731	4.73030382016593	3.35237537634801	0.0103613047978191	0.103034148758442	-2.71351798828802
787	84419	C15orf48	4.37890952990812	4.95758468723185	3.35101418208452	0.0103819986107401	0.103097157401074	-2.71552220539724
788	23072	HECW1	-3.87411014131748	6.24341043994832	-3.35027474638965	0.0103932583656071	0.103121794797915	-2.71661102923332
789	2561	GABRB2	-3.66632625576413	9.66215928911791	-3.34835682176541	0.010422523877146	0.103302540322555	-2.71943545305747
790	375323	LHFPL4	-1.66653809977059	6.19098370829949	-3.34646914721489	0.0104514130331177	0.10353959324531	-2.72221570561323
791	134111	UBE2QL1	-3.37812645370156	9.50705425408847	-3.34387141080198	0.0104913077597761	0.10379987317843	-2.72604237861944
792	55885	LMO3	-2.50421155850131	9.97590963386674	-3.33985435824459	0.0105533174074307	0.104152740138548	-2.73196120285663
793	164832	LONRF2	-2.24644578445489	9.43472329754536	-3.33324329832379	0.0106562159808544	0.104622839031264	-2.74170574831808
794	51559	NT5DC3	-1.58464120026882	6.11349444844742	-3.32864825508379	0.010728361300801	0.104689501278294	-2.74848139183653
795	401022	HAGLR	1.6787726608149	6.200253603899	3.32783432047654	0.0107411944344846	0.104711010656694	-2.74968180948798
796	79001	VKORC1	1.59252397670234	6.85260279829977	3.32765762758646	0.0107439824592096	0.104711010656694	-2.7499424109837
797	2905	GRIN2C	-1.54586400294703	5.31452161588254	-3.3275519261651	0.010745650680626	0.104711010656694	-2.75009830983778
798	92255	LMBRD2	-1.50204378509811	9.4998427385194	-3.32017822103509	0.0108627045945891	0.105367982776139	-2.76097659742174
799	84867	PTPN5	-3.69145757696913	8.13920601603996	-3.32002371509795	0.0108651716829631	0.105367982776139	-2.76120459646196
800	9256	TSPOAP1	-1.74746509296115	6.66884063875629	-3.31809621254858	0.0108959991410034	0.105386236854884	-2.76404914907481
801	23037	PDZD2	-1.89557276033235	7.73223258734928	-3.317785483087	0.0109009774387927	0.105386236854884	-2.76450774998594
802	4856	CCN3	-1.70847771096987	5.95122366061779	-3.31465071145345	0.010951335431744	0.105627887462083	-2.76913485983989
803	349152	DPY19L2P2	-2.62002138898932	6.98888509974009	-3.31292868120227	0.010979103354867	0.105797708589426	-2.77167710259826
804	51209	RAB9B	-1.72290969493867	7.63294199272813	-3.31097326792937	0.0110107249258458	0.106053346834326	-2.77456425316885
805	57144	PAK5	-3.27645620936691	6.41128118817426	-3.30785591210116	0.0110613359671951	0.106344072105665	-2.77916779844274
806	5873	RAB27A	1.61148855194437	6.1955378756116	3.30179436705308	0.0111604522349712	0.107000578886298	-2.78812195753049
807	5361	PLXNA1	-1.65073051398773	7.6457616611877	-3.29757166476813	0.0112300550858306	0.107195479760336	-2.79436193290171
808	5328	PLAU	1.93544620227433	5.37973837464222	3.29589002801861	0.0112579011611912	0.107341819496633	-2.79684741622937
809	127262	TPRG1L	-1.7627206081631	7.8930449663378	-3.29238345371136	0.0113162012687134	0.107526616503688	-2.8020310847522
810	9900	SV2A	-1.64957527956677	9.98895116589334	-3.28823850843209	0.0113855267084165	0.107773034595297	-2.80816000437624
811	54504	CPVL	1.67658954885958	5.11594645748955	3.2874647168034	0.0113985182472267	0.107773034595297	-2.80930435795492
812	8506	CNTNAP1	-1.63414455650265	7.78801170243427	-3.28724854434649	0.0114021504637156	0.107773034595297	-2.80962406399427
813	7447	VSNL1	-2.71340537783183	11.5197631375323	-3.28599351804329	0.0114232620985558	0.107832280118008	-2.81148026287874
814	26230	TIAM2	-1.53878410436162	6.02446730906768	-3.28561682689528	0.0114296067285684	0.107843285235935	-2.81203742372152
815	4915	NTRK2	-1.57814803277951	9.64709896243	-3.28436941533002	0.0114506435478864	0.107943957103298	-2.81388255934656
816	8807	IL18RAP	2.86970764376276	5.21748357741766	3.2840120426829	0.0114566779521516	0.107951973608871	-2.81441120284598
817	613212	CTXN3	-2.70189192508204	4.77714670745084	-3.28330262816665	0.0114686667062319	0.108016063089359	-2.81546064129677
818	10486	CAP2	-2.81693296306429	9.42991920713486	-3.27707044515328	0.0115745589951975	0.108571448881078	-2.82468203272054
819	4978	OPCML	-2.62034491545795	10.407211504402	-3.27540733140072	0.0116029915577271	0.108691271344179	-2.82714348157606
820	928	CD9	1.51376305747513	10.2403367700859	3.27221306685221	0.0116578077816735	0.108850296265636	-2.83187182164488
821	23327	NEDD4L	-2.37991324413543	6.95491863728441	-3.27127148794536	0.0116740182046729	0.108850296265636	-2.83326579065183
822	1847	DUSP5	2.15217879892066	6.63316984002431	3.27015546001829	0.011693262817253	0.10889689760785	-2.83491813491488
823	122525	C14orf28	-1.5755990843294	6.18994744053702	-3.2645572536237	0.0117903042672684	0.109182394218497	-2.84320841038418
824	64131	XYLT1	-1.74280248480742	7.80798444159267	-3.2627551750781	0.0118217228339951	0.109198715718541	-2.8458777119267
825	144165	PRICKLE1	-2.25806775054827	7.08621673895902	-3.2616205340827	0.0118415502197612	0.109198715718541	-2.84755854065066
826	2000	ELF4	1.57898718891136	5.23092395034308	3.26106984077902	0.0118511860124809	0.109198715718541	-2.84837436811158
827	256130	TMEM196	-2.16735459151246	3.66648982167078	-3.25730988414853	0.0119171977179852	0.109463906910746	-2.85394534572955
828	151473	SLC16A14	-2.00543574627811	7.3998375972557	-3.25459696771324	0.011965068066985	0.109684062701636	-2.85796579787284
829	8867	SYNJ1	-1.83083075097781	9.37843347135542	-3.25448396779985	0.0119670663877313	0.109684062701636	-2.85813327508699
830	2262	GPC5	-2.07210620037936	6.27943450501917	-3.2485955869679	0.012071687093387	0.110191514085497	-2.86686211063699
831	825	CAPN3	2.25294563619311	10.0165690946445	3.24841365811378	0.0120749348127916	0.110191514085497	-2.86713185074566
832	84251	SGIP1	-1.62909364229997	8.36041911728732	-3.24839054735914	0.0120753474425233	0.110191514085497	-2.86716611654636
833	8837	CFLAR	1.67706993153726	6.76658596245259	3.24732711480982	0.0120943505473254	0.110268281872813	-2.86874289838388
834	5532	PPP3CB	-1.78393867778462	10.0713680283516	-3.24535591248889	0.0121296586408386	0.110466002751851	-2.87166593614458
835	2104	ESRRG	-2.76955947114034	6.93992134276256	-3.24381634526476	0.01215731095067	0.110559333498138	-2.87394916722853
836	8707	B3GALT2	-2.47672788890164	6.55422707901796	-3.2433865191292	0.0121650429698741	0.110559333498138	-2.8745866535967
837	152789	JAKMIP1	-1.96347582345613	8.1456031929386	-3.23953149030522	0.0122346223702116	0.110964188256658	-2.88030491529809
838	6364	CCL20	4.80692259065514	6.35731354338732	3.23228294566805	0.0123665906647469	0.111651547771641	-2.89106058719637
839	2268	FGR	2.11418749023999	5.83946973813137	3.23056723982685	0.0123980463287695	0.111651547771641	-2.89360712549969
840	100130705	SPMIP1	-1.94528839559375	4.98964433076026	-3.22976214461971	0.0124128359821833	0.111651547771641	-2.89480218190065
841	7754	ZNF204P	-2.56945217142029	6.24020683353254	-3.22837090096667	0.012438437095502	0.111693839619118	-2.89686743715024
842	2259	FGF14	-2.41220399553673	7.01331726855226	-3.22513946139502	0.0124981158683116	0.111940113910417	-2.90166508375152
843	5727	PTCH1	-1.87981329860063	7.29236817603874	-3.22187800761435	0.0125586551750772	0.112144697841255	-2.90650825421131
844	89890	KBTBD6	-1.72002872631571	7.37725827370259	-3.21965097006033	0.012600171166508	0.112398722662477	-2.90981589796538
845	5144	PDE4D	-1.81389103156104	6.62722212286563	-3.20966526986794	0.0127881091405005	0.113292593006285	-2.92465235555615
846	54622	ARL15	-1.64506688909783	7.58198153763578	-3.20746755800741	0.0128298669236723	0.113544049646643	-2.92791884649552
847	140767	NRSN1	-2.89915535902636	7.21884736178881	-3.20684900498501	0.0128416456786899	0.11360001257988	-2.92883828813709
848	1020	CDK5	-1.75124014658776	6.26758420864261	-3.20460795759161	0.012884416190856	0.113718610433805	-2.93216975331307
849	51617	NSG2	-2.62874880593403	8.02764903317173	-3.20090440246502	0.0129554280378073	0.114080207119934	-2.93767630502001
850	23492	CBX7	-1.57375608679846	8.83994902617628	-3.19798270465518	0.013011739476291	0.114159188643245	-2.94202121996412
851	9314	KLF4	2.20838951873198	7.74470710076712	3.19672114305138	0.0130361338703774	0.114201289294405	-2.94389754448486
852	55638	SYBU	-2.35435534120391	9.3076464500815	-3.1931227633261	0.0131059795561502	0.11457553244218	-2.94925018904352
853	9901	SRGAP3	-2.19651512008228	9.03941873522324	-3.19179629126543	0.0131318261258305	0.114609030697525	-2.95122362062375
854	55556	ENOSF1	1.81566347695892	6.86349902386077	3.18933958377857	0.0131798374313671	0.114883605973541	-2.95487893967331
855	7133	TNFRSF1B	1.82706178217499	6.57404634304631	3.18822286368103	0.0132017225089391	0.115026221559058	-2.95654067280394
856	56853	CELF4	-2.63611731082596	8.24470490921674	-3.18664749382745	0.0132326611275087	0.115098104459426	-2.95888508174624
857	254170	FBXO33	-1.62655320513981	7.50047730985274	-3.185231618123	0.0132605325900553	0.115114320284536	-2.96099231954268
858	1010	CDH12	-1.7425730436938	4.22092827950975	-3.18496204938071	0.0132658460415894	0.115114320284536	-2.96139353632335
859	219595	FOLH1B	2.10748678027615	6.74203127561857	3.18314208459469	0.0133017779508612	0.115181384744704	-2.96410247205153
860	23312	DMXL2	-1.65198486781168	8.59726976045479	-3.1816640650643	0.0133310341608125	0.115320705542836	-2.96630264642049
861	10814	CPLX2	-2.36744300455952	7.57969715492114	-3.17524496527789	0.0134588832038203	0.115618495001301	-2.97586025505068
862	23533	PIK3R5	2.0952833267603	4.78525100685252	3.17435997322482	0.0134766105377105	0.115678869677363	-2.9771782230904
863	8825	LIN7A	-2.23456167413478	7.90749553996345	-3.1720489499844	0.0135230187627029	0.115941711457701	-2.9806202096801
864	2909	ARHGAP35	-1.53808458493681	10.3789067634125	-3.17098210657013	0.013544499016468	0.115941711457701	-2.98220929435384
865	57692	MAGEE1	-2.13962613006905	9.9402609032911	-3.17076433640555	0.0135488880992174	0.115941711457701	-2.98253367914877
866	9899	SV2B	-2.92295702798571	9.00278394710785	-3.17034514736041	0.01355734092391	0.115941711457701	-2.98315810350861
867	5218	CDK14	-2.06202400532468	8.07894863023115	-3.16978665934009	0.0135686112941758	0.11599046042279	-2.98399005066928
868	5063	PAK3	-2.84044436443412	8.26927974916078	-3.16852727665224	0.0135940620177161	0.116112693788728	-2.98586617592468
869	220164	DOK6	-2.71847141638988	6.38434610627681	-3.16407313665904	0.0136844789392157	0.116319518460798	-2.99250265306536
870	7306	TYRP1	-1.7430180447194	3.27512620525028	-3.16262239203985	0.0137140647799004	0.116400699566575	-2.99466455698432
871	57168	ASPHD2	-1.55137623001945	6.9828195963023	-3.16246804041508	0.0137172165163453	0.116400699566575	-2.99489458251757
872	150726	FBXO41	-2.55762817992222	7.65425167635881	-3.15570066235952	0.0138561526596791	0.116861423778473	-3.00498173639309
873	122402	TDRD9	-1.67917715526846	5.17436238787422	-3.14473223424061	0.014084489411546	0.118121388443832	-3.02133875308475
874	8927	BSN	-2.95919898610719	6.57251649874988	-3.14403340204934	0.0140991708583193	0.118196913829968	-3.02238123921806
875	3309	HSPA5	1.63822485805224	9.38164523864044	3.1383074592096	0.0142200721473866	0.11854234683634	-3.03092441735263
876	89846	FGD3	1.54807903516616	5.29130708757413	3.135933095666	0.0142705251472243	0.118707757364692	-3.03446776553312
877	3897	L1CAM	-2.80296032857092	6.82518866456069	-3.13576436920573	0.014274117577852	0.118707757364692	-3.03471957916033
878	5742	PTGS1	2.09561795827472	6.94364045764476	3.1298374436845	0.0144009152828264	0.118954644922482	-3.04356657188531
879	79815	NIPAL2	-2.8410871501442	6.58580945922736	-3.12644590065392	0.0144740040920914	0.119323728760739	-3.04863029778165
880	673	BRAF	-1.50737960825345	7.4049304118557	-3.12424690191153	0.0145216013490746	0.119367211075287	-3.05191398199944
881	7035	TFPI	2.44117744218523	4.5403617499935	3.12346399518611	0.0145385870022343	0.119367211075287	-3.05308315880991
882	25849	PARM1	-1.60129772435191	7.57836759840712	-3.1232234316391	0.01454381036961	0.119367211075287	-3.05344242103385
883	6328	SCN3A	-2.91300061611454	7.51033923135498	-3.12032211348793	0.0146069622840692	0.11963342264582	-3.05777565872658
884	100189589	DCTN1-AS1	-1.80759810017172	5.82105181830831	-3.11960987224507	0.0146225093581424	0.11963342264582	-3.0588395197989
885	10129	FRY	-2.22434726577498	8.21951799925699	-3.11926528304995	0.0146300374194703	0.11963342264582	-3.05935424011822
886	79729	SH3D21	1.5444319045363	4.13511097591873	3.11897900813787	0.0146362946140327	0.11963342264582	-3.05978186209786
887	9764	KIAA0513	-2.20137916891387	9.64823040884094	-3.11827691270901	0.0146516524203499	0.11963342264582	-3.06083064101017
888	266722	HS6ST3	-2.26177335311757	6.86144821606736	-3.11810392594022	0.0146554389727952	0.11963342264582	-3.06108905170434
889	94274	PPP1R14A	2.39129158587266	8.51317748759534	3.11515171662323	0.0147202193050423	0.120115143733621	-3.06549946858585
890	6014	RIT2	-2.37066602361922	6.46163605690596	-3.11296606779906	0.0147683726508816	0.120272425530684	-3.06876512179192
891	345630	FBLL1	-2.08888935520596	5.77535698687467	-3.11002388618196	0.0148334549244679	0.120524644295545	-3.07316171153227
892	290	ANPEP	2.11117944471321	3.8506990323561	3.10999616749612	0.0148340695029525	0.120524644295545	-3.07320313551783
893	5368	PNOC	-1.74404535300412	4.45407101802252	-3.10904885791225	0.0148550893184498	0.120554317991972	-3.07461887033279
894	2072	ERCC4	-1.78344782101883	5.47497574553155	-3.10449624956256	0.0149565440245875	0.120839156408774	-3.08142359592962
895	728215	NALF1	-2.04279067775172	7.76815959730347	-3.1044538237051	0.01495749289615	0.120839156408774	-3.08148701665299
896	84679	SLC9A7	-2.08486173893472	7.22108531277313	-3.10081569109553	0.0150390966678101	0.121251018386102	-3.08692601735862
897	140733	MACROD2	-1.87316067863555	8.32098536331784	-3.09951419423121	0.0150684027531671	0.121433598657876	-3.0888719923821
898	3684	ITGAM	1.60254989559026	6.68331198547863	3.08985630295907	0.0152877523203152	0.122430944036477	-3.10331621328666
899	8999	CDKL2	-1.52567767262182	7.57704768292097	-3.08698036260455	0.015353715802044	0.122735423363441	-3.10761875435812
900	1016	CDH18	-1.88677752110935	5.75023583224831	-3.08658467319595	0.015362814793838	0.122761034254368	-3.10821077122451
901	138255	CFAP95	2.20934532781585	4.30143443721684	3.08365616848064	0.0154303326527225	0.1230644378247	-3.11259265136141
902	10681	GNB5	-2.09007660850846	7.68870783445857	-3.08053335748574	0.0155026732436798	0.123310797412677	-3.11726595003855
903	66000	TMEM108	-2.24485396665579	6.96895796651768	-3.07520700417071	0.0156268810109041	0.123918582056113	-3.12523846721349
904	57524	CASKIN1	-2.1866288165766	8.77542325090362	-3.07359584785426	0.0156646575010055	0.124030733004159	-3.12765045240196
905	203859	ANO5	-1.97004950501381	7.28829191206776	-3.07280912024158	0.0156831385314318	0.124100623353747	-3.1288282913724
906	199675	MCEMP1	2.07773514128948	4.75670017047722	3.07271277229772	0.0156854034127479	0.124100623353747	-3.12897254043802
907	4674	NAP1L2	-1.78861217923946	9.83755557997632	-3.07142459095292	0.0157157180504081	0.124210155178555	-3.13090122721015
908	1113	CHGA	-2.53050420371285	8.61466104857628	-3.06324850818675	0.0159095620758072	0.124924856963277	-3.14314530180553
909	84617	TUBB6	1.8783995725171	7.9775727899134	3.06083700661596	0.0159672127614953	0.125213760404255	-3.14675752600852
910	6565	SLC15A2	-1.81218831094124	5.0807324964842	-3.05970015113677	0.0159944669235633	0.125213826773038	-3.14846057751982
911	63908	NAPB	-2.3975943236207	11.2535316970569	-3.05891889664039	0.0160132244100335	0.125313560734512	-3.14963097698996
912	6638	SNRPN	-2.87447278753001	6.62050086532941	-3.05468672334558	0.0161152378269925	0.12563972763358	-3.15597193132123
913	54769	DIRAS2	-3.42710648982781	9.4397832494677	-3.05387718640125	0.0161348285502261	0.125725968008028	-3.15718497800308
914	9211	LGI1	-2.53142723461698	7.90990371676884	-3.0533929527189	0.016146558883578	0.125725968008028	-3.15791059680283
915	7305	TYROBP	2.17377752079126	6.80955012682595	3.05106512397365	0.0162030742368896	0.125806419802009	-3.16139904329363
916	7869	SEMA3B	1.84465355190905	7.02369274207782	3.05068446446801	0.0162123356310564	0.12582488023917	-3.16196952818644
917	3730	ANOS1	-2.33495407373423	7.78502114884637	-3.0442641567117	0.0163693787769298	0.126297126213704	-3.17159294333313
918	80028	FBXL18	-1.50676331856116	6.53443921483727	-3.04373434248665	0.0163824091729726	0.126329219905529	-3.17238720565019
919	53826	FXYD6	-1.88378902374071	8.80104559727306	-3.04335530434398	0.0163917380034931	0.126329219905529	-3.17295544586651
920	408	ARRB1	-1.75471827550929	8.94143471401048	-3.04015439009026	0.0164707405451998	0.126703620655058	-3.17775451805201
921	22849	CPEB3	-3.63879106707968	8.43658560671356	-3.03619388051958	0.0165690428244429	0.127042360728106	-3.1836933672678
922	7991	TUSC3	-1.62223026795126	6.82443152953694	-3.03616822127639	0.0165696817008037	0.127042360728106	-3.18373184705867
923	6004	RGS16	1.67803665335031	6.41781074372355	3.03447741209398	0.0166118371628897	0.127131531451677	-3.18626755708473
924	55531	ELMOD1	-3.14441186874692	7.19506065538617	-3.03390271689214	0.0166261910779398	0.12719463740155	-3.18712947083921
925	10900	RUNDC3A	-2.23279645489571	8.50587804456422	-3.03323982988689	0.0166427638420665	0.127274665533307	-3.1881236790066
926	6556	SLC11A1	3.10015655567674	6.39794631785452	3.03090983477942	0.0167011530773782	0.127435434979257	-3.19161846636571
927	140883	ZNF280B	-2.15682040899326	6.60128292839888	-3.03044833396358	0.016712743609698	0.127435434979257	-3.19231071832537
928	491	ATP2B2	-2.48482122517229	8.06028905814551	-3.02767131956417	0.0167826658706245	0.127734734681976	-3.19647653207586
929	50649	ARHGEF4	-1.72318629726884	7.29916683158717	-3.02630856806761	0.0168170903747775	0.127925717835574	-3.19852098250379
930	2207	FCER1G	1.88514876940203	5.65446824247512	3.02400458679518	0.0168754594193939	0.128034583698122	-3.20197776868227
931	6334	SCN8A	-2.40695046402363	6.0607201747302	-3.02069549949439	0.016959662796399	0.128303795858842	-3.20694315471483
932	23007	PLCH1	-2.25342791964197	5.29160130520077	-3.02019127792063	0.0169725317993616	0.128303795858842	-3.20769981481921
933	57586	SYT13	-3.47288218577556	8.50972039987414	-3.01504134120492	0.0171045574205616	0.128846422590678	-3.21542897395334
934	83698	CALN1	-2.30870080037611	7.11712849083569	-3.01400699713428	0.017131203487655	0.128880123347879	-3.21698154251305
935	753	LDLRAD4	-1.93555303899608	7.82460676125201	-3.01276817303987	0.0171631743567915	0.129068631596986	-3.21884112580724
936	7980	TFPI2	4.27089382247591	4.95749443888996	3.01017841109415	0.0172302111251352	0.129163119031876	-3.22272888873132
937	157627	MIR124-1HG	-1.59591526921769	6.61944951323254	-3.00963860722757	0.0172442185503167	0.129168298299202	-3.22353929642263
938	2043	EPHA4	-4.19946418896286	7.9967199229796	-3.00248428789619	0.0174309950559759	0.129915190066443	-3.23428174324243
939	90693	CCDC126	-1.57877700361341	6.39890776000384	-3.00177024794363	0.0174497520487671	0.129915493980524	-3.23535406653578
940	4133	MAP2	-2.10021042377945	10.8322417408871	-2.99871123267847	0.0175303478297097	0.129967579529919	-3.23994834505561
941	18	ABAT	-1.80402822700063	12.1083039440051	-2.99813364438208	0.0175456091327591	0.129978571533467	-3.2408158764717
942	120114	FAT3	-3.12407454848218	9.17838051613436	-2.99252242854734	0.0176945956796333	0.130649239850687	-3.24924488252146
943	347404	LANCL3	-1.67109703592129	4.3781926662311	-2.99236174961549	0.017698881368555	0.130649239850687	-3.24948627684976
944	286097	MICU3	-1.73236145485643	8.99567513928336	-2.98983202528546	0.0177664982169578	0.131009050591335	-3.25328697924386
945	150622	SILC1	1.55309457657328	10.0004247415697	2.98774565889859	0.0178224675730019	0.131149425067679	-3.2564218507494
946	8406	SRPX	2.03427847298989	6.87948367040805	2.98771383362134	0.0178233227497854	0.131149425067679	-3.25646967178223
947	2571	GAD1	-3.33795276116935	9.19872032021569	-2.98612061877614	0.0178661888277176	0.131228053754303	-3.2588637291141
948	6327	SCN2B	-2.78016180598793	7.74682265075377	-2.98587457160971	0.0178728184150357	0.131228053754303	-3.25923346683626
949	9595	CYTIP	3.51393519355682	5.88601717265178	2.98400318399171	0.0179233259289223	0.131267362099441	-3.26204573397287
950	3093	UBE2K	-1.76111975892067	9.01668205946581	-2.98238180161244	0.0179672064597829	0.131267362099441	-3.26448246117276
951	7351	UCP2	1.61377453076189	7.88149896391195	2.97969670401087	0.0180401218512866	0.131444190843664	-3.2685181404247
952	6853	SYN1	-2.46939457727776	7.40372052858509	-2.97934382065072	0.0180497275464973	0.131468179932934	-3.26904855127036
953	114614	MIR155HG	1.9952690217103	3.39944927050592	2.97877357318452	0.018065261308898	0.131535315208563	-3.26990569182485
954	253559	CADM2	-2.30599105230244	8.57544584837762	-2.9736457413447	0.0182055739379055	0.132233300203329	-3.27761416294273
955	10312	TCIRG1	2.67049506017675	6.10714414931781	2.96845205589546	0.0183488483035893	0.132810711530742	-3.28542310444152
956	3043	HBB	3.05724687397329	10.9225058798669	2.9674659711207	0.0183761833304087	0.132962349434479	-3.28690589339644
957	3002	GZMB	1.92411439698328	3.7818976195467	2.9669608300995	0.0183902026810882	0.13301344518447	-3.28766550110843
958	125113	KRT222	-2.17777288064912	5.26320634766874	-2.96431423857132	0.018463837037601	0.133364877721472	-3.29164554753371
959	119	ADD2	-2.98925036066532	8.63439841485541	-2.96235027551187	0.0185186778387391	0.133575665851715	-3.29459927330735
960	54329	GPR85	-1.60217606308866	5.86501508637439	-2.96087831108453	0.0185598916728537	0.133732187246155	-3.2968131863622
961	83394	PITPNM3	-2.61568024052333	8.42479616880086	-2.95897708241416	0.0186132661960441	0.133898417277873	-3.29967290536969
962	6863	TAC1	-2.66082068618142	6.86484632942198	-2.95869163656678	0.0186212935284634	0.133898417277873	-3.30010227306959
963	53919	SLCO1C1	-2.03774175155266	7.9000413624207	-2.95842603813661	0.0186287659528217	0.13390591032156	-3.30050179012659
964	10690	FUT9	-1.9185149326525	8.79229502805274	-2.95778571778046	0.0186467937745052	0.133948216111955	-3.3014649846288
965	2566	GABRG2	-3.86466619676735	8.06084392678392	-2.95679257119631	0.0186747912017409	0.133959301407183	-3.30295895640083
966	2554	GABRA1	-2.9526817925633	6.90217875181589	-2.95543855192456	0.0187130324995703	0.13403195110851	-3.30499586516037
967	101	ADAM8	2.26089661309642	5.54890961222392	2.95302370032085	0.0187814374885031	0.13429203399204	-3.3086288655025
968	154007	SNRNP48	1.64050330337979	5.38670467707288	2.95200305323405	0.0188104274788499	0.134308031235168	-3.31016445883304
969	9071	CLDN10	-1.53345513542529	7.91342465299343	-2.94389169988935	0.0190424836734545	0.135309371267003	-3.32237011661343
970	57476	GRAMD1B	-2.44952160127245	7.83707991573336	-2.9424159037553	0.019085024287429	0.135447966479994	-3.32459119557833
971	440073	IQSEC3	-1.63664917275583	6.09500658522711	-2.94234423842692	0.0190870925987131	0.135447966479994	-3.32469905494423
972	221074	SLC39A12	-2.63845477937497	6.93185470783633	-2.94222750715305	0.0190904620446976	0.135447966479994	-3.32487474102141
973	254531	LPCAT4	-1.80014033451394	6.4037659068929	-2.94165504961083	0.0191069949966226	0.135519095303021	-3.32573632645628
974	117154	DACH2	-3.13435847017499	6.95118724500467	-2.93891785752874	0.0191862533907971	0.13561334166326	-3.32985620108649
975	10804	GJB6	-3.74544912568477	6.64729604141402	-2.93763994168322	0.0192233740754161	0.135789532478448	-3.33177977787763
976	7545	ZIC1	-2.04231914587176	8.64445910497395	-2.93494028895029	0.0193020393521719	0.136022222493952	-3.33584367995393
977	885	CCK	-2.7139158569858	6.93334667775628	-2.93259540423432	0.0193706391726349	0.136229040908797	-3.33937382172143
978	25924	MYRIP	-1.83722497814746	8.88192793117791	-2.93227152497193	0.0193801342332047	0.136249802590228	-3.33986143144501
979	11278	KLF12	-1.91114721635416	6.64290343159942	-2.93187304994752	0.0193918228448304	0.13628596656117	-3.34046135419077
980	23345	SYNE1	-1.69418752742783	8.11706584027172	-2.93115571461915	0.0194128832122077	0.136295981123066	-3.34154135520298
981	23645	PPP1R15A	1.53193405087755	6.41977427427946	2.92789974729563	0.0195087755926891	0.136639286068006	-3.34644376176227
982	55248	PACC1	1.5685029684264	7.23088031395507	2.92553955489441	0.0195785945680056	0.136951512692022	-3.34999774230772
983	2113	ETS1	1.69321732280113	9.49730314862377	2.91888761927798	0.0197767749158653	0.13764423825133	-3.36001563291332
984	5165	PDK3	-1.50558127555508	9.61945363797731	-2.91850862350853	0.0197881289879446	0.137677246256251	-3.36058646625939
985	58476	TP53INP2	1.55151172461292	10.2889699098335	2.90921969095684	0.0200685409918434	0.13857957041	-3.37457923615358
986	644150	WIPF3	-2.43264047840387	7.96578012041171	-2.90672033133673	0.0201446948071354	0.138629585149963	-3.37834490487044
987	4688	NCF2	2.59564133706673	5.81088780974374	2.90616381985793	0.0201616922274249	0.138667219767136	-3.37918341194493
988	23026	MYO16	-1.66609340440436	5.91881653930963	-2.90486257537234	0.0202014941363353	0.138667219767136	-3.38114407576675
989	23150	FRMD4B	1.54419402923348	7.38542481370262	2.90299322270694	0.0202588162076375	0.13870992323685	-3.38396087062694
990	64866	CDCP1	1.62766198934007	4.56483282671199	2.902952779709	0.0202600582251081	0.13870992323685	-3.38402181297168
991	53354	PANK1	-1.84966136098288	6.5980280373889	-2.90250409255076	0.0202738428669103	0.13870992323685	-3.38469793094453
992	57687	VAT1L	-1.59247071468481	7.19430480531102	-2.90248586829442	0.020274402961681	0.13870992323685	-3.38472539290512
993	6672	SP100	2.01825906934751	5.49803100216698	2.9012563071912	0.0203122288484837	0.138864692561006	-3.38657823976893
994	3040	HBA2	2.20271694064791	7.04745753711606	2.8996983573113	0.0203602626500847	0.139101741937456	-3.38892603381671
995	482	ATP1B2	-1.70759804708673	7.82928185573192	-2.89850147000547	0.0203972446127764	0.13912041306315	-3.39072978481664
996	4069	LYZ	2.85314420824994	5.88622777325037	2.89767058218805	0.0204229588341176	0.139157383502892	-3.3919819972881
997	11314	CD300A	1.78281515785356	6.9568871362427	2.8976661531462	0.0204230959938914	0.139157383502892	-3.39198867227585
998	3576	CXCL8	5.15986708000924	7.72811462332804	2.89675397317242	0.0204513650563499	0.139176217625304	-3.39336343186335
999	51560	RAB6B	-2.36122594674746	9.01022919433347	-2.89314073513964	0.0205637420945772	0.139530585004065	-3.39880933536238
1000	100381270	ZBED6	1.76006666811343	6.64222787689872	2.89217874556041	0.0205937694791881	0.139643049343299	-3.40025934523939
1001	8972	MGAM	1.71835578181212	3.45910246742985	2.88967062023426	0.0206722722351233	0.139902306475206	-3.40404002820738
1002	22906	TRAK1	-1.80422419745776	8.1612754332502	-2.88803833817568	0.0207235286896088	0.140151075527788	-3.40650062487073
1003	10675	CSPG5	-1.87001949210637	9.99546045318332	-2.88678959321428	0.0207628305996542	0.140194355915822	-3.40838312785447
1004	9355	LHX2	-3.73943631918957	9.32021005632826	-2.88548119755648	0.0208040930212051	0.140263304561359	-3.41035562211235
1005	150967	LINC01963	-1.54546158498075	6.02158584089489	-2.88492182859789	0.0208217596444181	0.140284916141171	-3.41119892914628
1006	6860	SYT4	-2.86884986306045	9.01184831369677	-2.88320401750407	0.0208761110216911	0.140287966676561	-3.41378878591442
1007	9976	CLEC2B	2.52857875731806	6.99247854923131	2.88264767259078	0.0208937453114473	0.140287966676561	-3.41462758388859
1008	105371352	LOC105371352	-2.12739356932892	5.4861065088986	-2.88253185069969	0.0208974184277941	0.140287966676561	-3.41480220940524
1009	22874	PLEKHA6	-2.18369696872619	6.51621724819766	-2.88186890078142	0.0209184557994549	0.140382186132082	-3.41580175398541
1010	64388	GREM2	-1.55378117456276	4.69328487955016	-2.88140972874767	0.0209330395917805	0.140434799117023	-3.41649406811691
1011	636	BICD1	-2.37495775704699	7.37236585654706	-2.87931340370103	0.0209997554453927	0.140746349338545	-3.4196548950076
1012	389337	ARHGEF37	1.5901558427375	8.3331238315313	2.8786843960972	0.0210198167654638	0.140802019267294	-3.42060334225264
1013	285175	UNC80	-2.51585011578779	6.93832356628162	-2.87862899659226	0.0210215846092017	0.140802019267294	-3.42068687696219
1014	146330	FBXL16	-2.17749363060564	9.49261373953855	-2.87148394388618	0.0212508887037976	0.141745197427252	-3.43146159690841
1015	57709	SLC7A14	-1.73398711173567	6.88373354988009	-2.87012853092349	0.0212946799391172	0.141846938836315	-3.43350577221741
1016	84553	FAXC	-2.51447939907501	5.24296800493569	-2.86957901080277	0.0213124607493811	0.141846938836315	-3.43433455409454
1017	2921	CXCL3	3.65891529259613	5.03479130795218	2.868866439827	0.0213355403541618	0.141846938836315	-3.43540926453241
1018	399668	SMIM10L2A	-2.38122238979779	7.02042203328273	-2.86708935605019	0.021393211821715	0.141892295486642	-3.43808957048882
1019	134353	LSM11	-2.36263809237466	8.0287804059046	-2.86504386688117	0.0214597942506883	0.142046648276012	-3.44117484392332
1020	4792	NFKBIA	1.80604687512954	8.55852046411195	2.8642321267479	0.0214862766895024	0.142131583793583	-3.44239925804259
1021	5126	PCSK2	-2.84112313712889	8.38674862597466	-2.86380014832271	0.0215003835054816	0.142179735191537	-3.44305085611095
1022	2173	FABP7	-1.81057034475302	9.08289673404094	-2.85965374473424	0.0216362797705108	0.14288543649971	-3.4493056458827
1023	54210	TREM1	2.87720270317629	4.75512985620916	2.85947231973467	0.0216422462031567	0.14288543649971	-3.44957933669799
1024	123	PLIN2	3.27504327515835	9.11979280479546	2.8589981713282	0.0216578473482366	0.14288543649971	-3.45029462427772
1025	89857	KLHL6	1.56008059376777	4.46384964814474	2.8502012190091	0.0219494246323678	0.143734219668059	-3.46356687102863
1026	6857	SYT1	-3.3011946540741	10.6589439218764	-2.84893275708499	0.0219918029234253	0.143875998767643	-3.46548085557101
1027	84894	LINGO1	-1.66429587175819	6.97975797251795	-2.84407949069644	0.0221547318606111	0.14444274773493	-3.47280444445644
1028	8120	AP3B2	-1.69228662124399	5.49952949309907	-2.84256033376593	0.0222059883423552	0.144686327046685	-3.47509701146116
1029	9960	USP3	1.56411956592671	6.77512647925076	2.84136368273363	0.0222464500313757	0.144814027962916	-3.47690293489003
1030	2572	GAD2	-3.08472920925833	6.66706039665083	-2.83474876483833	0.0224715000028455	0.145823158634856	-3.48688662993141
1031	9331	B4GALT6	-2.61224274267477	7.10784008866745	-2.83109766695451	0.0225967257515738	0.146225673415405	-3.49239769173642
1032	129049	SGSM1	-2.05630813703682	7.33754424340659	-2.83015412434598	0.0226292049437111	0.146344895573863	-3.49382196383087
1033	57451	TENM2	-3.53713221427731	7.12480072447925	-2.82910471662255	0.0226653851257387	0.14640160769182	-3.49540606939876
1034	23305	ACSL6	-2.43386726610464	7.95583924612493	-2.82723983296027	0.0227298282781958	0.146495185411683	-3.49822123411171
1035	129607	CMPK2	-1.57404203137224	7.79757387074985	-2.82551124427587	0.0227897311723542	0.14683314894198	-3.50083074204291
1036	1475	CSTA	2.07714202570123	4.43846874001839	2.82174771763776	0.022920719699873	0.14709000133035	-3.50651252092831
1037	138046	RALYL	-3.21836991682336	8.31091112414986	-2.82173948126391	0.0229210072184492	0.14709000133035	-3.50652495577857
1038	3673	ITGA2	2.00935257473572	4.99687077432055	2.81743297039512	0.0230718534665452	0.147673506135981	-3.5130269576142
1039	8609	KLF7	1.62668019050214	6.7043217492226	2.81590718939522	0.0231255441143003	0.147765060029515	-3.51533071342361
1040	80177	MYCT1	1.91329597145598	5.32539690393417	2.81511695991977	0.0231534023163424	0.147852330523004	-3.51652389444135
1041	55151	TMEM38B	1.5081535674779	7.1224338118796	2.80853710898167	0.023386717463488	0.148931194024365	-3.5264595555874
1042	9508	ADAMTS3	-1.67932212338343	3.65221105285736	-2.80362086526446	0.0235626305626584	0.14973091816808	-3.53388386116866
1043	1620	BRINP1	-1.84098818935772	8.00814845370555	-2.80256210803707	0.0236006939357638	0.149835625158032	-3.53548282923401
1044	166379	BBS12	-1.5573988008026	5.02227371734254	-2.80200135556922	0.0236208793151511	0.149872392095888	-3.53632970592104
1045	256536	TCERG1L	-1.82956983949008	4.49189421779561	-2.79895209264259	0.0237309566390179	0.150064009735954	-3.54093498696608
1046	399947	C11orf87	-2.83314107016601	6.14058603376037	-2.79857693088103	0.0237445364716689	0.150064009735954	-3.5415016062494
1047	4340	MOG	1.79474388775198	9.81800564630734	2.79336857220278	0.023933897662237	0.150619366853558	-3.54936829534201
1048	57569	ARHGAP20	-2.00578515293644	4.74290943762913	-2.7910835180351	0.0240174681604311	0.150886185658975	-3.55281982504613
1049	81553	CYRIA	-1.69409220966615	7.51128813611315	-2.77855740540899	0.0244809729152838	0.15222209017255	-3.57174221627601
1050	85379	KIAA1671	-1.7023783505897	8.25643258376765	-2.77757535911528	0.0245177003758154	0.152268593088572	-3.57322586214317
1051	57468	SLC12A5	-3.22465722502238	8.31978728594761	-2.7750252489121	0.0246133378921841	0.152498705226671	-3.57707857615807
1052	26011	TENM4	-1.79876346619962	6.06699905459818	-2.76936647845182	0.0248269397295681	0.153093335187601	-3.58562828479237
1053	8843	HCAR3	2.40325174263631	3.88074499619984	2.76730218289855	0.0249053367352875	0.153459524105748	-3.58874732142422
1054	55714	TENM3	-1.59751562489955	5.84396741539523	-2.7631549371807	0.0250636130781244	0.154005511578301	-3.59501379491076
1055	10891	PPARGC1A	-2.37537684661406	6.84480271431853	-2.75592502282591	0.0253420255456835	0.15487948602544	-3.60593881513948
1056	79442	LRRC2	-1.76953233285692	3.77267566796884	-2.75425454854189	0.0254068057354234	0.15487948602544	-3.60846315486189
1057	3737	KCNA2	-3.05719006157521	8.05130350941396	-2.75378467184008	0.0254250581133751	0.15487948602544	-3.60917321685091
1058	5734	PTGER4	2.24717018103301	5.01343066230621	2.75189610544638	0.025498556176164	0.1551183466852	-3.61202718619257
1059	2318	FLNC	1.94762913013846	6.96863302570473	2.75171958851223	0.0255054369501596	0.1551183466852	-3.61229393806616
1060	23228	PLCL2	-2.04081983322902	7.03028800476434	-2.75117522054488	0.0255266689276797	0.155202147080293	-3.61311658798954
1061	6660	SOX5	-1.94527859578346	7.19182642897217	-2.74151384953154	0.0259065406345205	0.156642799701874	-3.62771749941598
1062	1993	ELAVL2	-3.19321787924334	9.1881969870516	-2.73855852609585	0.0260239009542672	0.157004182857107	-3.63218400275098
1063	1804	DPP6	-1.92382329479009	9.36829679515598	-2.73757559412681	0.0260630560593248	0.15713291238546	-3.63366956977687
1064	80333	KCNIP4	-2.56205349091623	8.85503664881211	-2.73407768839702	0.0262028886438887	0.157474445344975	-3.63895625609986
1065	79589	RNF128	-1.94402854873251	6.53787176364646	-2.73183209770503	0.0262930660774614	0.157737198676124	-3.64235027432985
1066	83641	FAM107B	1.63871272791409	9.46317808505266	2.73025016056571	0.0263567848483305	0.157943786929528	-3.64474126522407
1067	286827	TRIM59	2.62025596154041	6.28643210923397	2.72911997112913	0.0264024051658802	0.158125880119151	-3.64644948379646
1068	597	BCL2A1	2.85115772584068	4.6561785101401	2.72797280507957	0.0264487939906244	0.158312643305767	-3.64818337293272
1069	100506965	PWAR6	-1.85922868297975	9.78648874235095	-2.72648125973604	0.0265092343957376	0.158431763619415	-3.65043779223131
1070	23167	EFR3A	-1.57308129029066	9.54192830825802	-2.72381591021585	0.0266175944069739	0.158584660074769	-3.65446642056324
1071	5136	PDE1A	-2.55482243858606	8.63059309367255	-2.72366601239248	0.026623702056348	0.158584660074769	-3.65469299008454
1072	321	APBA2	-1.64046216310214	10.0021289573028	-2.71879282912317	0.026823050538743	0.159281335462462	-3.6620588606149
1073	56261	GPCPD1	1.93281738418307	8.56363960673723	2.71724907625555	0.0268865214430755	0.159375155858413	-3.664392293354
1074	222487	ADGRG3	1.66492600619352	4.06642857772366	2.71320309629357	0.0270536057163966	0.15995578802903	-3.67050799095774
1075	6812	STXBP1	-1.92738452774075	11.7782885870343	-2.70944968287134	0.0272095642350159	0.160323610155803	-3.67618153674287
1076	6323	SCN1A	-3.20931707074704	6.93222159759646	-2.70720785961255	0.0273031557960583	0.160519739214319	-3.67957023908321
1077	3048	HBG2	3.0958750718186	7.38759850981573	2.70174275752288	0.0275327039377932	0.16119011735444	-3.68783127289185
1078	9568	GABBR2	-3.58314011846982	9.78754166585602	-2.70142784406073	0.0275459914770293	0.16119011735444	-3.68830729805102
1079	22918	CD93	2.37628280972869	7.41459429200046	2.6982523758648	0.0276803473536365	0.161415724808773	-3.69310736905261
1080	8604	SLC25A12	-2.23882215600876	7.44197742243637	-2.69424625781836	0.0278508110195228	0.161944227838755	-3.69916308588794
1081	1973	EIF4A1	1.97443138712418	5.6310206687976	2.68791731237825	0.0281223167055922	0.162807651675633	-3.70873005654903
1082	26115	TANC2	-1.74865343504278	7.6345687859771	-2.68398290641293	0.0282924695696413	0.163081896524226	-3.71467738536258
1083	8534	CHST1	-1.54061008855946	6.28974965275219	-2.67920093858276	0.0285007031987953	0.163634469929411	-3.72190587812583
1084	4139	MARK1	-1.80555003504111	6.96498491125584	-2.67883781125319	0.0285165800113864	0.163634469929411	-3.72245478483353
1085	3569	IL6	2.47791601479118	6.23718867654606	2.6741258802122	0.0287234232938209	0.164504006235019	-3.72957735121526
1086	22999	RIMS1	-1.97716371077874	7.41102669490057	-2.67115397918584	0.0288546753707525	0.164892908869525	-3.73406964535
1087	4860	PNP	2.29224883043299	6.59497441300119	2.66896893377188	0.0289515694184837	0.165069119435447	-3.73737251355488
1088	2562	GABRB3	-2.62886385372403	7.0965099164519	-2.66867162329436	0.0289647792171112	0.165069119435447	-3.73782192007255
1089	9934	P2RY14	-1.94967468382607	5.21648238244945	-2.6656171414043	0.0291008519269176	0.165663242352688	-3.74243896721825
1090	139599	MAGEE2	-1.90543998503735	5.06338716881521	-2.6640374418223	0.0291714826382099	0.16590983393842	-3.74482676580734
1091	259217	HSPA12A	-1.78614690804083	7.42381221483209	-2.66393569688636	0.02917603783531	0.16590983393842	-3.74498055811326
1092	283576	ZDHHC22	-1.50073192994024	6.95247292113438	-2.65864954751762	0.0294137102417872	0.166624347680897	-3.75297073498009
1093	8537	BCAS1	1.94140197269126	10.1563905886099	2.65716726626258	0.0294807117858159	0.166774188131618	-3.75521121449693
1094	204962	SLC44A5	-1.77253714833581	3.62009874948709	-2.65596072619503	0.0295353650269985	0.166904868744157	-3.7570348970761
1095	534	ATP6V1G2	-1.53531929302427	9.37109134254665	-2.64955647149919	0.0298272075129061	0.167345770479246	-3.7667147158628
1096	3554	IL1R1	1.53053755706182	8.27587602962382	2.64695355604696	0.0299466668114778	0.167725950693372	-3.77064883192001
1097	192683	SCAMP5	-1.51718646417397	7.48142865672725	-2.64243377265132	0.0301552670069529	0.168226027354194	-3.77747999308613
1098	65055	REEP1	-2.31555476794645	8.69814239264599	-2.64096989361941	0.0302231480115994	0.168460073392276	-3.77969244048464
1099	54443	ANLN	1.93805634330894	9.92158132989104	2.64040455411324	0.0302494050909766	0.168561308968289	-3.78054686528855
1100	7070	THY1	-1.85660685496098	7.44490236071591	-2.63957251011726	0.0302880917613938	0.168641503432958	-3.78180436680891
1101	160518	DENND5B	-1.58393646303007	7.56489377235466	-2.63858413993802	0.0303341128996637	0.168695646767739	-3.78329811996521
1102	4336	MOBP	2.47780669324376	10.4458787100257	2.63814629416398	0.0303545230713945	0.168695646767739	-3.7839598455982
1103	90161	HS6ST2	-1.7640974392818	7.99983228025395	-2.62939733839507	0.0307653198874774	0.17002654739251	-3.79718182421329
1104	7056	THBD	1.87725259916062	5.08207555838302	2.6292216058098	0.0307736293278126	0.17002654739251	-3.79744739205294
1105	6456	SH3GL2	-3.03426747259571	10.3873413127152	-2.62420975283724	0.0310115832010431	0.170815723590706	-3.8050211386091
1106	3746	KCNC1	-2.64727929760036	7.03620889373419	-2.62315160086542	0.0310620629181421	0.17084627707326	-3.80662013503409
1107	84708	LNX1	-2.69494849754773	7.61764268495197	-2.62139812958361	0.0311458986028089	0.170931477048096	-3.80926980528804
1108	4973	OLR1	2.23713585919403	5.13610126301157	2.62090904852322	0.0311693234998862	0.170931477048096	-3.81000884696101
1109	2920	CXCL2	3.81650535525454	5.89663681346613	2.62015188591981	0.0312056239566572	0.170931477048096	-3.8111529743097
1110	23161	SNX13	-1.56630122923384	7.90121857716127	-2.61975340374344	0.0312247456746527	0.170931477048096	-3.81175510591951
1111	7850	IL1R2	2.46594487546317	4.39958030227223	2.61732815566105	0.0313413835997683	0.171148389670046	-3.81541975183094
1112	3310	HSPA6	3.55523211682387	6.19297992126965	2.61522057742626	0.0314431060543827	0.171585754841841	-3.81860430551592
1113	6503	SLA	1.78977916257721	6.71550473191532	2.61328111479544	0.0315370130491198	0.171695126329894	-3.82153476809114
1114	4293	MAP3K9	-2.8561539002314	6.79298146263669	-2.61320810816433	0.0315405535652637	0.171695126329894	-3.82164507734566
1115	25830	SULT4A1	-2.76303638343412	7.93543852635177	-2.61100609399584	0.0316475334751977	0.171980228885052	-3.82497216197673
1116	27445	PCLO	-2.59536613223536	8.69769734737419	-2.60651864047104	0.0318666974542838	0.172557496683419	-3.83175210149931
1117	8277	TKTL1	2.08262532619272	4.71378779302551	2.60177395133558	0.0321001143206411	0.1729936818624	-3.83892026169362
1118	5414	SEPTIN4	1.68493718987575	9.08811802826962	2.59420155176804	0.0324762706333557	0.173842693725277	-3.85035948258267
1119	5950	RBP4	-1.73957348058374	5.72530840867877	-2.59101693520484	0.0326358089645107	0.174170235835842	-3.85516993333721
1120	284161	GDPD1	-1.51152072622627	7.20844652869053	-2.5886337143326	0.0327557241048002	0.174585410483327	-3.8587696995238
1121	5473	PPBP	3.17600839757461	4.28430970474939	2.58412782812754	0.0329836762870496	0.175083373693989	-3.86557529837238
1122	1293	COL6A3	1.54986200008851	5.33237583804368	2.58160665373447	0.0331119287884871	0.175416304232989	-3.86938300842685
1123	23158	TBC1D9	-1.5255565153691	7.95167871059096	-2.58054372362608	0.0331661527767814	0.175559452354819	-3.87098829480163
1124	9825	SPATA2	-1.74892286323657	7.74181081487169	-2.58017928297789	0.0331847651161741	0.175568991051628	-3.87153868324585
1125	9953	HS3ST3B1	-2.52719365114713	5.53525601943144	-2.57567813147621	0.033415524933246	0.176297160174795	-3.87833615897095
1126	9213	XPR1	-1.66514847472811	8.11081799140442	-2.57326820311577	0.0335397473154154	0.176686257229892	-3.88197532051753
1127	528	ATP6V1C1	-1.53803445880655	8.62928339091256	-2.57005499838277	0.0337061093220787	0.17703861857181	-3.8868272343339
1128	28513	CDH19	2.06755858060542	7.76242694001526	2.56999754569463	0.0337090915596057	0.17703861857181	-3.88691398477814
1129	1839	HBEGF	1.66948076153921	7.0550679946709	2.56858634792865	0.033782428233809	0.17724496990195	-3.88904478712557
1130	100507421	TMEM178B	-2.63657433542957	7.05720177306327	-2.56623471503475	0.0339049991711085	0.177619547858909	-3.89259544715457
1131	3383	ICAM1	1.79471896224036	5.29587651810331	2.56309592214847	0.0340693057368951	0.178121465853649	-3.89733436109092
1132	84735	CNDP1	2.16838104444964	10.5606377105662	2.55291468361334	0.0346078766173738	0.179346401858543	-3.91270377950213
1133	1759	DNM1	-3.12285035021999	9.46238095972235	-2.55120358007618	0.0346992399434825	0.179524606696777	-3.91528650305092
1134	745	MYRF	1.76901038889927	7.72395762506994	2.54604643201258	0.0349760930184786	0.180327348605298	-3.92307005643686
1135	963	CD53	1.6220231190684	7.25272887742475	2.54288508805586	0.0351469167633932	0.180671289726216	-3.92784093821972
1136	133121	ENPP6	1.56878380568193	4.89014254059925	2.53506433550941	0.0355731748303978	0.181473464475586	-3.93964193168229
1137	151126	ZNF385B	-2.50036038915272	7.17854660845811	-2.53335285535945	0.0356671566064508	0.181734436145196	-3.94222413833776
1138	6355	CCL8	2.1083382300794	4.90468097262248	2.53207065333283	0.0357377312723098	0.181734436145196	-3.94415859585072
1139	401190	RGS7BP	-2.59030787817391	6.0227766015144	-2.52545044050286	0.0361043883426156	0.182839927735075	-3.95414549011461
1140	404037	HAPLN4	-2.54740709101695	5.65289359063649	-2.52502756597631	0.0361279387458731	0.182877915693544	-3.95478335669893
1141	57718	PPP4R4	-2.07243324546766	5.80904467409406	-2.52292959724277	0.0362450086208644	0.183195645514777	-3.95794783896322
1142	1282	COL4A1	1.64369935117438	7.89634195605183	2.52142139800523	0.0363294069249609	0.183488617464319	-3.96022262836211
1143	342035	GLDN	1.7082566412585	9.81128021882081	2.52068246939861	0.0363708300790911	0.183520868084729	-3.96133710671757
1144	9124	PDLIM1	1.55828056871567	7.96171866128418	2.52067865359038	0.0363710441118746	0.183520868084729	-3.96134286179637
1145	10541	ANP32B	1.7500428410457	10.121221988175	2.52005614106309	0.0364059786734077	0.18354659490826	-3.96228173963455
1146	4099	MAG	1.88898034362758	6.29006551418377	2.5184481363459	0.0364963758059862	0.18361935969651	-3.96470686906109
1147	9892	SNAP91	-2.3275981865434	10.3538196835569	-2.51477353165178	0.0367038090322082	0.184232171269186	-3.97024835348113
1148	26586	CKAP2	-1.58062172273992	5.36596655316971	-2.51107605348535	0.0369137440074704	0.184915036134607	-3.97582374591912
1149	51761	ATP8A2	-1.91240106187028	7.13986603008402	-2.50375810930181	0.0373328481255834	0.185904354059407	-3.98685661802435
1150	23332	CLASP1	-1.52715212850197	9.6385144281037	-2.50208706022663	0.0374292267871934	0.186069234967685	-3.98937562759006
1151	10718	NRG3	-1.57499960388137	7.32668177364091	-2.48866903805779	0.0382123404293281	0.188099216629302	-4.00959770917016
1152	6236	RRAD	1.5965655577202	4.93150035991204	2.4885762170555	0.0382178152880608	0.188099216629302	-4.00973756753251
1153	8497	PPFIA4	-2.05171957415411	6.07683086583343	-2.48750947325199	0.0382807922069471	0.18823122005135	-4.01134485634777
1154	3045	HBD	2.66902136447534	4.86054482265003	2.4829281869676	0.0385524557003562	0.18907452358464	-4.01824693529731
1155	100187828	HBD	2.66902136447534	4.86054482265003	2.4829281869676	0.0385524557003562	0.18907452358464	-4.01824693529731
1156	22843	PPM1E	-2.1607684169542	7.98538281280789	-2.475879408881	0.038974264054805	0.189909345163367	-4.02886436295018
1157	9956	HS3ST2	-2.15193125503514	6.68747696041553	-2.47204018704005	0.0392059746299804	0.190270247820578	-4.03464618811111
1158	26059	ERC2	-2.65599262831617	7.7652942626763	-2.47192514320142	0.0392129394501502	0.190270247820578	-4.03481943048207
1159	4644	MYO5A	-1.62290431318776	9.64225581964864	-2.46991645869837	0.039334748764843	0.190578596621473	-4.0378441538917
1160	4628	MYH10	-1.63315803215254	9.59466399552085	-2.46423855604661	0.0396811432699929	0.191465364209275	-4.04639285642409
1161	55753	OGDHL	-2.00850623100451	6.43736433399913	-2.4604374317466	0.0399147665255209	0.192137100815406	-4.05211484249601
1162	273	AMPH	-2.89224077933212	7.84606576324224	-2.44031282516966	0.0411750736142108	0.195670865573329	-4.08239490175448
1163	6282	S100A11	1.70971144325774	4.73327653571872	2.43651964646443	0.0414170962266486	0.196238819527584	-4.08809940859327
1164	7045	TGFBI	2.34983035524916	7.1345672616562	2.43130356935678	0.0417522580401892	0.196752437526341	-4.0959422664709
1165	108	ADCY2	-1.62601384247653	9.64595180350143	-2.4293468102687	0.0418786968724711	0.197020113822334	-4.09888397305143
1166	9194	SLC16A7	-1.60950399908202	7.32827671482925	-2.42623977178614	0.0420802584401863	0.197493644750606	-4.10355443285098
1167	4905	NSF	-1.85538892529402	9.92727542013721	-2.42520084402053	0.0421478748771469	0.197668554118753	-4.1051159900365
1168	998	CDC42	-1.60419017843963	10.2436865313352	-2.4204924679444	0.0424556886260587	0.198406027816213	-4.1121919744555
1169	3122	HLA-DRA	1.61046110950667	6.18275696577375	2.41991670784762	0.042493484917432	0.198438936515413	-4.11305715067102
1170	2744	GLS	-2.15567301978845	11.0785468880441	-2.41980288497315	0.0425009609460662	0.198438936515413	-4.11322818592068
1171	9547	CXCL14	-2.4980055450384	7.47882837769923	-2.41812486206085	0.0426113298918166	0.198438936515413	-4.11574955190788
1172	666	BOK	1.54085008207472	7.11527153716973	2.41410618498921	0.0428768294437378	0.19903412758279	-4.12178713581787
1173	85028	SNHG12	1.96193515154206	8.69442381852005	2.41194493902973	0.0430203053355746	0.199300297732593	-4.12503367554008
1174	6616	SNAP25	-2.00317124941692	11.3822499890385	-2.41098947369903	0.0430838890215307	0.199386699661847	-4.12646883148186
1175	57628	DPP10	-1.7402558429466	8.023452628449	-2.40966135233538	0.0431724296012855	0.199507797781739	-4.1284636255234
1176	9699	RIMS2	-2.18053481801213	8.24800758021256	-2.40643523274485	0.043388267882138	0.199981693310678	-4.13330861473661
1177	5880	RAC2	1.85833759105305	7.11042100237358	2.40221074454728	0.043672547901251	0.200670153904601	-4.1396517951835
1178	3976	LIF	1.5354791234055	5.26163445711099	2.40027066846809	0.0438037310997757	0.200918259123729	-4.14256442439829
1179	100505875	LINC01088	1.99871960197197	5.26797666540344	2.3922489090141	0.0443503751908758	0.20238167924749	-4.15460442524328
1180	374	AREG	1.95134640857793	3.45883914263547	2.3898670109064	0.0445140105628251	0.202835828797869	-4.15817850105362
1181	55117	SLC6A15	-1.58938772777676	6.65129175289719	-2.38830213405661	0.044621848021031	0.203060612585216	-4.16052638125116
1182	63895	PIEZO2	1.94350614058998	5.82496876395731	2.38726526491431	0.0446934448380856	0.203256179219275	-4.16208195277501
1183	10777	ARPP21	-3.07936237845928	8.1990572948046	-2.38289846903543	0.0449962488310445	0.204000414583136	-4.16863233463501
1184	2290	FOXG1	-3.74827339468561	9.4394615481645	-2.38273092903739	0.0450079075337536	0.204000414583136	-4.16888362137538
1185	10193	RNF41	-1.50356623665987	6.61470515848735	-2.38113716145142	0.0451189662240028	0.204061391769945	-4.17127393805555
1186	7097	TLR2	2.27357054177181	7.56365550610456	2.37941191843588	0.0452394976659466	0.20436702789739	-4.17386120781084
1187	4747	NEFL	-2.82124906542759	11.0045985885533	-2.37825086757599	0.0453207951865575	0.204587088438082	-4.17560224703062
1188	114569	MAL2	-3.17478224267541	7.11907305259322	-2.37417120067753	0.0456076244109767	0.205413492561967	-4.18171897986315
1189	9143	SYNGR3	-2.81882797554183	9.56883170655174	-2.36223887706737	0.0464570806174246	0.207427909837165	-4.1996013363324
1190	9619	ABCG1	-2.06201287674158	6.85688174174863	-2.3602250472547	0.0466020059325026	0.207714077812165	-4.20261815200776
1191	5788	PTPRC	1.54291421464735	7.65045200357718	2.35038101540786	0.0473169998827494	0.209142452117875	-4.21735983436496
1192	27075	TSPAN13	-1.78226166902295	10.1959740748474	-2.34868485670691	0.047441304425723	0.209413540221588	-4.21989899526667
1193	10966	RAB40B	2.51767264519761	8.91982473276718	2.34569679556792	0.0476610857618193	0.20989035602089	-4.22437150369201
1194	4071	TM4SF1	1.87965041766475	9.65044749670123	2.34510999651752	0.0477043666763759	0.20989035602089	-4.22524972393762
1195	9705	ST18	1.8461091483768	8.7078332383503	2.34233754142518	0.0479093908266649	0.210433485461816	-4.22939862866708
1196	54477	PLEKHA5	-1.54486962585421	7.51985995792184	-2.33942155151168	0.0481259841647775	0.210876039840685	-4.23376155655548
1197	1192	CLIC1	1.86805306136263	8.24792994173796	2.33813251780872	0.0482220438215436	0.211049987503115	-4.23568996475809
1198	79047	KCTD15	-1.7399953605334	5.78509575081035	-2.33444381840783	0.0484979927767898	0.211369234320609	-4.24120742865566
1199	4256	MGP	1.61985507513087	4.70964524339591	2.33373167411521	0.0485514500025091	0.211414874163363	-4.2422724867876
1200	54882	ANKHD1	2.01959799897016	5.96966813698706	2.32928705339704	0.0488864246100518	0.212011266443973	-4.2489186029248
1201	6781	STC1	1.79262360679563	6.05814180956861	2.32789366255346	0.0489919158846793	0.212182488947567	-4.25100176926929
1202	85352	SHISAL1	-2.2357841008363	7.43514255109845	-2.32764385520446	0.0490108524985109	0.212182488947567	-4.2513752196525
1203	2558	GABRA5	-2.62017947504592	5.66107293044538	-2.32700531491721	0.0490592903313603	0.212202907508901	-4.25232977996579
1204	100874291	ALMS1-IT1	1.59659544766858	5.27668824662951	2.32694844696121	0.0490636064986685	0.212202907508901	-4.25241479050954
1205	148641	SLC35F3	-1.90937414291716	5.49264245183045	-2.31889924861749	0.0496783815615095	0.213814350597396	-4.26444411782852
1206	212	ALAS2	1.86772268847978	4.82554837138876	2.31840802380927	0.0497161489431709	0.213814350597396	-4.26517803175733
1207	105371215	LOC105371215	-1.98232208165949	3.27123478417045	-2.31826368751538	0.0497272515787682	0.213817940713663	-4.26539367263091
1208	301	ANXA1	1.51813280211151	7.65407637723377	2.31701051233654	0.049823752805412	0.213844048865281	-4.26726584923416
1209	4481	MSR1	2.01035922441667	5.14655351845858	2.31549335247882	0.0499408334035456	0.214161432206638	-4.26953219202459
