# Supplementary material for: Integrated bioinformatics and experimental validation identify ATF3 as a key gene in secondary brain damage after intracerebral hemorrhage
Source: PLoS One. 2025 Jul 18;20(7):e0328530. doi: 10.1371/journal.pone.0328530 (PMC12273966; doi:10.1371/journal.pone.0328530)
Supplement: S2 Table — (CSV) [file pone.0328530.s002.csv]

	ONTOLOGY	ID	Description	GeneRatio	BgRatio	pvalue	p.adjust	qvalue	geneID	Count
GO:0050804	BP	GO:0050804	modulation of chemical synaptic transmission	120/1068	489/18870	1.3220115806479e-44	5.89127254456275e-41	5.07422070473739e-41	CHRM1/NETO1/CACNG3/DLGAP2/CHRDL1/SLC8A2/CNR1/MEF2C/EFNB3/PRKCB/GRIA1/RIMS4/SIPA1L1/GRIA2/TBC1D24/PPP3CA/GRIA3/RAPGEF2/UNC13A/ADORA2B/PPP1R9A/S100B/STX1A/PRKAR2B/CACNG8/CAMK2A/CLSTN2/HTR2A/LRRC4/PLK2/CACNA1A/LRRC4C/EPHA7/AKAP5/EPHB1/MCTP1/BAIAP2/NRXN1/SORCS3/CAMK2B/SLC1A1/GRIK3/SLC1A3/ADRA1A/CDKL5/GRM7/GRIN2B/DGKE/TMEM25/PRKCE/CAMKV/CLSTN1/PCDH8/KCNB1/DGKZ/GUCY1B1/DLGAP1/PPP3R1/PLCB1/NLGN4X/LZTS1/…	120
GO:0099177	BP	GO:0099177	regulation of trans-synaptic signaling	120/1068	490/18870	1.66138537635723e-44	5.89127254456275e-41	5.07422070473739e-41	CHRM1/NETO1/CACNG3/DLGAP2/CHRDL1/SLC8A2/CNR1/MEF2C/EFNB3/PRKCB/GRIA1/RIMS4/SIPA1L1/GRIA2/TBC1D24/PPP3CA/GRIA3/RAPGEF2/UNC13A/ADORA2B/PPP1R9A/S100B/STX1A/PRKAR2B/CACNG8/CAMK2A/CLSTN2/HTR2A/LRRC4/PLK2/CACNA1A/LRRC4C/EPHA7/AKAP5/EPHB1/MCTP1/BAIAP2/NRXN1/SORCS3/CAMK2B/SLC1A1/GRIK3/SLC1A3/ADRA1A/CDKL5/GRM7/GRIN2B/DGKE/TMEM25/PRKCE/CAMKV/CLSTN1/PCDH8/KCNB1/DGKZ/GUCY1B1/DLGAP1/PPP3R1/PLCB1/NLGN4X/LZTS1/…	120
GO:0050808	BP	GO:0050808	synapse organization	107/1068	483/18870	1.91900268524465e-35	4.53652234791835e-32	3.90735880086832e-32	SLITRK4/CHRDL1/SLC8A2/EFNA5/MEF2C/EFNB3/GRIA1/SIPA1L1/PTPRT/NGEF/UNC13A/SLITRK5/KY/CLSTN2/CACNB2/LRRC4/LRRC4C/NEGR1/EPHA7/SLITRK1/EPHB1/ADGRB3/BAIAP2/NRXN1/LRRN3/CBLN4/NPTX1/CAMK2B/SLC1A1/ARHGEF9/CDKL5/PDZRN3/GRIN2B/GABRA2/CAMKV/CLSTN1/PCDH8/SLITRK3/CNKSR2/CDH8/CDH10/LZTS3/ROBO2/SLIT1/NLGN4X/CDH9/LRFN5/C5AR1/LZTS1/CACNB3/LINGO2/UNC13C/SHANK2/GRM5/CBLN2/PLXNC1/FLRT2/SYNPO/LRRK2/LARGE1/ERBB4/NLGN1/…	107
GO:0010975	BP	GO:0010975	regulation of neuron projection development	87/1068	453/18870	2.72570022126016e-24	4.83266649229426e-21	4.16243115367702e-21	BCL11A/EFNA5/CNR1/EFNB3/FEZF2/SIPA1L1/TBC1D24/SLIT2/NGEF/PPP3CA/ENC1/RAPGEF2/PTPRG/DAB1/CAMK1D/SERPINF1/LRRC4C/NEGR1/EPHA7/MBOAT1/RTN4RL1/SLITRK1/CHN1/TOX/KIAA0319/SPP1/ADGRB3/CSMD3/BAIAP2/PAK1/CAMK2B/ATOH7/CDKL5/XK/LZTS3/ROBO2/KLK6/NCS1/SLIT1/LZTS1/ELAVL4/LRRC7/PACSIN1/PLXNC1/PLPPR5/LRRK2/NLGN1/EEF2K/CTNNA2/CDK5R1/FKBP1B/ITPKA/AMIGO1/BMPR2/PRAG1/GSK3B/SERPINI1/HECW1/PLXNA1/TIAM2/NTRK2/NEDD4L/CFL…	87
GO:0007409	BP	GO:0007409	axonogenesis	85/1068	448/18870	2.2130139240962e-23	3.13893894993805e-20	2.70360416874321e-20	EPHB6/SLITRK4/CHL1/EFNA5/EPHA5/EFNB3/FEZF2/FZD3/SIPA1L1/SLIT2/SLITRK5/NRXN3/DAB1/S100B/ARX/PRKG1/LRRC4C/EPHA7/OLFM1/SLITRK1/EPHB1/CHN1/KIAA0319/SPP1/BAIAP2/NRXN1/PAK1/NPTX1/BMPR1B/ATOH7/CDKL5/XK/SLITRK3/ARK2C/VASP/ROBO2/SLIT1/SLC9A6/UNC5A/PLXNC1/FLRT2/SIN3A/B4GAT1/MYOT/NDP/CTNNA2/CDK5R1/UNC5D/AMIGO1/BMPR2/PLPPR4/FLRT3/ADCY1/GSK3B/KIF5A/BCL11B/PLXNA1/CNTNAP1/TIAM2/NTRK2/PRICKLE1/PPP3CB/PTCH1/CDK5/…	85
GO:0060078	BP	GO:0060078	regulation of postsynaptic membrane potential	47/1068	148/18870	3.83701944569985e-23	4.53535698481722e-20	3.90635506024495e-20	CHRM1/NETO1/SLC8A2/MEF2C/GRIA1/HCN1/GRIA2/TBC1D24/PPP3CA/GRIA3/STX1A/ADRB1/BAIAP2/NRXN1/GRIK3/GRIN2B/TMEM25/GABRA2/GABRB1/NLGN4X/PRKAR1B/GRM5/GRIK2/GABRD/LRRK2/NLGN1/GRIN2A/RGS4/SHANK1/GABRA4/GRIN3A/GSK3B/GLRB/GABRB2/GRIN2C/CDK5/CELF4/TMEM108/ABAT/GABRG2/GABRA1/SYNE1/KCNA2/RIMS1/RGS7BP/RIMS2/GABRA5	47
GO:0050803	BP	GO:0050803	regulation of synapse structure or activity	60/1068	250/18870	3.93671316104985e-22	3.98845281973793e-19	3.43530022158981e-19	SLITRK4/EFNA5/MEF2C/EFNB3/SIPA1L1/PTPRT/NGEF/SLITRK5/CLSTN2/NEGR1/EPHA7/SLITRK1/EPHB1/ADGRB3/BAIAP2/NRXN1/LRRN3/CAMK2B/SLC17A7/CDKL5/GRIN2B/CAMKV/CLSTN1/PCDH8/SLITRK3/CDH8/LZTS3/ROBO2/SLIT1/LRFN5/LZTS1/LINGO2/SHANK2/CBLN2/PLXNC1/FLRT2/LRRK2/NLGN1/EEF2K/CTNNA2/CDK5R1/ITPKA/AMIGO1/FARP1/FLRT3/TANC1/FRMPD4/ADGRL1/LHFPL4/CNTNAP1/NTRK2/CDK5/SYBU/PAK3/EPHA4/TANC2/CDC42/SNAP25/TLR2/NEFL	60
GO:0042391	BP	GO:0042391	regulation of membrane potential	82/1068	440/18870	4.58042364061746e-22	4.06054555740737e-19	3.49739452453988e-19	CHRM1/RYR2/NETO1/CACNA1I/SLC8A2/KCNQ5/CNR1/MEF2C/RTL10/GRIA1/RIMS4/HCN1/SCN3B/GRIA2/TBC1D24/PPP3CA/GRIA3/KCNMB2/STX1A/CACNB2/CACNA2D1/ADRB1/BAIAP2/NRXN1/GRIK3/ADRA1A/GRIN2B/TMEM25/GABRA2/KCNB1/GABRB1/NLGN4X/KCNH3/PRKAR1B/CACNB3/KCNAB2/GRM5/GRIK2/KCNJ3/GABRD/LRRK2/NLGN1/FGF12/CAV1/NDP/GRIN2A/RGS4/FKBP1B/SHANK1/ATP2A2/GABRA4/GRIN3A/GSK3B/PMAIP1/GLRB/GABRB2/GRIN2C/CNTNAP1/NTRK2/NEDD4L/CDK5/CELF4/TME…	82
GO:0050807	BP	GO:0050807	regulation of synapse organization	58/1068	244/18870	3.26528350568769e-21	2.5730434024819e-18	2.21619183432815e-18	SLITRK4/EFNA5/MEF2C/EFNB3/SIPA1L1/PTPRT/NGEF/SLITRK5/CLSTN2/NEGR1/EPHA7/SLITRK1/EPHB1/ADGRB3/BAIAP2/NRXN1/LRRN3/CAMK2B/CDKL5/GRIN2B/CAMKV/CLSTN1/PCDH8/SLITRK3/CDH8/LZTS3/ROBO2/SLIT1/LRFN5/LZTS1/LINGO2/SHANK2/CBLN2/PLXNC1/FLRT2/LRRK2/NLGN1/EEF2K/CTNNA2/CDK5R1/ITPKA/AMIGO1/FARP1/FLRT3/TANC1/FRMPD4/ADGRL1/LHFPL4/CNTNAP1/NTRK2/CDK5/PAK3/EPHA4/TANC2/CDC42/SNAP25/TLR2/NEFL	58
GO:0007416	BP	GO:0007416	synapse assembly	52/1068	200/18870	5.06317438525391e-21	3.59080327402207e-18	3.09280010080299e-18	SLITRK4/EFNA5/MEF2C/EFNB3/GRIA1/SLITRK5/CLSTN2/LRRC4/NEGR1/EPHA7/SLITRK1/EPHB1/ADGRB3/NRXN1/LRRN3/CBLN4/NPTX1/ARHGEF9/GABRA2/CLSTN1/SLITRK3/ROBO2/SLIT1/NLGN4X/CDH9/LRFN5/LZTS1/LINGO2/SHANK2/CBLN2/FLRT2/LARGE1/ERBB4/NLGN1/EEF2K/AMIGO1/FARP1/FLRT3/GABRB2/LHFPL4/NTRK2/CDK5/BSN/ADD2/GABRG2/GABRA1/GABRB3/PCLO/HAPLN4/NRG3/SNAP25/TLR2	52
GO:0016358	BP	GO:0016358	dendrite development	56/1068	233/18870	9.09629021247486e-21	5.8646263806247e-18	5.05127005770254e-18	BCL11A/PHACTR1/MEF2C/FEZF2/SIPA1L1/TBC1D24/NGEF/PPP3CA/RAPGEF2/SLITRK5/DAB1/CAMK1D/CAMK2A/PRKG1/RERE/EPHB1/KIAA0319/ADGRB3/CSMD3/BAIAP2/CAMK2B/CDKL5/LZTS3/LZTS1/ELAVL4/ACTL6B/PACSIN1/LRRK2/IQSEC1/NLGN1/NDP/EEF2K/CTNNA2/CDK5R1/ITPKA/SHANK1/FARP1/GRIN3A/GSK3B/HECW1/NEDD4L/PRICKLE1/CDK5/PAK3/CPEB3/EPHA4/MAP2/FAT3/SYNE1/TRAK1/KLF7/SLC12A5/TANC2/MARK1/SULT4A1/CDC42	56
GO:0099003	BP	GO:0099003	vesicle-mediated transport in synapse	53/1068	220/18870	9.02806399805921e-20	5.33558582285299e-17	4.59560134918751e-17	PRKCB/RIMS4/TBC1D24/UNC13A/CADPS2/STX1A/RAB27B/SLC17A7/DOC2B/CLSTN1/SYN2/PPP3R1/NLGN4X/PRKAR1B/PRRT2/UNC13C/PACSIN1/RAB3B/LRRK2/NLGN1/CDK5R1/ATP2A2/HPCA/STXBP5/SLC32A1/TPRG1L/SV2A/SYNJ1/PPP3CB/CDK5/CPLX2/SV2B/BSN/BRAF/NAPB/SYN1/SYNE1/CSPG5/SYT4/SYT1/AP3B2/STXBP1/RIMS1/ATP6V1G2/SH3GL2/PCLO/ATP6V1C1/DNM1/SNAP91/ERC2/AMPH/SNAP25/RIMS2	53
GO:0099504	BP	GO:0099504	synaptic vesicle cycle	50/1068	198/18870	1.14497169208593e-19	6.24626095405645e-17	5.37997629892683e-17	PRKCB/RIMS4/TBC1D24/UNC13A/CADPS2/STX1A/RAB27B/SLC17A7/DOC2B/SYN2/PPP3R1/NLGN4X/PRKAR1B/PRRT2/UNC13C/PACSIN1/RAB3B/LRRK2/NLGN1/CDK5R1/ATP2A2/STXBP5/SLC32A1/TPRG1L/SV2A/SYNJ1/PPP3CB/CDK5/CPLX2/SV2B/BSN/BRAF/NAPB/SYN1/CSPG5/SYT4/SYT1/AP3B2/STXBP1/RIMS1/ATP6V1G2/SH3GL2/PCLO/ATP6V1C1/DNM1/SNAP91/ERC2/AMPH/SNAP25/RIMS2	50
GO:0048167	BP	GO:0048167	regulation of synaptic plasticity	51/1068	214/18870	7.45351552992571e-19	3.7757380098738e-16	3.2520865127939e-16	NETO1/CHRDL1/SLC8A2/MEF2C/GRIA1/RIMS4/SIPA1L1/RAPGEF2/S100B/CAMK2A/PLK2/AKAP5/MCTP1/BAIAP2/SORCS3/CAMK2B/SLC1A1/GRIN2B/KCNB1/LZTS1/PRKAR1B/PRRT2/CYP46A1/UNC13C/SHANK2/GRM5/GRIK2/SYAP1/LARGE1/GRIN2A/HRH1/SYNGR1/ITPKA/ADCY1/GSK3B/JPH3/GRIN2C/NTRK2/PPP3CB/CDK5/CPLX2/BRAF/TYROBP/CPEB3/EPHA4/SYT4/STXBP1/RIMS1/ERC2/SNAP25/RIMS2	51
GO:0034329	BP	GO:0034329	cell junction assembly	76/1068	446/18870	3.57771146382696e-18	1.69154198009739e-15	1.4569445350588e-15	SLITRK4/EFNA5/MEF2C/EFNB3/GRIA1/TLN2/RAPGEF2/SLITRK5/CLSTN2/MPP7/GJB1/LRRC4/NEGR1/EPHA7/ZNF703/SLITRK1/EPHB1/CDH13/ADGRB3/NRXN1/HOPX/LRRN3/CBLN4/NPTX1/ARHGEF9/GABRA2/CLSTN1/SLITRK3/CDH8/CDH10/ROBO2/SLIT1/NLGN4X/CDH9/LRFN5/LZTS1/LINGO2/SHANK2/ITGA5/CBLN2/FLRT2/LARGE1/MAP4K4/ERBB4/NLGN1/CAV1/EEF2K/CDH6/AMIGO1/FARP1/FLRT3/GABRB2/LHFPL4/CNTNAP1/NTRK2/CD9/CDK5/CDH12/BSN/CDH18/ADD2/GABRG2/GABRA1/CLDN10…	76
GO:0007269	BP	GO:0007269	neurotransmitter secretion	39/1068	144/18870	9.41097315547527e-17	3.9260365658018e-14	3.38154038521505e-14	MEF2C/PRKCB/RIMS4/UNC13A/CADPS2/STX1A/CAMK2A/MCTP1/NRXN1/DOC2B/SYN2/PTPRN2/PRRT2/UNC13C/LRRK2/NLGN1/ATP2A2/STXBP5/BAIAP3/SLC32A1/TPRG1L/SV2A/SYNJ1/CDK5/CPLX2/LIN7A/SV2B/BRAF/NAPB/SYN1/CSPG5/SYT4/SYT1/STXBP1/RIMS1/PCLO/ERC2/SNAP25/RIMS2	39
GO:0099643	BP	GO:0099643	signal release from synapse	39/1068	144/18870	9.41097315547527e-17	3.9260365658018e-14	3.38154038521505e-14	MEF2C/PRKCB/RIMS4/UNC13A/CADPS2/STX1A/CAMK2A/MCTP1/NRXN1/DOC2B/SYN2/PTPRN2/PRRT2/UNC13C/LRRK2/NLGN1/ATP2A2/STXBP5/BAIAP3/SLC32A1/TPRG1L/SV2A/SYNJ1/CDK5/CPLX2/LIN7A/SV2B/BRAF/NAPB/SYN1/CSPG5/SYT4/SYT1/STXBP1/RIMS1/PCLO/ERC2/SNAP25/RIMS2	39
GO:0023061	BP	GO:0023061	signal release	77/1068	484/18870	1.19509017619759e-16	4.70865529421851e-14	4.05561888448808e-14	EFNA5/CNR1/EPHA5/MEF2C/PRKCB/RIMS4/PPP3CA/UNC13A/CADPS2/STX1A/CAMK2A/HTR2A/AACS/SLC25A22/MCTP1/SPP1/VIP/NRXN1/DOC2B/CCDC186/ITPR1/PRKCE/KCNB1/RFX3/SYN2/PTPRN2/SYT17/PLCB1/GPLD1/CHRM3/PRRT2/UNC13C/LRRK2/IRS1/NLGN1/NEUROD1/FKBP1B/ATP2A2/STXBP5/BAIAP3/SLC32A1/CCN3/TPRG1L/SV2A/VSNL1/SYNJ1/PPP3CB/CDK5/SYBU/CPLX2/LIN7A/SV2B/BRAF/CHGA/NAPB/SYT13/ABAT/UCP2/SYN1/TCIRG1/MYRIP/ZBED6/CSPG5/SYT4/SYT1/KLF7/KCN…	77
GO:0006836	BP	GO:0006836	neurotransmitter transport	47/1068	207/18870	1.37614728542781e-16	5.13665081487054e-14	4.42425634201528e-14	MEF2C/PRKCB/RIMS4/UNC13A/CADPS2/STX1A/CAMK2A/MCTP1/NRXN1/SLC17A7/SLC1A1/SLC1A3/DOC2B/GABRA2/SYN2/PTPRN2/PRRT2/UNC13C/RAB3B/LRRK2/NLGN1/SLC1A2/ATP2A2/STXBP5/BAIAP3/SLC32A1/TPRG1L/SV2A/SYNJ1/CDK5/CPLX2/LIN7A/SV2B/BRAF/NAPB/SYN1/CSPG5/SYT4/SYT1/STXBP1/RIMS1/PCLO/ERC2/SNAP25/RIMS2/SLC6A15/SYNGR3	47
GO:0006887	BP	GO:0006887	exocytosis	63/1068	349/18870	1.67759119283075e-16	5.94873836977784e-14	5.12371667999834e-14	STXBP5L/PRKCB/RIMS4/UNC13A/ADORA2B/RAB26/CADPS2/STX1A/EXOC6/STEAP2/RAB27B/PAK1/DOC2B/KCNB1/ANXA2/SYN2/SYT17/PRRT2/UNC13C/RAB3B/LRRK2/SYTL3/NLGN1/SYNGR1/ATP2A2/STXBP5/BAIAP3/RAB27A/TPRG1L/SV2A/VSNL1/SYNJ1/PPP3CB/FGR/CDK5/CPLX2/LIN7A/SV2B/BRAF/ITGAM/CHGA/NAPB/SYT13/SYN1/WIPF3/CD300A/CSPG5/SYT4/SYT1/STXBP1/RIMS1/SCAMP5/PCLO/SEPTIN4/CCL8/CLASP1/ERC2/NSF/SNAP25/RIMS2/RAC2/SYNGR3/ANXA1	63
GO:0050890	BP	GO:0050890	cognition	59/1068	317/18870	3.66644018942558e-16	1.23820922968601e-13	1.06648383053818e-13	CHRM1/NETO1/TAFA2/CHL1/SLC8A2/CNR1/MEF2C/GRIA1/PTCHD1/NRXN3/S100B/PRKAR2B/SERPINF1/CLSTN2/HTR2A/PLK2/VIP/ADGRB3/CSMD1/NRXN1/SORCS3/CAMK4/PIAS1/SLC1A1/GRIN2B/SCN2A/PLCB1/NLGN4X/C5AR1/PRKAR1B/ELAVL4/SHANK2/ITGA5/GRM5/PAK6/LARGE1/GRIN2A/HRH1/SHANK1/ADCY1/TANC1/SGK1/JPH3/PAK5/NTRK2/SYNJ1/PPP3CB/JAKMIP1/CDK5/BRAF/CPEB3/TUSC3/SYT4/BRINP1/SLC12A5/HLA-DRA/SNAP25/TLR2/GABRA5	59
GO:0001505	BP	GO:0001505	regulation of neurotransmitter levels	44/1068	188/18870	3.92471751632403e-16	1.26518621026227e-13	1.08971941374298e-13	MEF2C/PRKCB/RIMS4/UNC13A/CADPS2/STX1A/CAMK2A/MCTP1/NRXN1/SLC1A3/DOC2B/GABRA2/SYN2/PTPRN2/PRRT2/UNC13C/RAB3B/LRRK2/NLGN1/SLC1A2/ATP2A2/STXBP5/BAIAP3/SLC32A1/TPRG1L/SV2A/SYNJ1/CDK5/CPLX2/LIN7A/SV2B/BRAF/NAPB/SYN1/CSPG5/SYT4/SYT1/STXBP1/RIMS1/PCLO/ERC2/SNAP25/RIMS2/SYNGR3	44
GO:0048813	BP	GO:0048813	dendrite morphogenesis	37/1068	139/18870	1.06831882929808e-15	3.29413788581824e-13	2.83727879469873e-13	PHACTR1/SIPA1L1/TBC1D24/NGEF/PPP3CA/RAPGEF2/SLITRK5/RERE/EPHB1/ADGRB3/BAIAP2/CAMK2B/CDKL5/LZTS3/LZTS1/ELAVL4/LRRK2/NLGN1/EEF2K/CTNNA2/CDK5R1/ITPKA/SHANK1/FARP1/GSK3B/HECW1/NEDD4L/CDK5/PAK3/EPHA4/MAP2/SYNE1/TRAK1/KLF7/TANC2/SULT4A1/CDC42	37
GO:0045055	BP	GO:0045055	regulated exocytosis	48/1068	227/18870	1.29799903768287e-15	3.83558715635288e-13	3.30363527003232e-13	PRKCB/RIMS4/UNC13A/ADORA2B/RAB26/CADPS2/STX1A/STEAP2/DOC2B/KCNB1/SYN2/SYT17/PRRT2/UNC13C/LRRK2/NLGN1/SYNGR1/ATP2A2/STXBP5/BAIAP3/RAB27A/TPRG1L/SV2A/SYNJ1/PPP3CB/FGR/CDK5/CPLX2/SV2B/BRAF/ITGAM/CHGA/NAPB/SYT13/SYN1/CD300A/CSPG5/SYT4/SYT1/STXBP1/RIMS1/SCAMP5/PCLO/ERC2/SNAP25/RIMS2/RAC2/SYNGR3	48
GO:0007611	BP	GO:0007611	learning or memory	53/1068	274/18870	2.25549270834832e-15	6.3983817150425e-13	5.51099965749275e-13	NETO1/TAFA2/SLC8A2/CNR1/MEF2C/GRIA1/PTCHD1/NRXN3/S100B/PRKAR2B/SERPINF1/CLSTN2/HTR2A/PLK2/VIP/ADGRB3/CSMD1/NRXN1/SORCS3/CAMK4/PIAS1/SLC1A1/GRIN2B/SCN2A/PLCB1/NLGN4X/PRKAR1B/ELAVL4/SHANK2/ITGA5/GRM5/PAK6/LARGE1/GRIN2A/HRH1/SHANK1/ADCY1/TANC1/SGK1/JPH3/PAK5/NTRK2/SYNJ1/PPP3CB/CDK5/BRAF/CPEB3/SYT4/BRINP1/SLC12A5/SNAP25/TLR2/GABRA5	53
GO:0098815	BP	GO:0098815	modulation of excitatory postsynaptic potential	22/1068	49/18870	3.38540608398766e-15	9.23434613370789e-13	7.95364838274511e-13	NETO1/SLC8A2/TBC1D24/STX1A/BAIAP2/NRXN1/GRIN2B/TMEM25/NLGN4X/PRKAR1B/GRIK2/LRRK2/NLGN1/GRIN2A/RGS4/SHANK1/GRIN2C/CELF4/TMEM108/SYNE1/RIMS1/RIMS2	22
GO:0016079	BP	GO:0016079	synaptic vesicle exocytosis	30/1068	96/18870	4.81273108222153e-15	1.26414403093019e-12	1.08882177271468e-12	PRKCB/RIMS4/UNC13A/CADPS2/STX1A/DOC2B/PRRT2/UNC13C/LRRK2/NLGN1/ATP2A2/STXBP5/TPRG1L/SV2A/SYNJ1/CDK5/CPLX2/SV2B/BRAF/NAPB/SYN1/CSPG5/SYT4/SYT1/STXBP1/RIMS1/PCLO/ERC2/SNAP25/RIMS2	30
GO:0031644	BP	GO:0031644	regulation of nervous system process	33/1068	119/18870	1.03313509846407e-14	2.61678361368113e-12	2.25386578059661e-12	NETO1/DLGAP2/SLC8A2/TBC1D24/STX1A/BAIAP2/NRXN1/GRIN2B/TMEM25/ITGAX/DLGAP1/NLGN4X/PRKAR1B/GRIK2/LRRK2/NLGN1/FGF12/GRIN2A/RGS4/SHANK1/GRIN2C/CCN3/TNFRSF1B/CELF4/TMEM108/ABAT/SYNE1/ITGA2/TENM4/RIMS1/MYRF/MAG/RIMS2	33
GO:0017157	BP	GO:0017157	regulation of exocytosis	42/1068	190/18870	1.56026410605994e-14	3.81565277247486e-12	3.28646555624894e-12	STXBP5L/PRKCB/RIMS4/ADORA2B/RAB26/CADPS2/STX1A/RAB27B/DOC2B/KCNB1/ANXA2/SYT17/RAB3B/LRRK2/NLGN1/ATP2A2/STXBP5/BAIAP3/RAB27A/VSNL1/FGR/CDK5/CPLX2/SV2B/BRAF/ITGAM/SYT13/SYN1/CD300A/CSPG5/SYT4/SYT1/STXBP1/RIMS1/SCAMP5/PCLO/SEPTIN4/CLASP1/NSF/RIMS2/RAC2/ANXA1	42
GO:0035249	BP	GO:0035249	synaptic transmission, glutamatergic	31/1068	111/18870	5.36820715324891e-14	1.26904417102804e-11	1.09304231965977e-11	CACNG3/CNR1/MEF2C/GRIA1/GRIA2/GRIA3/UNC13A/CACNG8/HTR2A/NRXN1/SLC17A7/GRIK3/GRM7/GRIN2B/CDH8/DGKZ/UNC13C/GRM5/GRIK2/LRRK2/NLGN1/GRIN2A/PLPPR4/GRIN3A/FRRS1L/GRIN2C/TPRG1L/CDK5/NAPB/SYT1/STXBP1	31
GO:0051960	BP	GO:0051960	regulation of nervous system development	70/1068	466/18870	5.84110682594207e-14	1.33629450353488e-11	1.15096580342757e-11	SLITRK4/EFNA5/EFNB3/FEZF2/FZD3/TBC1D24/SLIT2/PPP3CA/RAPGEF2/SLITRK5/DAB1/SERPINF1/CLSTN2/RNF112/DLX1/PROX1/EPHA7/FGF2/SLITRK1/EPHB1/KIAA0319/SPP1/ADGRB3/BAIAP2/NRXN1/LRRN3/CAMK2B/CDKL5/CLSTN1/SLITRK3/ANXA2/ITGAX/ROBO2/CXCR4/SLIT1/LINGO2/GRM5/CBLN2/PLXNC1/FLRT2/NLGN1/EEF2K/ITPKA/AMIGO1/BMPR2/FLRT3/PLXNA1/TIAM2/NTRK2/CDK5/TNFRSF1B/L1CAM/BRAF/SEMA3B/EPHA4/MAP2/TRAK1/LHX2/SYT4/BRINP1/TENM4/IL6/THY1/M…	70
GO:0051963	BP	GO:0051963	regulation of synapse assembly	31/1068	114/18870	1.19214479325225e-13	2.6420908980453e-11	2.27566323527724e-11	SLITRK4/EFNA5/MEF2C/EFNB3/SLITRK5/CLSTN2/NEGR1/EPHA7/SLITRK1/EPHB1/ADGRB3/NRXN1/LRRN3/CLSTN1/SLITRK3/ROBO2/SLIT1/LRFN5/LZTS1/LINGO2/CBLN2/FLRT2/NLGN1/EEF2K/AMIGO1/FARP1/FLRT3/LHFPL4/NTRK2/SNAP25/TLR2	31
GO:0050806	BP	GO:0050806	positive regulation of synaptic transmission	38/1068	174/18870	4.19405948009214e-13	9.01341510085257e-11	7.7633579467224e-11	CACNG3/SLC8A2/EFNB3/GRIA1/RIMS4/STX1A/CACNG8/CLSTN2/PLK2/AKAP5/NRXN1/SLC1A1/SLC1A3/ADRA1A/GRIN2B/PRKCE/CLSTN1/PRKAR1B/CYP46A1/SHANK2/GRIK2/LARGE1/NLGN1/GRIN2A/ADCY1/GSK3B/BAIAP3/GRIN2C/NTRK2/BRAF/LGI1/TYROBP/EPHA4/SYT1/STXBP1/RIMS1/SNAP25/RIMS2	38
GO:0034765	BP	GO:0034765	regulation of monoatomic ion transmembrane transport	67/1068	454/18870	4.80552066172269e-13	1.00237507449816e-10	8.63357164085968e-11	RYR2/NETO1/CACNA2D3/CACNA1I/CACNG3/KCNQ5/KCNS1/JPH1/CACNA1E/HCN1/SCN3B/PPP3CA/CABP1/CACNG8/CACNB2/KCNJ4/CACNA1A/KCNV1/CACNA2D1/AKAP5/GRIN2B/PRKCE/KCNB1/KCNJ6/RGS7/SCN2A/PPP3R1/KCNH3/CACNB3/KCNAB2/CACNA1B/GRM5/KCNJ3/FGF12/CAV1/KCNAB1/GRIN2A/RGS4/FKBP1B/KCNQ2/AMIGO1/HPCA/JPH3/HECW1/GRIN2C/NEDD4L/CAPN3/PPP3CB/FGF14/PDE4D/SCN3A/GNB5/FXYD6/SCN8A/SCN2B/TCIRG1/ATP1B2/TMEM38B/KCNA2/DPP6/KCNIP4/SCN1A/THY1…	67
GO:0007613	BP	GO:0007613	memory	31/1068	123/18870	1.10338659883833e-12	2.23577650256042e-10	1.92569997986732e-10	NETO1/TAFA2/SLC8A2/CNR1/GRIA1/PTCHD1/S100B/SERPINF1/HTR2A/PLK2/CSMD1/SORCS3/CAMK4/SLC1A1/SCN2A/PLCB1/ITGA5/PAK6/LARGE1/GRIN2A/HRH1/SHANK1/ADCY1/SGK1/JPH3/PAK5/PPP3CB/CPEB3/SYT4/BRINP1/SNAP25	31
GO:0007411	BP	GO:0007411	axon guidance	44/1068	233/18870	1.30435575523701e-12	2.5001327070651e-10	2.15339301497592e-10	EPHB6/CHL1/EFNA5/EPHA5/EFNB3/FEZF2/FZD3/SLIT2/NRXN3/ARX/EPHA7/EPHB1/CHN1/NRXN1/BMPR1B/ATOH7/ARK2C/VASP/ROBO2/SLIT1/UNC5A/PLXNC1/FLRT2/B4GAT1/MYOT/NDP/CDK5R1/UNC5D/BMPR2/FLRT3/KIF5A/BCL11B/PLXNA1/PTCH1/CDK5/ARHGAP35/L1CAM/LGI1/SEMA3B/ANOS1/EPHA4/LHX2/KLF7/FOXG1	44
GO:0097485	BP	GO:0097485	neuron projection guidance	44/1068	233/18870	1.30435575523701e-12	2.5001327070651e-10	2.15339301497592e-10	EPHB6/CHL1/EFNA5/EPHA5/EFNB3/FEZF2/FZD3/SLIT2/NRXN3/ARX/EPHA7/EPHB1/CHN1/NRXN1/BMPR1B/ATOH7/ARK2C/VASP/ROBO2/SLIT1/UNC5A/PLXNC1/FLRT2/B4GAT1/MYOT/NDP/CDK5R1/UNC5D/BMPR2/FLRT3/KIF5A/BCL11B/PLXNA1/PTCH1/CDK5/ARHGAP35/L1CAM/LGI1/SEMA3B/ANOS1/EPHA4/LHX2/KLF7/FOXG1	44
GO:0051962	BP	GO:0051962	positive regulation of nervous system development	50/1068	290/18870	1.42127225791781e-12	2.65254285609293e-10	2.28466562678589e-10	SLITRK4/EFNA5/FZD3/TBC1D24/SLIT2/SLITRK5/SERPINF1/CLSTN2/RNF112/FGF2/SLITRK1/EPHB1/ADGRB3/BAIAP2/NRXN1/LRRN3/CAMK2B/CDKL5/CLSTN1/SLITRK3/ROBO2/CXCR4/LINGO2/GRM5/CBLN2/PLXNC1/FLRT2/NLGN1/EEF2K/ITPKA/AMIGO1/BMPR2/FLRT3/PLXNA1/TIAM2/NTRK2/TNFRSF1B/L1CAM/BRAF/EPHA4/TRAK1/TENM4/IL6/MYRF/HAPLN4/MAG/LIF/FOXG1/TLR2/NEFL	50
GO:0006816	BP	GO:0006816	calcium ion transport	65/1068	445/18870	1.73768988429924e-12	3.15992222037185e-10	2.7216773005637e-10	RYR2/CACNA2D3/CACNA1I/CACNG3/SLC8A2/PRKCB/JPH1/CACNA1E/PPP3CA/CABP1/DDIT3/CACNG8/CAMK2A/HTR2A/CACNB2/CACNA1A/FGF2/CACNA2D1/AKAP5/CAMK2B/ADRA1A/GRIN2B/ITPR1/PRKCE/ANXA2/SCN2A/PPP3R1/CXCR4/PLCB1/NCS1/VDR/HOMER3/CACNB3/CACNA1B/MCHR1/CAV1/GRIN2A/RGS4/FKBP1B/ATP2A2/ANXA2P2/ATP2B1/HPCA/GRIN3A/ATP2B3/JPH3/GRIN2C/CAPN3/PPP3CB/PDE4D/CDK5/SCN3A/NALF1/GNB5/ATP2B2/SCN8A/PLCH1/MICU3/TMEM38B/SCN1A/THY1/CCL8/PT…	65
GO:0050770	BP	GO:0050770	regulation of axonogenesis	35/1068	157/18870	1.87913680985284e-12	3.33170956386909e-10	2.86963971252001e-10	EFNA5/EFNB3/SIPA1L1/SLIT2/DAB1/LRRC4C/EPHA7/SLITRK1/CHN1/KIAA0319/SPP1/PAK1/CDKL5/XK/ROBO2/SLIT1/PLXNC1/AMIGO1/BMPR2/GSK3B/PLXNA1/TIAM2/NTRK2/CDK5/ARHGAP35/PAK3/L1CAM/BRAF/SEMA3B/EPHA4/MAP2/TRAK1/THY1/MAG/NEFL	35
GO:0099173	BP	GO:0099173	postsynapse organization	39/1068	196/18870	4.59211703473315e-12	7.94324244154329e-10	6.84160594417368e-10	CHRDL1/SIPA1L1/NGEF/LRRC4/EPHA7/EPHB1/BAIAP2/NRXN1/NPTX1/CAMK2B/ARHGEF9/CDKL5/GRIN2B/SLITRK3/CNKSR2/LZTS3/NLGN4X/LZTS1/SHANK2/LRRK2/NLGN1/EEF2K/CDK5R1/GPHN/ITPKA/SHANK1/FARP1/FRRS1L/TANC1/GLRB/LHFPL4/CNTNAP1/CDK5/PAK3/TMEM108/EPHA4/TANC2/CDC42/NEFL	39
GO:0030073	BP	GO:0030073	insulin secretion	39/1068	199/18870	7.52334768539753e-12	1.27037099487713e-09	1.09418512827975e-09	EFNA5/CNR1/EPHA5/PRKCB/PPP3CA/STX1A/AACS/SLC25A22/DOC2B/CCDC186/ITPR1/PRKCE/KCNB1/RFX3/PTPRN2/PLCB1/GPLD1/CHRM3/IRS1/NEUROD1/FKBP1B/BAIAP3/CCN3/VSNL1/PPP3CB/SYBU/CHGA/ABAT/UCP2/TCIRG1/MYRIP/ZBED6/KLF7/IL6/PCLO/RBP4/SNAP25/RIMS2/ANXA1	39
GO:0007612	BP	GO:0007612	learning	33/1068	150/18870	1.18314000766534e-11	1.95135556613084e-09	1.6807249607055e-09	NETO1/TAFA2/SLC8A2/NRXN3/PRKAR2B/CLSTN2/ADGRB3/CSMD1/NRXN1/SORCS3/PIAS1/SLC1A1/PLCB1/NLGN4X/ELAVL4/SHANK2/GRM5/PAK6/GRIN2A/HRH1/SHANK1/TANC1/JPH3/PAK5/NTRK2/SYNJ1/PPP3CB/CDK5/BRAF/SLC12A5/SNAP25/TLR2/GABRA5	33
GO:0048588	BP	GO:0048588	developmental cell growth	43/1068	239/18870	1.25686506627e-11	2.0258379659061e-09	1.74487750707292e-09	BCL11A/EFNA5/SLIT2/UNC13A/S100B/PRKG1/EPHA7/OLFM1/NRN1/KIAA0319/SPP1/ADRA1A/CDKL5/SYT17/CXCR4/SLIT1/CPNE5/SLC9A6/SIN3A/PAK6/SOX9/RGS4/BMPR2/MAP2K4/FLRT3/GSK3B/PLXNA1/NEDD4L/PRICKLE1/PPP3CB/CDK5/L1CAM/TMEM108/SEMA3B/MAP2/SLC39A12/LHX2/SYT4/SYT1/RIMS1/SH3GL2/MAG/RIMS2	43
GO:0098742	BP	GO:0098742	cell-cell adhesion via plasma-membrane adhesion molecules	47/1068	279/18870	1.55952603158661e-11	2.42071494952829e-09	2.08498958828519e-09	EFNA5/TENM1/PTPRT/DAB1/CRB1/PCDH20/CLSTN2/LRRC4/LRRC4C/PCDH7/SLITRK1/CDH13/CADM1/PCDH19/PCDH10/VCAM1/CLSTN1/PCDH8/SLITRK3/CDH8/CDH10/ROBO2/CDH9/LRFN5/ITGA5/MPZL2/NLGN1/MYOT/UNC5D/CDH6/AMIGO1/FLRT3/ADGRL1/KLF4/CDH12/L1CAM/ITGAM/CDH18/FAT3/CADM2/CLDN10/TENM2/TENM4/TENM3/CDH19/ICAM1/MAG	47
GO:0001764	BP	GO:0001764	neuron migration	36/1068	177/18870	1.57011967961508e-11	2.42071494952829e-09	2.08498958828519e-09	CHL1/PHACTR1/MEF2C/FEZF2/FZD3/TBC1D24/RAPGEF2/DAB1/SATB2/CAMK2A/ARX/DDIT4/PRKG1/KIAA0319/CAMK2B/CDKL5/ASTN1/CXCR4/NEXMIF/FLRT2/LARGE1/CTNNA2/CDK5R1/UNC5D/EMX2/LRP12/LHX6/PLXNA1/NTRK2/CDK5/FAT3/CCK/MARK1/SEPTIN4/NRG3/FOXG1	36
GO:0070588	BP	GO:0070588	calcium ion transmembrane transport	54/1068	352/18870	2.05663713727687e-11	3.10333416543991e-09	2.67293735892893e-09	RYR2/CACNA2D3/CACNA1I/CACNG3/SLC8A2/JPH1/CACNA1E/PPP3CA/CABP1/DDIT3/CACNG8/HTR2A/CACNB2/CACNA1A/FGF2/CACNA2D1/AKAP5/ADRA1A/GRIN2B/ITPR1/PRKCE/ANXA2/SCN2A/PPP3R1/PLCB1/NCS1/CACNB3/CACNA1B/CAV1/GRIN2A/FKBP1B/ATP2A2/ANXA2P2/ATP2B1/HPCA/GRIN3A/ATP2B3/JPH3/GRIN2C/CAPN3/PPP3CB/PDE4D/SCN3A/NALF1/GNB5/ATP2B2/SCN8A/PLCH1/MICU3/TMEM38B/SCN1A/THY1/PTPRC/TSPAN13	54
GO:0060079	BP	GO:0060079	excitatory postsynaptic potential	27/1068	107/18870	3.06833783757696e-11	4.53346915501996e-09	3.90472905075857e-09	NETO1/SLC8A2/MEF2C/TBC1D24/PPP3CA/STX1A/BAIAP2/NRXN1/GRIN2B/TMEM25/NLGN4X/PRKAR1B/GRIK2/LRRK2/NLGN1/GRIN2A/RGS4/SHANK1/GSK3B/GLRB/GRIN2C/CDK5/CELF4/TMEM108/SYNE1/RIMS1/RIMS2	27
GO:0099565	BP	GO:0099565	chemical synaptic transmission, postsynaptic	28/1068	115/18870	3.33550957160145e-11	4.82763956771377e-09	4.1581014058009e-09	NETO1/SLC8A2/MEF2C/TBC1D24/PPP3CA/STX1A/BAIAP2/NRXN1/GRIN2B/TMEM25/NLGN4X/PRKAR1B/GRIK2/LRRK2/NLGN1/GRIN2A/RGS4/SHANK1/GSK3B/GLRB/GRIN2C/CDK5/CELF4/TMEM108/ABAT/SYNE1/RIMS1/RIMS2	28
GO:0051966	BP	GO:0051966	regulation of synaptic transmission, glutamatergic	23/1068	79/18870	3.78479435061455e-11	5.36835230691168e-09	4.623823498235e-09	CACNG3/CNR1/MEF2C/UNC13A/CACNG8/HTR2A/NRXN1/GRIK3/GRM7/GRIN2B/DGKZ/GRM5/GRIK2/LRRK2/NLGN1/GRIN2A/PLPPR4/FRRS1L/GRIN2C/TPRG1L/CDK5/SYT1/STXBP1	23
GO:0050796	BP	GO:0050796	regulation of insulin secretion	34/1068	165/18870	3.94755232443076e-11	5.48941982056137e-09	4.72810033821914e-09	EFNA5/CNR1/EPHA5/PRKCB/PPP3CA/STX1A/AACS/SLC25A22/DOC2B/ITPR1/PRKCE/KCNB1/RFX3/PLCB1/GPLD1/CHRM3/IRS1/NEUROD1/FKBP1B/BAIAP3/CCN3/VSNL1/PPP3CB/SYBU/CHGA/ABAT/UCP2/TCIRG1/MYRIP/ZBED6/KLF7/IL6/RBP4/SNAP25	34
GO:0017156	BP	GO:0017156	calcium-ion regulated exocytosis	21/1068	66/18870	4.11588896660883e-11	5.61343933676728e-09	4.83491977190912e-09	RIMS4/UNC13A/CADPS2/STX1A/DOC2B/KCNB1/SYN2/SYT17/UNC13C/ATP2A2/BAIAP3/PPP3CB/CDK5/SYT13/SYT4/SYT1/STXBP1/RIMS1/SCAMP5/SNAP25/RIMS2	21
GO:0019932	BP	GO:0019932	second-messenger-mediated signaling	49/1068	310/18870	6.03607557150702e-11	8.07695244398637e-09	6.95677190495635e-09	RYR2/SLC8A2/ADGRB2/EPHA5/SPHK1/PPP3CA/PDE2A/RAPGEF2/ADORA2B/PPP1R9A/ADM/PRKG1/JPT2/AKAP5/MCTP1/CDH13/NCALD/VCAM1/GRIN2B/ITPR1/KSR2/GUCY1B1/PPP3R1/CXCR4/HOMER3/CHRM3/GRM5/RASD1/LRRK2/GRIN2A/NEUROD1/SOX9/FKBP1B/ATP2A2/HPCA/ADCY1/GSK3B/ADGRL1/GRIN2C/CAP2/PPP3CB/CCL20/PDE4D/RIT2/RUNDC3A/CXCL8/TMEM38B/ADCY2/PTPRC	49
GO:0060996	BP	GO:0060996	dendritic spine development	25/1068	95/18870	6.1506679267803e-11	8.07787721050479e-09	6.95756841697974e-09	MEF2C/SIPA1L1/NGEF/CAMK2A/EPHB1/BAIAP2/CAMK2B/CDKL5/LZTS3/LRRK2/IQSEC1/NLGN1/NDP/EEF2K/CDK5R1/ITPKA/SHANK1/GRIN3A/CDK5/PAK3/CPEB3/EPHA4/SLC12A5/TANC2/CDC42	25
GO:1903305	BP	GO:1903305	regulation of regulated secretory pathway	29/1068	127/18870	7.99356183502763e-11	1.03073346425484e-08	8.87782570883547e-09	PRKCB/RIMS4/ADORA2B/STX1A/DOC2B/KCNB1/SYT17/LRRK2/NLGN1/ATP2A2/STXBP5/BAIAP3/RAB27A/FGR/CDK5/SV2B/BRAF/ITGAM/SYT13/SYN1/CD300A/CSPG5/SYT4/SYT1/STXBP1/RIMS1/SCAMP5/RIMS2/RAC2	29
GO:0031346	BP	GO:0031346	positive regulation of cell projection organization	53/1068	355/18870	8.9308819476973e-11	1.13103240666195e-08	9.74171201926456e-09	EFNA5/CNR1/TENM1/TBC1D24/GRIP1/SLIT2/ENC1/RAPGEF2/CAMK1D/SERPINF1/NEGR1/SLITRK1/TOX/BAIAP2/CAMK2B/ATOH7/CDKL5/RIPOR2/ROBO2/ELAVL4/LRRC7/PACSIN1/PLXNC1/PLPPR5/CARMIL1/NLGN1/EEF2K/FKBP1B/ITPKA/AMIGO1/BMPR2/GSK3B/SERPINI1/PLXNA1/TIAM2/NTRK2/CFLAR/ARHGAP35/L1CAM/BRAF/RIT2/EPHA4/FUT9/ATP1B2/TRAK1/TENM2/ITGA2/TENM3/ANLN/ATP8A2/CDC42/RAC2/NEFL	53
GO:1902074	BP	GO:1902074	response to salt	54/1068	366/18870	9.32731720076579e-11	1.16051462434791e-08	9.99564574626849e-09	CHRM1/RYR2/BCL11A/CNR1/MEF2C/PRKCB/CPNE8/ADGRV1/GRIA1/PRKAA2/TNNT2/PPP3CA/KCNMB2/HTR2A/BAIAP2/NPTX1/SLC1A1/SLC1A3/ITPR1/PRKCE/PCSK1/KCNB1/LY6H/SYT17/PLCB1/GPLD1/CPNE5/CHRM3/ELAVL4/LARGE1/NLGN1/CAV1/EEF2K/SLC1A2/CDK5R1/RGS4/ITPKA/AMIGO1/HPCA/ADCY1/ALOX5AP/CAPN3/PTCH1/CDK5/BRAF/SYT13/ABAT/SYT4/SYT1/ITGA2/SLC25A12/KCNC1/MYRF/NEFL	54
GO:1990138	BP	GO:1990138	neuron projection extension	35/1068	179/18870	9.53349230012244e-11	1.16571598952532e-08	1.00404457019257e-08	BCL11A/SLIT2/UNC13A/S100B/OLFM1/NRN1/KIAA0319/CDKL5/SYT17/CXCR4/SLIT1/CPNE5/SLC9A6/SIN3A/PAK6/BMPR2/FLRT3/GSK3B/PLXNA1/NEDD4L/PRICKLE1/PPP3CB/CDK5/L1CAM/TMEM108/SEMA3B/MAP2/SLC39A12/LHX2/SYT4/SYT1/RIMS1/SH3GL2/MAG/RIMS2	35
GO:0007215	BP	GO:0007215	glutamate receptor signaling pathway	18/1068	50/18870	9.9062520179574e-11	1.19076507307379e-08	1.02561963354517e-08	GRIA1/GRIA2/GRIA3/SSTR1/SLC1A1/GRIK3/GRM7/GRIN2B/KCNB1/PLCB1/HOMER3/GRM5/GRIK2/GRIN2A/CDK5R1/GRIN3A/FRRS1L/GRIN2C	18
GO:0051932	BP	GO:0051932	synaptic transmission, GABAergic	19/1068	58/18870	1.974790387897e-10	2.31754129675875e-08	1.99612493619067e-08	CNR1/ADRA1A/GABRA2/PRKCE/SLITRK3/CNTNAP4/GABRD/NLGN1/GABRA4/BAIAP3/GABRB2/GABRG2/GABRA1/PLCL2/STXBP1/GABBR2/GABRB3/HAPLN4/GABRA5	19
GO:0035418	BP	GO:0035418	protein localization to synapse	22/1068	78/18870	1.99337308378854e-10	2.31754129675875e-08	1.99612493619067e-08	NETO1/CACNG3/GRIP1/BAIAP2/NRXN1/RAB27B/NPTX1/CLSTN1/SLITRK3/LRRC7/ERBB4/NLGN1/GRIN2A/SHANK1/KIF5A/LHFPL4/GRIN2C/CDK5/BSN/LGI1/PCLO/SNAP25	22
GO:0097553	BP	GO:0097553	calcium ion transmembrane import into cytosol	37/1068	205/18870	3.08852982627567e-10	3.53287960128178e-08	3.04290977621013e-08	RYR2/CACNA1I/SLC8A2/JPH1/CACNA1E/PPP3CA/DDIT3/HTR2A/CACNA1A/FGF2/CACNA2D1/AKAP5/ADRA1A/GRIN2B/ITPR1/PRKCE/SCN2A/PPP3R1/PLCB1/CACNB3/CACNA1B/CAV1/GRIN2A/FKBP1B/JPH3/GRIN2C/CAPN3/PPP3CB/PDE4D/SCN3A/NALF1/SCN8A/PLCH1/TMEM38B/SCN1A/THY1/PTPRC	37
GO:0060560	BP	GO:0060560	developmental growth involved in morphogenesis	41/1068	244/18870	3.36156026740467e-10	3.78415641530697e-08	3.25933738208008e-08	BCL11A/EFNA5/SLIT2/UNC13A/S100B/PRKG1/EPHA7/OLFM1/NRN1/KIAA0319/SPP1/CDKL5/SYT17/CXCR4/SLIT1/CPNE5/SLC9A6/SIN3A/PAK6/SOX9/BMPR2/FLRT3/GSK3B/PLXNA1/NEDD4L/PRICKLE1/PPP3CB/CDK5/L1CAM/TMEM108/SEMA3B/MAP2/SLC39A12/LHX2/SYT4/SYT1/RIMS1/SH3GL2/MAG/RIMS2/AREG	41
GO:0050767	BP	GO:0050767	regulation of neurogenesis	55/1068	390/18870	3.53463019330286e-10	3.91681208295374e-08	3.37359523219351e-08	EFNA5/EFNB3/FEZF2/FZD3/TBC1D24/SLIT2/PPP3CA/RAPGEF2/DAB1/SERPINF1/RNF112/DLX1/PROX1/EPHA7/FGF2/SLITRK1/KIAA0319/SPP1/BAIAP2/CAMK2B/CDKL5/ANXA2/ROBO2/CXCR4/SLIT1/GRM5/PLXNC1/EEF2K/ITPKA/AMIGO1/BMPR2/PLXNA1/TIAM2/NTRK2/CDK5/TNFRSF1B/L1CAM/BRAF/SEMA3B/EPHA4/MAP2/TRAK1/LHX2/SYT4/BRINP1/TENM4/IL6/THY1/MYRF/HAPLN4/MAG/LIF/FOXG1/TLR2/NEFL	55
GO:0050708	BP	GO:0050708	regulation of protein secretion	43/1068	266/18870	4.39848490686082e-10	4.79908537837799e-08	4.13350735457706e-08	STXBP5L/EFNA5/CNR1/EPHA5/PRKCB/PPP3CA/STX1A/AACS/SLC25A22/DOC2B/ITPR1/PRKCE/PCSK1/KCNB1/RFX3/PLCB1/GPLD1/CHRM3/FRMD4A/IRS1/NEUROD1/FKBP1B/STXBP5/BAIAP3/CCN3/VSNL1/PPP3CB/SYBU/CHGA/ABAT/UCP2/TCIRG1/ADAM8/MYRIP/ZBED6/SYT4/KLF7/IL6/RBP4/MYH10/SNAP25/TLR2/ABCG1	43
GO:2000463	BP	GO:2000463	positive regulation of excitatory postsynaptic potential	14/1068	32/18870	5.74693653050988e-10	6.17534452642062e-08	5.3188951653188e-08	NETO1/TBC1D24/STX1A/BAIAP2/NRXN1/GRIN2B/PRKAR1B/NLGN1/GRIN2A/RGS4/SHANK1/GRIN2C/RIMS1/RIMS2	14
GO:0042886	BP	GO:0042886	amide transport	51/1068	354/18870	7.32476656925624e-10	7.75332007599481e-08	6.67802362944131e-08	EFNA5/CNR1/EPHA5/PRKCB/PPP3CA/STX1A/AACS/PRKG1/SLC25A22/VIP/SLC17A7/SLC1A1/SLC1A3/GRM7/DOC2B/CCDC186/ITPR1/PRKCE/KCNB1/RFX3/PTPRN2/PLCB1/GPLD1/CHRM3/IRS1/NEUROD1/SLC1A2/FKBP1B/BAIAP3/CCN3/VSNL1/NTRK2/PPP3CB/SYBU/CHGA/SLC15A2/ABAT/UCP2/TCIRG1/MYRIP/ZBED6/SYT4/KLF7/STXBP1/SLC25A12/IL6/PCLO/RBP4/SNAP25/RIMS2/ANXA1	51
GO:0030072	BP	GO:0030072	peptide hormone secretion	40/1068	241/18870	8.04075454210264e-10	8.38603400185176e-08	7.22298740059158e-08	EFNA5/CNR1/EPHA5/PRKCB/PPP3CA/STX1A/AACS/SLC25A22/VIP/DOC2B/CCDC186/ITPR1/PRKCE/KCNB1/RFX3/PTPRN2/PLCB1/GPLD1/CHRM3/IRS1/NEUROD1/FKBP1B/BAIAP3/CCN3/VSNL1/PPP3CB/SYBU/CHGA/ABAT/UCP2/TCIRG1/MYRIP/ZBED6/KLF7/IL6/PCLO/RBP4/SNAP25/RIMS2/ANXA1	40
GO:1901888	BP	GO:1901888	regulation of cell junction assembly	37/1068	213/18870	9.43398507391833e-10	9.69649596293171e-08	8.35170333851229e-08	SLITRK4/EFNA5/MEF2C/EFNB3/RAPGEF2/SLITRK5/CLSTN2/NEGR1/EPHA7/SLITRK1/EPHB1/ADGRB3/NRXN1/HOPX/LRRN3/CLSTN1/SLITRK3/ROBO2/SLIT1/LRFN5/LZTS1/LINGO2/CBLN2/FLRT2/MAP4K4/NLGN1/CAV1/EEF2K/AMIGO1/FARP1/FLRT3/LHFPL4/NTRK2/THY1/CLASP1/SNAP25/TLR2	37
GO:0051965	BP	GO:0051965	positive regulation of synapse assembly	19/1068	63/18870	9.75335806755762e-10	9.88154505930267e-08	8.51108825053186e-08	SLITRK4/EFNA5/SLITRK5/CLSTN2/SLITRK1/EPHB1/ADGRB3/NRXN1/LRRN3/CLSTN1/SLITRK3/LINGO2/CBLN2/FLRT2/NLGN1/EEF2K/AMIGO1/FLRT3/NTRK2	19
GO:0009306	BP	GO:0009306	protein secretion	52/1068	368/18870	1.00158892823948e-09	1.00046037733442e-07	8.61708013428272e-08	STXBP5L/CAVIN1/EFNA5/CNR1/EPHA5/PRKCB/PPP3CA/STX1A/AACS/SLC25A22/VIP/CBLN4/DOC2B/CCDC186/ITPR1/PRKCE/PCSK1/KCNB1/RFX3/PTPRN2/PLCB1/GPLD1/CHRM3/RAB3B/FRMD4A/IRS1/NEUROD1/FKBP1B/STXBP5/BAIAP3/CCN3/VSNL1/PPP3CB/SYBU/CHGA/ABAT/UCP2/TCIRG1/ADAM8/MYRIP/ZBED6/SYT4/KLF7/IL6/PCLO/RBP4/MYH10/SNAP25/RIMS2/TLR2/ABCG1/ANXA1	52
GO:0035592	BP	GO:0035592	establishment of protein localization to extracellular region	52/1068	369/18870	1.10368905038151e-09	1.08713371462579e-07	9.36360754292968e-08	STXBP5L/CAVIN1/EFNA5/CNR1/EPHA5/PRKCB/PPP3CA/STX1A/AACS/SLC25A22/VIP/CBLN4/DOC2B/CCDC186/ITPR1/PRKCE/PCSK1/KCNB1/RFX3/PTPRN2/PLCB1/GPLD1/CHRM3/RAB3B/FRMD4A/IRS1/NEUROD1/FKBP1B/STXBP5/BAIAP3/CCN3/VSNL1/PPP3CB/SYBU/CHGA/ABAT/UCP2/TCIRG1/ADAM8/MYRIP/ZBED6/SYT4/KLF7/IL6/PCLO/RBP4/MYH10/SNAP25/RIMS2/TLR2/ABCG1/ANXA1	52
GO:0002790	BP	GO:0002790	peptide secretion	40/1068	246/18870	1.49662431013156e-09	1.45398076814425e-07	1.25233033477916e-07	EFNA5/CNR1/EPHA5/PRKCB/PPP3CA/STX1A/AACS/SLC25A22/VIP/DOC2B/CCDC186/ITPR1/PRKCE/KCNB1/RFX3/PTPRN2/PLCB1/GPLD1/CHRM3/IRS1/NEUROD1/FKBP1B/BAIAP3/CCN3/VSNL1/PPP3CB/SYBU/CHGA/ABAT/UCP2/TCIRG1/MYRIP/ZBED6/KLF7/IL6/PCLO/RBP4/SNAP25/RIMS2/ANXA1	40
GO:0099505	BP	GO:0099505	regulation of presynaptic membrane potential	13/1068	29/18870	1.65181674289872e-09	1.58306545143753e-07	1.36351245505566e-07	KCNQ5/GRIA1/GRIA3/GRIK3/GRIN2B/GABRA2/GABRB1/GRIK2/KCNJ3/KCNA2/SCN1A/KCNC1/GABRA5	13
GO:0071692	BP	GO:0071692	protein localization to extracellular region	52/1068	377/18870	2.36189642005613e-09	2.23340925480508e-07	1.92366104218747e-07	STXBP5L/CAVIN1/EFNA5/CNR1/EPHA5/PRKCB/PPP3CA/STX1A/AACS/SLC25A22/VIP/CBLN4/DOC2B/CCDC186/ITPR1/PRKCE/PCSK1/KCNB1/RFX3/PTPRN2/PLCB1/GPLD1/CHRM3/RAB3B/FRMD4A/IRS1/NEUROD1/FKBP1B/STXBP5/BAIAP3/CCN3/VSNL1/PPP3CB/SYBU/CHGA/ABAT/UCP2/TCIRG1/ADAM8/MYRIP/ZBED6/SYT4/KLF7/IL6/PCLO/RBP4/MYH10/SNAP25/RIMS2/TLR2/ABCG1/ANXA1	52
GO:0015833	BP	GO:0015833	peptide transport	41/1068	262/18870	3.00558512763022e-09	2.80468549015178e-07	2.41570782488063e-07	EFNA5/CNR1/EPHA5/PRKCB/PPP3CA/STX1A/AACS/SLC25A22/VIP/DOC2B/CCDC186/ITPR1/PRKCE/KCNB1/RFX3/PTPRN2/PLCB1/GPLD1/CHRM3/IRS1/NEUROD1/FKBP1B/BAIAP3/CCN3/VSNL1/PPP3CB/SYBU/CHGA/SLC15A2/ABAT/UCP2/TCIRG1/MYRIP/ZBED6/KLF7/IL6/PCLO/RBP4/SNAP25/RIMS2/ANXA1	41
GO:0046928	BP	GO:0046928	regulation of neurotransmitter secretion	21/1068	82/18870	3.55646279964191e-09	3.2756408019559e-07	2.82134704392645e-07	MEF2C/PRKCB/RIMS4/STX1A/CAMK2A/MCTP1/LRRK2/NLGN1/ATP2A2/STXBP5/BAIAP3/CPLX2/SV2B/BRAF/SYN1/CSPG5/SYT4/SYT1/STXBP1/RIMS1/RIMS2	21
GO:0048791	BP	GO:0048791	calcium ion-regulated exocytosis of neurotransmitter	11/1068	21/18870	3.78738370526036e-09	3.44360579970596e-07	2.96601722559054e-07	RIMS4/UNC13A/DOC2B/UNC13C/ATP2A2/SYT4/SYT1/STXBP1/RIMS1/SNAP25/RIMS2	11
GO:0090276	BP	GO:0090276	regulation of peptide hormone secretion	34/1068	195/18870	4.07527337705875e-09	3.65846060634185e-07	3.15107413818413e-07	EFNA5/CNR1/EPHA5/PRKCB/PPP3CA/STX1A/AACS/SLC25A22/DOC2B/ITPR1/PRKCE/KCNB1/RFX3/PLCB1/GPLD1/CHRM3/IRS1/NEUROD1/FKBP1B/BAIAP3/CCN3/VSNL1/PPP3CB/SYBU/CHGA/ABAT/UCP2/TCIRG1/MYRIP/ZBED6/KLF7/IL6/RBP4/SNAP25	34
GO:0030900	BP	GO:0030900	forebrain development	54/1068	407/18870	4.7049773640168e-09	4.1709624332009e-07	3.59249784781441e-07	PHACTR1/EPHA5/FEZF2/GRIA1/PTCHD1/SLIT2/RAPGEF2/SLITRK5/DAB1/ARX/DLX1/PRKG1/PROX1/FGF2/RTN4RL1/TACC2/TOX/SSTR1/CHD5/PCSK1/SCN2A/ROBO2/CXCR4/PLCB1/SLIT1/ELAVL4/RFX4/LRRK2/SIN3A/LARGE1/ERBB4/NEUROD1/SLC1A2/CDK5R1/EMX2/GSK3B/SLC32A1/LHX6/BCL11B/PLXNA1/NTRK2/CDK5/ARHGAP35/ITGAM/TMEM108/TYROBP/ZIC1/ATP1B2/LHX2/KCNA2/KCNC1/NRG3/FOXG1/NEFL	54
GO:0050773	BP	GO:0050773	regulation of dendrite development	23/1068	99/18870	5.01880819327527e-09	4.34065703740344e-07	3.73865775938079e-07	BCL11A/TBC1D24/PPP3CA/RAPGEF2/CAMK1D/KIAA0319/ADGRB3/CSMD3/BAIAP2/CAMK2B/CDKL5/LZTS1/ELAVL4/PACSIN1/EEF2K/ITPKA/GSK3B/HECW1/NEDD4L/EPHA4/FAT3/SYNE1/MARK1	23
GO:0051588	BP	GO:0051588	regulation of neurotransmitter transport	23/1068	99/18870	5.01880819327527e-09	4.34065703740344e-07	3.73865775938079e-07	MEF2C/PRKCB/RIMS4/STX1A/CAMK2A/MCTP1/RAB3B/LRRK2/NLGN1/ATP2A2/STXBP5/BAIAP3/CPLX2/SV2B/BRAF/SYN1/CSPG5/SYT4/SYT1/STXBP1/RIMS1/RIMS2/SYNGR3	23
GO:0002791	BP	GO:0002791	regulation of peptide secretion	34/1068	198/18870	6.10539502167856e-09	5.21680258960775e-07	4.493291986151e-07	EFNA5/CNR1/EPHA5/PRKCB/PPP3CA/STX1A/AACS/SLC25A22/DOC2B/ITPR1/PRKCE/KCNB1/RFX3/PLCB1/GPLD1/CHRM3/IRS1/NEUROD1/FKBP1B/BAIAP3/CCN3/VSNL1/PPP3CB/SYBU/CHGA/ABAT/UCP2/TCIRG1/MYRIP/ZBED6/KLF7/IL6/RBP4/SNAP25	34
GO:0060997	BP	GO:0060997	dendritic spine morphogenesis	17/1068	56/18870	6.64745285432517e-09	5.61234948129454e-07	4.8339810668733e-07	SIPA1L1/NGEF/EPHB1/BAIAP2/CAMK2B/LZTS3/LRRK2/NLGN1/EEF2K/CDK5R1/ITPKA/SHANK1/CDK5/PAK3/EPHA4/TANC2/CDC42	17
GO:1902075	BP	GO:1902075	cellular response to salt	34/1068	199/18870	6.97144852224829e-09	5.81664857879822e-07	5.0099462259575e-07	CHRM1/BCL11A/MEF2C/PRKCB/CPNE8/ADGRV1/PRKAA2/BAIAP2/NPTX1/SLC1A1/SLC1A3/ITPR1/KCNB1/LY6H/SYT17/PLCB1/GPLD1/CPNE5/CHRM3/LARGE1/NLGN1/EEF2K/SLC1A2/CDK5R1/ITPKA/AMIGO1/HPCA/ADCY1/ALOX5AP/CAPN3/BRAF/SYT13/SYT4/SYT1	34
GO:0090087	BP	GO:0090087	regulation of peptide transport	34/1068	200/18870	7.95217261802723e-09	6.5577683961685e-07	5.64828123652534e-07	EFNA5/CNR1/EPHA5/PRKCB/PPP3CA/STX1A/AACS/SLC25A22/DOC2B/ITPR1/PRKCE/KCNB1/RFX3/PLCB1/GPLD1/CHRM3/IRS1/NEUROD1/FKBP1B/BAIAP3/CCN3/VSNL1/PPP3CB/SYBU/CHGA/ABAT/UCP2/TCIRG1/MYRIP/ZBED6/KLF7/IL6/RBP4/SNAP25	34
GO:0016082	BP	GO:0016082	synaptic vesicle priming	10/1068	18/18870	9.33548314364206e-09	7.61002832812753e-07	6.55460480127706e-07	UNC13A/STX1A/UNC13C/STXBP5/SV2A/SYNJ1/NAPB/STXBP1/ERC2/SNAP25	10
GO:0001508	BP	GO:0001508	action potential	28/1068	146/18870	1.10996847090847e-08	8.945336813276e-07	7.70472133574386e-07	RYR2/CACNA1I/SLC8A2/CNR1/GRIA1/HCN1/SCN3B/KCNMB2/CACNB2/CACNA2D1/ADRA1A/KCNB1/CACNB3/KCNAB2/GRIK2/KCNJ3/FGF12/CAV1/NDP/FKBP1B/ATP2A2/CNTNAP1/NTRK2/NEDD4L/SCN8A/SCN2B/KCNA2/SCN1A	28
GO:1990806	BP	GO:1990806	ligand-gated ion channel signaling pathway	13/1068	33/18870	1.12807798916343e-08	8.98913381926634e-07	7.74244420001819e-07	GRIA1/GRIA2/GRIA3/GRIK3/GRIN2B/ITPR1/PLCB1/CHRM3/GRIK2/GRIN2A/CDK5R1/GRIN3A/GRIN2C	13
GO:0051480	BP	GO:0051480	regulation of cytosolic calcium ion concentration	17/1068	59/18870	1.60199066846993e-08	1.2623686467543e-06	1.08729261393345e-06	RYR2/SLC8A2/CNR1/GRIA1/CACNB2/ITPR1/TMEM178A/GRM5/CAV1/FKBP1B/ATP2B1/ATP2B3/TSPOAP1/SV2B/ATP2B2/ERC2/BOK	17
GO:0010976	BP	GO:0010976	positive regulation of neuron projection development	29/1068	158/18870	1.71450725372605e-08	1.33618521356321e-06	1.15087167071976e-06	CNR1/ENC1/RAPGEF2/CAMK1D/SERPINF1/NEGR1/TOX/BAIAP2/CAMK2B/ATOH7/ELAVL4/LRRC7/PACSIN1/PLPPR5/NLGN1/EEF2K/FKBP1B/ITPKA/AMIGO1/SERPINI1/NTRK2/CFLAR/ARHGAP35/BRAF/RIT2/FUT9/ATP1B2/TENM3/ATP8A2	29
GO:1901890	BP	GO:1901890	positive regulation of cell junction assembly	23/1068	106/18870	2.01425632147615e-08	1.5527288947727e-06	1.33738323038056e-06	SLITRK4/EFNA5/SLITRK5/CLSTN2/SLITRK1/EPHB1/ADGRB3/NRXN1/HOPX/LRRN3/CLSTN1/SLITRK3/LINGO2/CBLN2/FLRT2/MAP4K4/NLGN1/CAV1/EEF2K/AMIGO1/FLRT3/NTRK2/THY1	23
GO:1904062	BP	GO:1904062	regulation of monoatomic cation transmembrane transport	44/1068	315/18870	2.75970039813342e-08	2.10449411006046e-06	1.8126249474101e-06	RYR2/NETO1/KCNS1/JPH1/SCN3B/PPP3CA/CABP1/CACNB2/CACNA2D1/AKAP5/GRIN2B/PRKCE/RGS7/PPP3R1/CACNB3/KCNAB2/FGF12/CAV1/KCNAB1/GRIN2A/RGS4/FKBP1B/AMIGO1/HPCA/JPH3/HECW1/GRIN2C/NEDD4L/CAPN3/PPP3CB/FGF14/PDE4D/GNB5/FXYD6/SCN2B/TCIRG1/ATP1B2/TMEM38B/DPP6/KCNIP4/THY1/KCNC1/DPP10/TSPAN13	44
GO:0019722	BP	GO:0019722	calcium-mediated signaling	34/1068	210/18870	2.80930556433261e-08	2.11953138960073e-06	1.82557672898344e-06	RYR2/SLC8A2/ADGRB2/SPHK1/PPP3CA/PPP1R9A/JPT2/AKAP5/MCTP1/CDH13/NCALD/VCAM1/GRIN2B/ITPR1/KSR2/PPP3R1/CXCR4/HOMER3/CHRM3/GRM5/LRRK2/GRIN2A/FKBP1B/ATP2A2/HPCA/GSK3B/ADGRL1/GRIN2C/PPP3CB/CCL20/RIT2/CXCL8/TMEM38B/PTPRC	34
GO:1902414	BP	GO:1902414	protein localization to cell junction	23/1068	108/18870	2.924652750936e-08	2.18284687706117e-06	1.88011108552052e-06	NETO1/CACNG3/GRIP1/MPP7/BAIAP2/NRXN1/RAB27B/NPTX1/CLSTN1/SLITRK3/LRRC7/ERBB4/NLGN1/GRIN2A/SHANK1/KIF5A/LHFPL4/GRIN2C/CDK5/BSN/LGI1/PCLO/SNAP25	23
GO:0006813	BP	GO:0006813	potassium ion transport	37/1068	241/18870	2.95478426674947e-08	2.18284687706117e-06	1.88011108552052e-06	NETO1/KCNQ5/KCNS1/HCN1/KCNMB2/HTR2A/KCNJ4/KCNT2/KCNV1/VIP/SLC17A7/SLC1A3/KCNB1/KCNJ6/RGS7/KCNH3/KCNAB2/SLC9A6/KCNJ3/LARGE1/CAV1/KCNAB1/RGS4/KCNQ2/AMIGO1/NEDD4L/SLC9A7/ATP1B2/TMEM38B/SLC12A5/KCNA2/DPP6/KCNIP4/KCNC1/NSF/SNAP25/DPP10	37
GO:0009914	BP	GO:0009914	hormone transport	44/1068	319/18870	4.02528297705243e-08	2.94302132713977e-06	2.53485807008521e-06	CRYM/EFNA5/CNR1/EPHA5/PRKCB/PPP3CA/STX1A/AACS/SLC25A22/SPP1/VIP/DOC2B/CCDC186/ITPR1/PRKCE/KCNB1/RFX3/PTPRN2/PLCB1/GPLD1/CHRM3/IRS1/NEUROD1/FKBP1B/BAIAP3/CCN3/VSNL1/PPP3CB/SYBU/CHGA/ABAT/UCP2/TCIRG1/SLCO1C1/MYRIP/ZBED6/KLF7/IL6/PCLO/RBP4/SNAP25/RIMS2/LIF/ANXA1	44
GO:0045921	BP	GO:0045921	positive regulation of exocytosis	19/1068	78/18870	4.7502319230288e-08	3.43076244098888e-06	2.95495509321971e-06	ADORA2B/CADPS2/STX1A/RAB27B/DOC2B/KCNB1/ANXA2/NLGN1/STXBP5/RAB27A/VSNL1/FGR/CDK5/ITGAM/SYT4/SYT1/STXBP1/SCAMP5/CLASP1	19
GO:1903532	BP	GO:1903532	positive regulation of secretion by cell	41/1068	288/18870	4.78913538716722e-08	3.43076244098888e-06	2.95495509321971e-06	PRKCB/ADORA2B/CADPS2/STX1A/AACS/SPP1/VIP/RAB27B/DOC2B/ITPR1/PRKCE/PCSK1/KCNB1/ANXA2/PLCB1/GPLD1/CHRM3/FRMD4A/NLGN1/STXBP5/BAIAP3/RAB27A/VSNL1/PPP3CB/FGR/CDK5/SYBU/ITGAM/ABAT/ADAM8/MYRIP/SYT4/SYT1/STXBP1/SCAMP5/RBP4/CLASP1/MYH10/SNAP25/TLR2/ABCG1	41
GO:0097484	BP	GO:0097484	dendrite extension	13/1068	37/18870	5.67083832621701e-08	4.0217585409531e-06	3.4639868217934e-06	BCL11A/UNC13A/SYT17/CXCR4/CPNE5/SLC9A6/NEDD4L/TMEM108/SYT4/SYT1/RIMS1/SH3GL2/RIMS2	13
GO:0007188	BP	GO:0007188	adenylate cyclase-modulating G protein-coupled receptor signaling pathway	37/1068	248/18870	6.33705069185957e-08	4.44973896105624e-06	3.83261127304441e-06	CHRM1/ADGRB2/CNR1/HTR1E/PTH2R/PDE2A/RAPGEF2/ADGRL2/ADORA2B/ADM/AKAP5/VIP/ADGRB3/ADRB1/GRIK3/ADRA1A/RGS1/GRM7/GPR176/NPY1R/CHRM3/RXFP1/GRM5/PDE4A/MCHR1/ADCY9/GPR26/ADCY1/ADGRL1/PDE4D/RIT2/CHGA/PTGER4/ADGRG3/GABBR2/ADCY2/RIMS2	37
GO:0071805	BP	GO:0071805	potassium ion transmembrane transport	34/1068	217/18870	6.43291096632062e-08	4.47276515422999e-06	3.85244399768406e-06	NETO1/KCNQ5/KCNS1/HCN1/KCNMB2/KCNJ4/KCNT2/KCNV1/SLC17A7/SLC1A3/KCNB1/KCNJ6/RGS7/KCNH3/KCNAB2/SLC9A6/KCNJ3/LARGE1/CAV1/KCNAB1/RGS4/KCNQ2/AMIGO1/NEDD4L/SLC9A7/ATP1B2/TMEM38B/SLC12A5/KCNA2/DPP6/KCNIP4/KCNC1/SNAP25/DPP10	34
GO:0097061	BP	GO:0097061	dendritic spine organization	19/1068	80/18870	7.36378838679838e-08	5.04069176674604e-06	4.34160571176229e-06	SIPA1L1/NGEF/EPHB1/BAIAP2/CAMK2B/GRIN2B/LZTS3/LRRK2/NLGN1/EEF2K/CDK5R1/ITPKA/SHANK1/TANC1/CDK5/PAK3/EPHA4/TANC2/CDC42	19
GO:2000300	BP	GO:2000300	regulation of synaptic vesicle exocytosis	14/1068	44/18870	7.39187737932301e-08	5.04069176674604e-06	4.34160571176229e-06	PRKCB/RIMS4/LRRK2/NLGN1/ATP2A2/STXBP5/SV2B/BRAF/SYN1/CSPG5/SYT4/SYT1/RIMS1/RIMS2	14
GO:0046883	BP	GO:0046883	regulation of hormone secretion	37/1068	251/18870	8.69496385918274e-08	5.87282701803086e-06	5.05833336088596e-06	EFNA5/CNR1/EPHA5/PRKCB/PPP3CA/STX1A/AACS/SLC25A22/SPP1/DOC2B/ITPR1/PRKCE/KCNB1/RFX3/PLCB1/GPLD1/CHRM3/IRS1/NEUROD1/FKBP1B/BAIAP3/CCN3/VSNL1/PPP3CB/SYBU/CHGA/ABAT/UCP2/TCIRG1/MYRIP/ZBED6/KLF7/IL6/RBP4/SNAP25/LIF/ANXA1	37
GO:0071322	BP	GO:0071322	cellular response to carbohydrate stimulus	27/1068	151/18870	9.31069566390053e-08	6.22938241965873e-06	5.3654386233977e-06	EFNA5/EPHA5/PRKCB/PRKAA2/PPP3CA/SERPINF1/NPTX1/CCDC186/PRKCE/KCNB1/PTPRN2/PLCB1/GPLD1/SIN3A/NEUROD1/FKBP1B/MAP2K4/BAIAP3/VSNL1/PPP3CB/SYBU/UCP2/GJB6/PDK3/ZBED6/KLF7/ICAM1	27
GO:0010959	BP	GO:0010959	regulation of metal ion transport	50/1068	398/18870	1.01979814135287e-07	6.6169103578079e-06	5.69922088733922e-06	RYR2/NETO1/KCNS1/JPH1/SCN3B/PPP3CA/CABP1/CAMK2A/HTR2A/CACNB2/CACNA2D1/AKAP5/VIP/CAMK2B/CNKSR3/PRKCE/RGS7/PPP3R1/CXCR4/HOMER3/CACNB3/KCNAB2/MCHR1/FGF12/CAV1/KCNAB1/RGS4/FKBP1B/AMIGO1/ATP2B1/HPCA/JPH3/HECW1/NEDD4L/CAPN3/PPP3CB/FGF14/PDE4D/GNB5/FXYD6/SCN2B/ATP1B2/TMEM38B/DPP6/KCNIP4/THY1/KCNC1/DPP10/TSPAN13/STC1	50
GO:0099560	BP	GO:0099560	synaptic membrane adhesion	11/1068	27/18870	1.0216340644139e-07	6.6169103578079e-06	5.69922088733922e-06	EFNA5/LRRC4/LRRC4C/SLITRK1/PCDH8/SLITRK3/CDH10/CDH9/LRFN5/CDH6/FLRT3	11
GO:0045956	BP	GO:0045956	positive regulation of calcium ion-dependent exocytosis	8/1068	13/18870	1.02345810569592e-07	6.6169103578079e-06	5.69922088733922e-06	STX1A/DOC2B/KCNB1/CDK5/SYT4/SYT1/STXBP1/SCAMP5	8
GO:0050769	BP	GO:0050769	positive regulation of neurogenesis	36/1068	242/18870	1.02631153321894e-07	6.6169103578079e-06	5.69922088733922e-06	EFNA5/FZD3/TBC1D24/SLIT2/SERPINF1/RNF112/FGF2/SLITRK1/BAIAP2/CAMK2B/CDKL5/ROBO2/CXCR4/GRM5/PLXNC1/EEF2K/ITPKA/AMIGO1/BMPR2/PLXNA1/TIAM2/NTRK2/TNFRSF1B/L1CAM/BRAF/EPHA4/TRAK1/TENM4/IL6/MYRF/HAPLN4/MAG/LIF/FOXG1/TLR2/NEFL	36
GO:0140029	BP	GO:0140029	exocytic process	19/1068	82/18870	1.12417042442403e-07	7.14678603839003e-06	6.15560889672238e-06	UNC13A/STX1A/EXOC6/DOC2B/KCNB1/PRRT2/UNC13C/RAB3B/NLGN1/STXBP5/TPRG1L/SV2A/SYNJ1/CPLX2/NAPB/SYT1/STXBP1/ERC2/SNAP25	19
GO:0046879	BP	GO:0046879	hormone secretion	42/1068	308/18870	1.12865205344005e-07	7.14678603839003e-06	6.15560889672238e-06	EFNA5/CNR1/EPHA5/PRKCB/PPP3CA/STX1A/AACS/SLC25A22/SPP1/VIP/DOC2B/CCDC186/ITPR1/PRKCE/KCNB1/RFX3/PTPRN2/PLCB1/GPLD1/CHRM3/IRS1/NEUROD1/FKBP1B/BAIAP3/CCN3/VSNL1/PPP3CB/SYBU/CHGA/ABAT/UCP2/TCIRG1/MYRIP/ZBED6/KLF7/IL6/PCLO/RBP4/SNAP25/RIMS2/LIF/ANXA1	42
GO:0021537	BP	GO:0021537	telencephalon development	39/1068	276/18870	1.23891432399088e-07	7.77555786348963e-06	6.69717729121476e-06	PHACTR1/EPHA5/FEZF2/GRIA1/SLIT2/SLITRK5/DAB1/ARX/DLX1/PROX1/RTN4RL1/TACC2/SCN2A/ROBO2/CXCR4/PLCB1/RFX4/LRRK2/LARGE1/ERBB4/NEUROD1/SLC1A2/CDK5R1/EMX2/GSK3B/SLC32A1/LHX6/BCL11B/NTRK2/CDK5/TMEM108/ZIC1/ATP1B2/LHX2/KCNA2/KCNC1/NRG3/FOXG1/NEFL	39
GO:0051592	BP	GO:0051592	response to calcium ion	26/1068	144/18870	1.31134889880077e-07	8.1579705178027e-06	7.02655370243848e-06	RYR2/MEF2C/CPNE8/ADGRV1/PRKAA2/TNNT2/PPP3CA/KCNMB2/PCSK1/KCNB1/SYT17/GPLD1/CPNE5/NLGN1/CAV1/EEF2K/ITPKA/HPCA/ADCY1/ALOX5AP/CAPN3/BRAF/SYT13/SYT4/SYT1/SLC25A12	26
GO:0106027	BP	GO:0106027	neuron projection organization	20/1068	91/18870	1.33626685445772e-07	8.24069959288189e-06	7.09780920495942e-06	SIPA1L1/NGEF/EPHB1/BAIAP2/CAMK2B/GRIN2B/LZTS3/LRRK2/NLGN1/EEF2K/CDK5R1/ITPKA/SHANK1/TANC1/GSK3B/CDK5/PAK3/EPHA4/TANC2/CDC42	20
GO:0051047	BP	GO:0051047	positive regulation of secretion	42/1068	310/18870	1.35409694098777e-07	8.27866853921144e-06	7.13051229451183e-06	PRKCB/PPP3CA/ADORA2B/CADPS2/STX1A/AACS/SPP1/VIP/RAB27B/DOC2B/ITPR1/PRKCE/PCSK1/KCNB1/ANXA2/PLCB1/GPLD1/CHRM3/FRMD4A/NLGN1/STXBP5/BAIAP3/RAB27A/VSNL1/PPP3CB/FGR/CDK5/SYBU/ITGAM/ABAT/ADAM8/MYRIP/SYT4/SYT1/STXBP1/SCAMP5/RBP4/CLASP1/MYH10/SNAP25/TLR2/ABCG1	42
GO:0098659	BP	GO:0098659	inorganic cation import across plasma membrane	25/1068	137/18870	1.84114743601034e-07	1.10656081493096e-05	9.53093538908832e-06	CACNA1I/SLC8A2/CACNA1E/PPP3CA/KCNJ4/CACNA1A/CACNA2D1/AKAP5/STEAP2/KCNJ6/SCN2A/PPP3R1/SLC39A10/CACNA1B/SLC9A6/KCNJ3/PPP3CB/SCN3A/NALF1/SLC9A7/SCN8A/SLC39A12/ATP1B2/SLC12A5/SCN1A	25
GO:0099587	BP	GO:0099587	inorganic ion import across plasma membrane	25/1068	137/18870	1.84114743601034e-07	1.10656081493096e-05	9.53093538908832e-06	CACNA1I/SLC8A2/CACNA1E/PPP3CA/KCNJ4/CACNA1A/CACNA2D1/AKAP5/STEAP2/KCNJ6/SCN2A/PPP3R1/SLC39A10/CACNA1B/SLC9A6/KCNJ3/PPP3CB/SCN3A/NALF1/SLC9A7/SCN8A/SLC39A12/ATP1B2/SLC12A5/SCN1A	25
GO:1990504	BP	GO:1990504	dense core granule exocytosis	7/1068	10/18870	1.88365014365987e-07	1.11983335861523e-05	9.64525333221153e-06	UNC13A/CADPS2/UNC13C/BAIAP3/SYT4/STXBP1/SNAP25	7
GO:0097479	BP	GO:0097479	synaptic vesicle localization	15/1068	54/18870	1.91060118996677e-07	1.11983335861523e-05	9.64525333221153e-06	SYN2/LRRK2/NLGN1/KIF5A/RAB27A/SYNJ1/CDK5/LIN7A/BSN/MAP2/SYN1/AP3B2/PCLO/DNM1/SNAP91	15
GO:0098703	BP	GO:0098703	calcium ion import across plasma membrane	15/1068	54/18870	1.91060118996677e-07	1.11983335861523e-05	9.64525333221153e-06	CACNA1I/SLC8A2/CACNA1E/PPP3CA/CACNA1A/CACNA2D1/AKAP5/SCN2A/PPP3R1/CACNA1B/PPP3CB/SCN3A/NALF1/SCN8A/SCN1A	15
GO:0097120	BP	GO:0097120	receptor localization to synapse	16/1068	62/18870	2.29899927547278e-07	1.33643466079122e-05	1.15108652248219e-05	NETO1/CACNG3/GRIP1/CACNG8/NPTX1/CLSTN1/LRRC7/ERBB4/NLGN1/GPHN/DLG3/KIF5A/LHFPL4/LGI1/TYROBP/SNAP25	16
GO:0007214	BP	GO:0007214	gamma-aminobutyric acid signaling pathway	11/1068	29/18870	2.4411292934924e-07	1.4075194267844e-05	1.21231264785078e-05	GABRA2/GABRB1/GABRD/GABRA4/GABRB2/GABRG2/GABRA1/PLCL2/GABBR2/GABRB3/GABRA5	11
GO:0099175	BP	GO:0099175	regulation of postsynapse organization	21/1068	103/18870	2.53833565423242e-07	1.45176423063035e-05	1.25042120556118e-05	SIPA1L1/NGEF/EPHA7/BAIAP2/CAMK2B/CDKL5/GRIN2B/LZTS3/LZTS1/SHANK2/LRRK2/NLGN1/EEF2K/CDK5R1/ITPKA/TANC1/CDK5/PAK3/EPHA4/TANC2/CDC42	21
GO:0060041	BP	GO:0060041	retina development in camera-type eye	27/1068	159/18870	2.77105292838977e-07	1.57218458945122e-05	1.3541406436586e-05	HCN1/THRB/CRB1/SERPINF1/DLX1/RORB/PROX1/SLC17A7/BMPR1B/SLC1A1/ATOH7/LARGE1/NDP/NEUROD1/SOX9/BMPR2/HPCA/NTRK2/CELF4/ATP2B2/FAT3/TCIRG1/LHX2/THY1/RBP4/COL4A1/ATP8A2	27
GO:0071326	BP	GO:0071326	cellular response to monosaccharide stimulus	25/1068	140/18870	2.83559634244477e-07	1.59603565560463e-05	1.37468384086942e-05	EFNA5/EPHA5/PRKAA2/PPP3CA/SERPINF1/NPTX1/CCDC186/PRKCE/KCNB1/PTPRN2/PLCB1/GPLD1/SIN3A/NEUROD1/FKBP1B/BAIAP3/VSNL1/PPP3CB/SYBU/UCP2/GJB6/PDK3/ZBED6/KLF7/ICAM1	25
GO:0071277	BP	GO:0071277	cellular response to calcium ion	19/1068	87/18870	3.04352711868207e-07	1.68270745301024e-05	1.44933525541283e-05	MEF2C/CPNE8/ADGRV1/PRKAA2/KCNB1/SYT17/GPLD1/CPNE5/NLGN1/EEF2K/ITPKA/HPCA/ADCY1/ALOX5AP/CAPN3/BRAF/SYT13/SYT4/SYT1	19
GO:0031338	BP	GO:0031338	regulation of vesicle fusion	10/1068	24/18870	3.06076228762437e-07	1.68270745301024e-05	1.44933525541283e-05	SPHK1/DOC2B/ANXA2/PRRT2/CPLX2/SYT4/SYT1/STXBP1/ERC2/ANXA1	10
GO:0035235	BP	GO:0035235	ionotropic glutamate receptor signaling pathway	10/1068	24/18870	3.06076228762437e-07	1.68270745301024e-05	1.44933525541283e-05	GRIA1/GRIA2/GRIA3/GRIK3/GRIN2B/GRIK2/GRIN2A/CDK5R1/GRIN3A/GRIN2C	10
GO:0061001	BP	GO:0061001	regulation of dendritic spine morphogenesis	13/1068	42/18870	3.11675233199618e-07	1.69941666004682e-05	1.46372708734107e-05	SIPA1L1/NGEF/BAIAP2/CAMK2B/LZTS3/LRRK2/NLGN1/EEF2K/CDK5R1/ITPKA/CDK5/EPHA4/TANC2	13
GO:0048488	BP	GO:0048488	synaptic vesicle endocytosis	17/1068	71/18870	3.13908040702389e-07	1.69941666004682e-05	1.46372708734107e-05	TBC1D24/STX1A/RAB27B/SLC17A7/NLGN4X/PACSIN1/LRRK2/NLGN1/SYNJ1/PPP3CB/CDK5/SYT1/AP3B2/SH3GL2/DNM1/SNAP91/AMPH	17
GO:0048168	BP	GO:0048168	regulation of neuronal synaptic plasticity	15/1068	56/18870	3.22503978030567e-07	1.73272591832787e-05	1.49241673406011e-05	NETO1/SLC8A2/S100B/CAMK2A/MCTP1/CAMK2B/GRIN2B/GRM5/GRIK2/SYAP1/GRIN2A/SYNGR1/JPH3/GRIN2C/SYT4	15
GO:0098739	BP	GO:0098739	import across plasma membrane	32/1068	212/18870	3.71882332620213e-07	1.98299962627259e-05	1.70798035314214e-05	CACNA1I/SLC8A2/CACNA1E/PPP3CA/KCNJ4/CACNA1A/CACNA2D1/AKAP5/STEAP2/SLC1A1/SLC1A3/ACSL1/KCNJ6/SCN2A/PPP3R1/SLC39A10/CACNA1B/SLC9A6/KCNJ3/SLC2A3/SLC1A2/RGS4/PPP3CB/SCN3A/NALF1/SLC9A7/SLC15A2/SCN8A/SLC39A12/ATP1B2/SLC12A5/SCN1A	32
GO:0140238	BP	GO:0140238	presynaptic endocytosis	17/1068	72/18870	3.89474155091383e-07	2.06130649843887e-05	1.77542696150455e-05	TBC1D24/STX1A/RAB27B/SLC17A7/NLGN4X/PACSIN1/LRRK2/NLGN1/SYNJ1/PPP3CB/CDK5/SYT1/AP3B2/SH3GL2/DNM1/SNAP91/AMPH	17
GO:0010720	BP	GO:0010720	positive regulation of cell development	52/1068	444/18870	5.29455229833042e-07	2.78140480738958e-05	2.39565590543559e-05	TESPA1/EFNA5/FZD3/TBC1D24/SLIT2/PPP3CA/SERPINF1/RNF112/FGF2/SLITRK1/ZBTB46/TOX/BAIAP2/CAMK2B/CDKL5/RFX3/ROBO2/CXCR4/SART1/ACTL6B/GRM5/PLXNC1/EEF2K/ITPKA/AMIGO1/BMPR2/EGR3/EVI2B/PPARGC1B/PLXNA1/TIAM2/NTRK2/TNFRSF1B/L1CAM/BRAF/TYROBP/EPHA4/ADAM8/TRAK1/TENM4/IL6/PNP/MYRF/HAPLN4/MAG/HLA-DRA/LIF/FOXG1/TLR2/NEFL/PTPRC/ANXA1	52
GO:1904862	BP	GO:1904862	inhibitory synapse assembly	9/1068	20/18870	5.48869805239893e-07	2.86219460203038e-05	2.46524108344203e-05	CLSTN2/CBLN4/GABRA2/GABRB2/LHFPL4/GABRG2/GABRA1/GABRB3/HAPLN4	9
GO:1903307	BP	GO:1903307	positive regulation of regulated secretory pathway	13/1068	44/18870	5.70383614282789e-07	2.95267196532375e-05	2.54317027559203e-05	ADORA2B/STX1A/DOC2B/KCNB1/NLGN1/RAB27A/FGR/CDK5/ITGAM/SYT4/SYT1/STXBP1/SCAMP5	13
GO:0071333	BP	GO:0071333	cellular response to glucose stimulus	24/1068	136/18870	6.10984604287682e-07	3.13992957507843e-05	2.70445740555409e-05	EFNA5/EPHA5/PRKAA2/PPP3CA/SERPINF1/NPTX1/CCDC186/PRKCE/KCNB1/PTPRN2/GPLD1/SIN3A/NEUROD1/FKBP1B/BAIAP3/VSNL1/PPP3CB/SYBU/UCP2/GJB6/PDK3/ZBED6/KLF7/ICAM1	24
GO:0048638	BP	GO:0048638	regulation of developmental growth	42/1068	328/18870	6.39070234139096e-07	3.26063748238451e-05	2.80842451246435e-05	BCL11A/EFNA5/MEF2C/UNC13A/ARX/MBD5/PROX1/EPHA7/FGF2/OLFM1/KIAA0319/SPP1/ADRB1/HOPX/BASP1/CDKL5/NPY1R/SYT17/CXCR4/PLCB1/SLIT1/CPNE5/ZFPM2/SIN3A/ERBB4/RGS4/BMPR2/GSK3B/NEDD4L/CAPN3/PTCH1/CDK5/L1CAM/SEMA3B/MAP2/SYT4/SYT1/RIMS1/RBP4/MAG/ATP8A2/RIMS2	42
GO:0016049	BP	GO:0016049	cell growth	56/1068	497/18870	6.85837236144161e-07	3.47425548481028e-05	2.99241615138689e-05	BCL11A/EFNA5/CRYAB/SPHK1/SLIT2/UNC13A/S100B/PRKG1/EPHA7/OLFM1/RERG/NRN1/KIAA0319/SPP1/ADRA1A/CDKL5/ACVR1B/CLSTN1/CXCL16/SYT17/CXCR4/SLIT1/CPNE5/SLC9A6/SIN3A/PAK6/SOX9/RGS4/BMPR2/MAP2K4/FLRT3/GSK3B/SGK1/CCN3/PAK5/PLXNA1/NEDD4L/PRICKLE1/PPP3CB/CDK5/L1CAM/TMEM108/LGI1/SEMA3B/MAP2/SLC39A12/LHX2/SYT4/SYT1/RIMS1/SH3GL2/HBEGF/MAG/NRG3/CDC42/RIMS2	56
GO:1990778	BP	GO:1990778	protein localization to cell periphery	44/1068	353/18870	7.36057306121153e-07	3.70221164185193e-05	3.18875740755584e-05	NETO1/CACNG3/SCN3B/LZTFL1/GRIP1/RAPGEF2/RAB26/CACNB2/AKAP5/ZDHHC23/RAB40C/NPTX1/PIAS1/SLC1A1/PRKCE/CLSTN1/KCNB1/BAG4/HYCC2/CNST/LRRC7/CACNB3/PACSIN1/RAB3B/LARGE1/ERBB4/CAV1/GRIN2A/LHFPL4/GRIN2C/PTCH1/CDK5/LIN7A/LGI1/DPP6/KCNIP4/EFR3A/STXBP1/ZDHHC22/MYO5A/NSF/SNAP25/DPP10/RAB40B	44
GO:0099172	BP	GO:0099172	presynapse organization	14/1068	52/18870	7.43388407056697e-07	3.71275393158176e-05	3.19783760277985e-05	SLITRK4/EFNB3/SLITRK5/SLITRK1/SLITRK3/NLGN4X/LRFN5/C5AR1/CBLN2/NLGN1/FARP1/CAP2/BSN/PCLO	14
GO:0001678	BP	GO:0001678	intracellular glucose homeostasis	26/1068	157/18870	7.55842176362726e-07	3.74855434598913e-05	3.22867291088178e-05	EFNA5/EPHA5/PRKAA2/PPP3CA/SERPINF1/HK2/NPTX1/CCDC186/PRKCE/KCNB1/PTPRN2/GPLD1/SIN3A/NEUROD1/FKBP1B/BAIAP3/VSNL1/PPP3CB/SYBU/UCP2/GJB6/PDK3/ZBED6/KLF7/PPARGC1A/ICAM1	26
GO:1902476	BP	GO:1902476	chloride transmembrane transport	21/1068	110/18870	8.03081008533449e-07	3.93498084954566e-05	3.38924419953001e-05	ANO3/KCNT2/SLC17A7/SLC1A1/SLC1A3/GABRA2/GABRB1/GABRD/SLC26A4/GABRA4/GLRB/GABRB2/ANO5/UCP2/GABRG2/GABRA1/PACC1/SLC12A5/GABRB3/CLIC1/GABRA5	21
GO:0071331	BP	GO:0071331	cellular response to hexose stimulus	24/1068	138/18870	8.04529361511733e-07	3.93498084954566e-05	3.38924419953001e-05	EFNA5/EPHA5/PRKAA2/PPP3CA/SERPINF1/NPTX1/CCDC186/PRKCE/KCNB1/PTPRN2/GPLD1/SIN3A/NEUROD1/FKBP1B/BAIAP3/VSNL1/PPP3CB/SYBU/UCP2/GJB6/PDK3/ZBED6/KLF7/ICAM1	24
GO:0006874	BP	GO:0006874	intracellular calcium ion homeostasis	40/1068	308/18870	8.16835405568614e-07	3.9678059563648e-05	3.41751684103437e-05	RYR2/SLC8A2/CNR1/PRKCB/GRIA1/JPH1/DDIT3/HTR2A/CACNB2/FGF2/XK/ITPR1/PRKCE/PLCB1/VDR/TMEM178A/GRM5/GRIK2/CAV1/FKBP1B/ATP2A2/ATP2B1/ATP2B3/JPH3/TSPOAP1/SV2A/CAPN3/PDE4D/SV2B/ATP2B2/PLCH1/MICU3/TCIRG1/TMEM38B/THY1/CCL8/ERC2/BOK/PTPRC/STC1	40
GO:0032412	BP	GO:0032412	regulation of monoatomic ion transmembrane transporter activity	33/1068	231/18870	8.8665416550979e-07	4.2776539740105e-05	3.68439249728128e-05	RYR2/NETO1/CACNG3/MEF2C/KCNS1/JPH1/SCN3B/CNIH3/CABP1/CACNG8/CACNB2/CACNA2D1/PRKCE/DAPK1/CHRM3/CACNB3/GRM5/NLGN1/FGF12/CAV1/KCNAB1/FKBP1B/SHANK1/HPCA/JPH3/HECW1/NEDD4L/FGF14/PDE4D/GNB5/FXYD6/SCN2B/ATP1B2	33
GO:0017158	BP	GO:0017158	regulation of calcium ion-dependent exocytosis	12/1068	39/18870	9.56207899425772e-07	4.58204488022133e-05	3.94656788077365e-05	STX1A/DOC2B/KCNB1/SYT17/ATP2A2/BAIAP3/CDK5/SYT13/SYT4/SYT1/STXBP1/SCAMP5	12
GO:0019226	BP	GO:0019226	transmission of nerve impulse	16/1068	69/18870	1.10668492832035e-06	5.2675231621798e-05	4.53697819784033e-05	CACNA1I/CACNG3/GRIA1/HCN1/KCNMB2/CACNG8/GRIK2/FGF12/FKBP1B/CNTNAP1/NTRK2/SCN8A/ITGA2/KCNA2/SCN1A/MAG	16
GO:1903859	BP	GO:1903859	regulation of dendrite extension	10/1068	27/18870	1.12640357406756e-06	5.3256360981914e-05	4.58703153706247e-05	BCL11A/UNC13A/SYT17/CXCR4/CPNE5/NEDD4L/SYT4/SYT1/RIMS1/RIMS2	10
GO:0098661	BP	GO:0098661	inorganic anion transmembrane transport	23/1068	131/18870	1.14317441434254e-06	5.36913440166708e-05	4.62449712543029e-05	ANO3/KCNT2/SLC17A7/SLC1A1/SLC1A3/GABRA2/GABRB1/VDR/GABRD/SLC26A4/GABRA4/GLRB/GABRB2/ANO5/UCP2/GABRG2/GABRA1/PACC1/SLC12A5/GABRB3/XPR1/CLIC1/GABRA5	23
GO:0060074	BP	GO:0060074	synapse maturation	11/1068	34/18870	1.55372072601638e-06	7.24933380849222e-05	6.24393446888716e-05	CHRDL1/ADGRB3/NRXN1/CAMK2B/CLSTN1/NLGN1/SHANK1/ADGRL1/CNTNAP1/SYBU/NEFL	11
GO:0099072	BP	GO:0099072	regulation of postsynaptic membrane neurotransmitter receptor levels	18/1068	88/18870	1.71494998406175e-06	7.94929757318034e-05	6.84682129859672e-05	NETO1/CACNG3/GRIP1/CACNG8/SST/NPTX1/CLSTN1/PPP3R1/LRRC7/ERBB4/GPHN/HPCA/FRRS1L/DLG3/LHFPL4/LGI1/SYNE1/SNAP25	18
GO:0051952	BP	GO:0051952	regulation of amine transport	19/1068	97/18870	1.77568091575989e-06	8.17735652894099e-05	7.043251096483e-05	CNR1/PRKCB/STX1A/HTR2A/PRKG1/VIP/GRM7/KCNB1/SYT17/RAB3B/RGS4/SV2A/CHGA/SYT13/ABAT/SYT4/SYT1/KCNA2/STXBP1	19
GO:0003407	BP	GO:0003407	neural retina development	17/1068	80/18870	1.89875124789021e-06	8.68770570970154e-05	7.4828207073052e-05	HCN1/THRB/CRB1/DLX1/RORB/SLC17A7/SLC1A1/ATOH7/LARGE1/NDP/NEUROD1/SOX9/NTRK2/ATP2B2/FAT3/THY1/ATP8A2	17
GO:0022898	BP	GO:0022898	regulation of transmembrane transporter activity	33/1068	239/18870	1.91737972830912e-06	8.71670322638994e-05	7.50779660146953e-05	RYR2/NETO1/CACNG3/MEF2C/KCNS1/JPH1/SCN3B/CNIH3/CABP1/CACNG8/CACNB2/CACNA2D1/PRKCE/DAPK1/CHRM3/CACNB3/GRM5/NLGN1/FGF12/CAV1/KCNAB1/FKBP1B/SHANK1/HPCA/JPH3/HECW1/NEDD4L/FGF14/PDE4D/GNB5/FXYD6/SCN2B/ATP1B2	33
GO:0048814	BP	GO:0048814	regulation of dendrite morphogenesis	15/1068	64/18870	2.06662375077266e-06	9.33534754170681e-05	8.04064205547015e-05	TBC1D24/PPP3CA/RAPGEF2/ADGRB3/BAIAP2/CAMK2B/CDKL5/LZTS1/EEF2K/ITPKA/GSK3B/HECW1/NEDD4L/EPHA4/SYNE1	15
GO:0042593	BP	GO:0042593	glucose homeostasis	34/1068	251/18870	2.0863925883792e-06	9.36499761821855e-05	8.06618000690508e-05	EFNA5/CNR1/EPHA5/PRKAA2/PPP3CA/SERPINF1/MBD5/CSMD1/HK2/NPTX1/CCDC186/PRKCE/KCNB1/PTPRN2/GPLD1/IRS1/SIN3A/NEUROD1/FKBP1B/BAIAP3/BACE2/VSNL1/PPP3CB/PTCH1/SYBU/UCP2/GJB6/PDK3/ZBED6/KLF7/PPARGC1A/IL6/RBP4/ICAM1	34
GO:0051222	BP	GO:0051222	positive regulation of protein transport	39/1068	308/18870	2.1063880992e-06	9.39528578586567e-05	8.09226755356347e-05	CHRM1/PRKCB/TENM1/FBXW7/MTCL1/AACS/AKAP5/DOC2B/ITPR1/PRKCE/PCSK1/KCNB1/PLCB1/CNST/GPLD1/CHRM3/MAPK8/FRMD4A/CDK5R1/HPCA/GSK3B/BAIAP3/VSNL1/PPP3CB/CDK5/SYBU/ITGAM/ABAT/GZMB/ADAM8/ZIC1/MYRIP/RBP4/ANP32B/MYH10/SNAP25/RAC2/TLR2/ABCG1	39
GO:0033500	BP	GO:0033500	carbohydrate homeostasis	34/1068	252/18870	2.2836596032243e-06	0.000100785313224199	8.68075478137008e-05	EFNA5/CNR1/EPHA5/PRKAA2/PPP3CA/SERPINF1/MBD5/CSMD1/HK2/NPTX1/CCDC186/PRKCE/KCNB1/PTPRN2/GPLD1/IRS1/SIN3A/NEUROD1/FKBP1B/BAIAP3/BACE2/VSNL1/PPP3CB/PTCH1/SYBU/UCP2/GJB6/PDK3/ZBED6/KLF7/PPARGC1A/IL6/RBP4/ICAM1	34
GO:0031290	BP	GO:0031290	retinal ganglion cell axon guidance	9/1068	23/18870	2.2879914592634e-06	0.000100785313224199	8.68075478137008e-05	EFNA5/SLIT2/EPHA7/EPHB1/BMPR1B/ATOH7/ROBO2/SLIT1/NDP	9
GO:0015837	BP	GO:0015837	amine transport	20/1068	108/18870	2.39970361741258e-06	0.000105053691695617	9.04839512140687e-05	CNR1/PRKCB/STX1A/HTR2A/PRKG1/VIP/GRM7/KCNB1/SYT17/SLC44A1/RAB3B/RGS4/SV2A/CHGA/SYT13/ABAT/SYT4/SYT1/KCNA2/STXBP1	20
GO:0098656	BP	GO:0098656	monoatomic anion transmembrane transport	24/1068	147/18870	2.5827268566414e-06	0.000112372385688962	9.67876264067812e-05	LRRC8B/ANO3/KCNT2/SLC17A7/SLC1A1/SLC1A3/GABRA2/GABRB1/GRM5/GABRD/SLC26A4/SLC1A2/GABRA4/GLRB/GABRB2/ANO5/UCP2/GABRG2/GABRA1/PACC1/SLC12A5/GABRB3/CLIC1/GABRA5	24
GO:0036465	BP	GO:0036465	synaptic vesicle recycling	17/1068	82/18870	2.72378925572793e-06	0.000117787276839161	0.000101451534345245	TBC1D24/STX1A/RAB27B/SLC17A7/NLGN4X/PACSIN1/LRRK2/NLGN1/SYNJ1/PPP3CB/CDK5/SYT1/AP3B2/SH3GL2/DNM1/SNAP91/AMPH	17
GO:0060047	BP	GO:0060047	heart contraction	33/1068	243/18870	2.77443108198063e-06	0.000119250092323677	0.000102711474122702	RYR2/SLC8A2/SCN3B/TNNT2/THRB/CACNB2/ADM/CACNA2D1/ADRB1/HOPX/SLC1A1/ADRA1A/CXCR4/CELF2/KCNJ3/FGF12/CAV1/RGS4/FKBP1B/ATP2A2/ATP2B1/ATP2B3/NEDD4L/PDE4D/CHGA/ATP2B2/SCN2B/ATP1B2/TMEM38B/SCN1A/HBEGF/CDC42/STC1	33
GO:1903861	BP	GO:1903861	positive regulation of dendrite extension	9/1068	24/18870	3.47714059756398e-06	0.000148553500710384	0.000127950836319999	UNC13A/SYT17/CXCR4/CPNE5/NEDD4L/SYT4/SYT1/RIMS1/RIMS2	9
GO:0031099	BP	GO:0031099	regeneration	28/1068	191/18870	3.52000502342443e-06	0.000149484285186384	0.00012875253167937	PPP3CA/ADM/RTN4RL1/KIAA0319/SPP1/HOPX/PTGFRN/FZD7/KLK6/ELAVL4/LARGE1/ERBB4/FKBP1B/CCN3/CD9/CAPN3/CFLAR/PTCH1/KLF4/BRAF/EPHA4/UCP2/CSPG5/IL6/THY1/MAG/NEFL/ANXA1	28
GO:0048013	BP	GO:0048013	ephrin receptor signaling pathway	13/1068	51/18870	3.61435170626682e-06	0.000152577275600264	0.000131416559846281	EPHB6/EFNA5/EPHA5/EFNB3/SIPA1L1/NGEF/EPHA7/EPHB1/CHN1/PAK1/CDK5R1/PAK3/EPHA4	13
GO:0048678	BP	GO:0048678	response to axon injury	17/1068	84/18870	3.85861256189389e-06	0.000161751086381338	0.000139318068434545	FGF2/RTN4RL1/KIAA0319/SPP1/SLC1A1/PCSK1/KCNB1/NDP/FKBP1B/FLRT3/KLF4/BRAF/TYROBP/EPHA4/CSPG5/MAG/NEFL	17
GO:1903522	BP	GO:1903522	regulation of blood circulation	34/1068	258/18870	3.8772821044596e-06	0.000161751086381338	0.000139318068434545	RYR2/SLC8A2/SCN3B/TNNT2/THRB/KCNMB2/HTR2A/CACNB2/ADM/CACNA2D1/ADRB1/HOPX/SLC1A1/ADRA1A/CHRM3/CELF2/KCNJ3/HRH2/CAV1/HRH1/RGS4/FKBP1B/BMPR2/ATP2A2/ATP2B1/ATP2B3/PDE4D/CHGA/ATP2B2/SCN2B/ATP1B2/TMEM38B/HBEGF/STC1	34
GO:1903539	BP	GO:1903539	protein localization to postsynaptic membrane	12/1068	44/18870	3.9645241459003e-06	0.000164423422472076	0.000141619782201659	NETO1/CACNG3/GRIP1/NPTX1/CLSTN1/LRRC7/ERBB4/GRIN2A/LHFPL4/GRIN2C/LGI1/SNAP25	12
GO:0032409	BP	GO:0032409	regulation of transporter activity	35/1068	271/18870	4.44406904119265e-06	0.000183240335117083	0.000157827005177729	RYR2/NETO1/CACNG3/MEF2C/KCNS1/JPH1/SCN3B/CNIH3/CABP1/CACNG8/CACNB2/CACNA2D1/PRKCE/DAPK1/CHRM3/CACNB3/GRM5/NLGN1/FGF12/CAV1/KCNAB1/FKBP1B/SHANK1/HPCA/SGK1/JPH3/HECW1/NEDD4L/FGF14/PDE4D/GNB5/FXYD6/SCN2B/ATP1B2/SYNGR3	35
GO:1903034	BP	GO:1903034	regulation of response to wounding	26/1068	173/18870	4.89560665953612e-06	0.000200691574736591	0.000172857958291987	PRKG1/FGF2/RTN4RL1/KIAA0319/SPP1/TSPAN8/PRKCE/ANXA2/CXCR4/TNFRSF12A/TNFAIP3/CAV1/FKBP1B/SERPINE1/PLAUR/VKORC1/PLAU/CD9/KLF4/BRAF/TFPI/EPHA4/THBD/HBEGF/CLASP1/ANXA1	26
GO:0055074	BP	GO:0055074	calcium ion homeostasis	40/1068	331/18870	5.01282886368228e-06	0.000204315990236981	0.000175979708989403	RYR2/SLC8A2/CNR1/PRKCB/GRIA1/JPH1/DDIT3/HTR2A/CACNB2/FGF2/XK/ITPR1/PRKCE/PLCB1/VDR/TMEM178A/GRM5/GRIK2/CAV1/FKBP1B/ATP2A2/ATP2B1/ATP2B3/JPH3/TSPOAP1/SV2A/CAPN3/PDE4D/SV2B/ATP2B2/PLCH1/MICU3/TCIRG1/TMEM38B/THY1/CCL8/ERC2/BOK/PTPRC/STC1	40
GO:0062237	BP	GO:0062237	protein localization to postsynapse	12/1068	45/18870	5.12952568626214e-06	0.000207877692382692	0.000179047443954161	NETO1/CACNG3/GRIP1/NPTX1/CLSTN1/LRRC7/ERBB4/GRIN2A/LHFPL4/GRIN2C/LGI1/SNAP25	12
GO:0034284	BP	GO:0034284	response to monosaccharide	29/1068	206/18870	5.38137428255062e-06	0.000216844922794596	0.000186771022497854	EFNA5/EPHA5/PRKCB/PRKAA2/PPP3CA/SERPINF1/NPTX1/CCDC186/PRKCE/PCSK1/KCNB1/PTPRN2/PLCB1/GPLD1/SIN3A/NEUROD1/FKBP1B/BAIAP3/VSNL1/PPP3CB/SYBU/UCP2/GJB6/PDK3/ZBED6/ITGA2/KLF7/COL6A3/ICAM1	29
GO:0099550	BP	GO:0099550	trans-synaptic signaling, modulating synaptic transmission	6/1068	10/18870	5.5907101310639e-06	0.000224007436437882	0.000192940177761307	CNR1/EFNB3/GUCY1B1/GRM5/NTRK2/SYT4	6
GO:0006821	BP	GO:0006821	chloride transport	21/1068	125/18870	6.79234682217415e-06	0.000270625413836287	0.000233092777108673	ANO3/KCNT2/SLC17A7/SLC1A1/SLC1A3/GABRA2/GABRB1/GABRD/SLC26A4/GABRA4/GLRB/GABRB2/ANO5/UCP2/GABRG2/GABRA1/PACC1/SLC12A5/GABRB3/CLIC1/GABRA5	21
GO:1904951	BP	GO:1904951	positive regulation of establishment of protein localization	39/1068	324/18870	7.20383724221496e-06	0.000285416836434573	0.000245832799274175	CHRM1/PRKCB/TENM1/FBXW7/MTCL1/AACS/AKAP5/DOC2B/ITPR1/PRKCE/PCSK1/KCNB1/PLCB1/CNST/GPLD1/CHRM3/MAPK8/FRMD4A/CDK5R1/HPCA/GSK3B/BAIAP3/VSNL1/PPP3CB/CDK5/SYBU/ITGAM/ABAT/GZMB/ADAM8/ZIC1/MYRIP/RBP4/ANP32B/MYH10/SNAP25/RAC2/TLR2/ABCG1	39
GO:0003015	BP	GO:0003015	heart process	33/1068	255/18870	7.9152800731328e-06	0.000311862034881432	0.000268610352423331	RYR2/SLC8A2/SCN3B/TNNT2/THRB/CACNB2/ADM/CACNA2D1/ADRB1/HOPX/SLC1A1/ADRA1A/CXCR4/CELF2/KCNJ3/FGF12/CAV1/RGS4/FKBP1B/ATP2A2/ATP2B1/ATP2B3/NEDD4L/PDE4D/CHGA/ATP2B2/SCN2B/ATP1B2/TMEM38B/SCN1A/HBEGF/CDC42/STC1	33
GO:0099054	BP	GO:0099054	presynapse assembly	12/1068	47/18870	8.3904740870416e-06	0.000328758244338669	0.000283163251684225	SLITRK4/EFNB3/SLITRK5/SLITRK1/SLITRK3/NLGN4X/LRFN5/CBLN2/NLGN1/FARP1/BSN/PCLO	12
GO:0007156	BP	GO:0007156	homophilic cell adhesion via plasma membrane adhesion molecules	25/1068	168/18870	8.84078942178691e-06	0.000344499332853367	0.000296721232010581	PTPRT/PCDH20/CLSTN2/PCDH7/CDH13/CADM1/PCDH19/PCDH10/CLSTN1/PCDH8/CDH8/CDH10/ROBO2/CDH9/MPZL2/MYOT/CDH6/AMIGO1/CDH12/L1CAM/CDH18/FAT3/CADM2/TENM3/CDH19	25
GO:0007626	BP	GO:0007626	locomotory behavior	28/1068	201/18870	9.51293479468701e-06	0.000368665210731805	0.000317535580175834	CHL1/EFNB3/FEZF2/DAB1/VPS13A/NEGR1/SLC1A1/ASTN1/PRKCE/NPY1R/ELAVL4/SHANK2/GRM5/LRRK2/PAK6/LARGE1/FGF12/OXR1/GLRB/PAK5/PPP3CB/EPHA4/ABAT/GAD1/ZIC1/APBA2/SCN1A/SNAP25	28
GO:0021543	BP	GO:0021543	pallium development	27/1068	191/18870	1.03907195330841e-05	0.000400494472438221	0.000344950488847181	PHACTR1/EPHA5/FEZF2/GRIA1/SLIT2/DAB1/ARX/DLX1/PROX1/TACC2/SCN2A/PLCB1/LARGE1/NEUROD1/CDK5R1/EMX2/GSK3B/SLC32A1/LHX6/NTRK2/CDK5/TMEM108/ZIC1/LHX2/KCNA2/FOXG1/NEFL	27
GO:0035773	BP	GO:0035773	insulin secretion involved in cellular response to glucose stimulus	14/1068	64/18870	1.06438316270805e-05	0.000407318995319325	0.000350828528785294	EFNA5/EPHA5/CCDC186/PRKCE/PTPRN2/GPLD1/FKBP1B/BAIAP3/VSNL1/PPP3CB/SYBU/UCP2/ZBED6/KLF7	14
GO:0010460	BP	GO:0010460	positive regulation of heart rate	9/1068	27/18870	1.0682647085363e-05	0.000407318995319325	0.000350828528785294	RYR2/SCN3B/ADM/ADRB1/SLC1A1/ADRA1A/RGS4/ATP2A2/PDE4D	9
GO:0071420	BP	GO:0071420	cellular response to histamine	5/1068	7/18870	1.09806672514611e-05	0.000413410626534535	0.000356075320714208	GABRB1/HRH1/GABRB2/GABRG2/GABRB3	5
GO:0099011	BP	GO:0099011	neuronal dense core vesicle exocytosis	5/1068	7/18870	1.09806672514611e-05	0.000413410626534535	0.000356075320714208	UNC13A/UNC13C/SYT4/STXBP1/SNAP25	5
GO:0050433	BP	GO:0050433	regulation of catecholamine secretion	13/1068	56/18870	1.10172882705904e-05	0.000413410626534535	0.000356075320714208	CNR1/PRKCB/STX1A/HTR2A/VIP/KCNB1/SYT17/CHGA/SYT13/ABAT/SYT4/SYT1/KCNA2	13
GO:0021953	BP	GO:0021953	central nervous system neuron differentiation	26/1068	181/18870	1.12659403134231e-05	0.000420516045804194	0.000362195299937919	FEZF2/BRINP3/SLIT2/RAPGEF2/ARX/DLX1/PROX1/EPHB1/TOX/BMPR1B/CHD5/GABRB1/ELAVL4/SIN3A/LHX6/BCL11B/PLXNA1/NTRK2/PTCH1/CDK5/ARHGAP35/EPHA4/MAP2/B4GALT6/BRINP1/FOXG1	26
GO:0031345	BP	GO:0031345	negative regulation of cell projection organization	27/1068	192/18870	1.14523599388801e-05	0.000425236317730565	0.000366260924361099	BCL11A/EFNB3/SLIT2/NGEF/PPP3CA/RAPGEF2/PTPRG/DAB1/EPHA7/RTN4RL1/KIAA0319/SPP1/TBC1D30/GRIN2B/SLIT1/RAP1GAP/LRRK2/NLGN1/PRAG1/CDK5/RIT2/SEMA3B/EPHA4/MAP2/FAT3/THY1/MAG	27
GO:0031340	BP	GO:0031340	positive regulation of vesicle fusion	6/1068	11/18870	1.17084792755171e-05	0.000430241114103457	0.000370571612957871	DOC2B/ANXA2/PRRT2/SYT1/ERC2/ANXA1	6
GO:0070778	BP	GO:0070778	L-aspartate transmembrane transport	6/1068	11/18870	1.17084792755171e-05	0.000430241114103457	0.000370571612957871	SLC25A22/SLC1A1/SLC1A3/SLC1A2/UCP2/SLC25A12	6
GO:0043087	BP	GO:0043087	regulation of GTPase activity	37/1068	307/18870	1.19293054064314e-05	0.000436096051249543	0.000375614537566583	EFNA5/EPHA5/SIPA1L1/NGEF/RAPGEF2/PRKG1/CHN1/ADRB1/RASGRP3/TBC1D30/RASGEF1A/RGS1/CDKL5/RIPOR2/RGS7/RAP1GAP/PLXNC1/LRRK2/STMN3/MAP4K4/RASGEF1B/RALGPS1/RAP1GAP2/GSK3B/PLXNA1/TIAM2/NTRK2/CCL20/FGD3/GNB5/RGS16/EPHA4/SGSM1/THY1/SNX13/TBC1D9/CCL8	37
GO:0010977	BP	GO:0010977	negative regulation of neuron projection development	22/1068	140/18870	1.25275041424922e-05	0.000455615689120794	0.000392427025850917	BCL11A/EFNB3/SLIT2/NGEF/PTPRG/DAB1/EPHA7/RTN4RL1/KIAA0319/SPP1/SLIT1/LRRK2/NLGN1/PRAG1/CDK5/RIT2/SEMA3B/EPHA4/MAP2/FAT3/THY1/MAG	22
GO:0009749	BP	GO:0009749	response to glucose	27/1068	193/18870	1.26118443760532e-05	0.000456342858749844	0.000393053345404065	EFNA5/EPHA5/PRKCB/PRKAA2/PPP3CA/SERPINF1/NPTX1/CCDC186/PRKCE/PCSK1/KCNB1/PTPRN2/GPLD1/SIN3A/NEUROD1/FKBP1B/BAIAP3/VSNL1/PPP3CB/SYBU/UCP2/GJB6/PDK3/ZBED6/KLF7/COL6A3/ICAM1	27
GO:0060042	BP	GO:0060042	retina morphogenesis in camera-type eye	14/1068	65/18870	1.28663975573145e-05	0.000463190312063322	0.000398951135586941	HCN1/THRB/CRB1/RORB/PROX1/SLC1A1/LARGE1/NDP/SOX9/NTRK2/FAT3/THY1/RBP4/ATP8A2	14
GO:0006820	BP	GO:0006820	monoatomic anion transport	25/1068	172/18870	1.34236109641287e-05	0.000480809338169702	0.000414126605129395	LRRC8B/ANO3/KCNT2/SLC17A7/SLC1A1/SLC1A3/GABRA2/GABRB1/GRM5/GABRD/SLC26A4/SLC1A2/GABRA4/GLRB/GABRB2/ANO5/UCP2/GABRG2/GABRA1/PACC1/SLC12A5/GABRB3/CLIC1/STC1/GABRA5	25
GO:0043113	BP	GO:0043113	receptor clustering	13/1068	57/18870	1.35397021865383e-05	0.000482530491994622	0.000415609054686495	CHRDL1/NRXN1/SLITRK3/LRRC7/GRIK2/NLGN1/GPHN/FRRS1L/DLG3/GLRB/LHFPL4/CDK5/THY1	13
GO:0048499	BP	GO:0048499	synaptic vesicle membrane organization	9/1068	28/18870	1.4954885865767e-05	0.000530300252800098	0.000456753698310768	STX1A/DOC2B/PRRT2/SYNGR1/CPLX2/SYT1/STXBP1/ERC2/SNAP25	9
GO:0015800	BP	GO:0015800	acidic amino acid transport	14/1068	66/18870	1.54888894363085e-05	0.000546503501901989	0.000470709742858854	PRKG1/SLC25A22/SLC17A7/SLC1A1/SLC1A3/GRM7/SLC1A2/SLC32A1/NTRK2/ABAT/SYT4/SLC7A14/STXBP1/SLC25A12	14
GO:0032024	BP	GO:0032024	positive regulation of insulin secretion	16/1068	84/18870	1.65981965843039e-05	0.000582744604831105	0.000501924621045938	PRKCB/AACS/DOC2B/ITPR1/PRKCE/PLCB1/GPLD1/CHRM3/BAIAP3/VSNL1/PPP3CB/SYBU/ABAT/MYRIP/RBP4/SNAP25	16
GO:0009743	BP	GO:0009743	response to carbohydrate	30/1068	230/18870	1.72885051460678e-05	0.000603990534462626	0.000520223984250099	EFNA5/EPHA5/PRKCB/PRKAA2/PPP3CA/SERPINF1/NPTX1/CCDC186/PRKCE/PCSK1/KCNB1/PTPRN2/PLCB1/GPLD1/SIN3A/NEUROD1/FKBP1B/MAP2K4/BAIAP3/VSNL1/PPP3CB/SYBU/UCP2/GJB6/PDK3/ZBED6/ITGA2/KLF7/COL6A3/ICAM1	30
GO:0008016	BP	GO:0008016	regulation of heart contraction	28/1068	208/18870	1.8186027331522e-05	0.000632231891348794	0.000544548589292168	RYR2/SLC8A2/SCN3B/TNNT2/THRB/CACNB2/ADM/CACNA2D1/ADRB1/HOPX/SLC1A1/ADRA1A/CELF2/KCNJ3/CAV1/RGS4/FKBP1B/ATP2A2/ATP2B1/ATP2B3/PDE4D/CHGA/ATP2B2/SCN2B/ATP1B2/TMEM38B/HBEGF/STC1	28
GO:0008306	BP	GO:0008306	associative learning	16/1068	85/18870	1.93868755796509e-05	0.000670691324931142	0.000577674141148724	NETO1/TAFA2/CLSTN2/CSMD1/PIAS1/SLC1A1/ELAVL4/SHANK2/GRIN2A/HRH1/SHANK1/TANC1/CDK5/BRAF/SNAP25/GABRA5	16
GO:0050714	BP	GO:0050714	positive regulation of protein secretion	22/1068	144/18870	1.97477773188693e-05	0.000679860372550589	0.000585571547171174	PRKCB/AACS/DOC2B/ITPR1/PRKCE/PCSK1/PLCB1/GPLD1/CHRM3/FRMD4A/BAIAP3/VSNL1/PPP3CB/SYBU/ABAT/ADAM8/MYRIP/RBP4/MYH10/SNAP25/TLR2/ABCG1	22
GO:0009746	BP	GO:0009746	response to hexose	27/1068	198/18870	2.01767948017353e-05	0.00069127453494641	0.000595402696335978	EFNA5/EPHA5/PRKCB/PRKAA2/PPP3CA/SERPINF1/NPTX1/CCDC186/PRKCE/PCSK1/KCNB1/PTPRN2/GPLD1/SIN3A/NEUROD1/FKBP1B/BAIAP3/VSNL1/PPP3CB/SYBU/UCP2/GJB6/PDK3/ZBED6/KLF7/COL6A3/ICAM1	27
GO:0072578	BP	GO:0072578	neurotransmitter-gated ion channel clustering	7/1068	17/18870	2.14791180634508e-05	0.000732355313971121	0.000630786043128568	CHRDL1/SLITRK3/NLGN1/GPHN/FRRS1L/GLRB/LHFPL4	7
GO:0030534	BP	GO:0030534	adult behavior	22/1068	145/18870	2.205819549082e-05	0.00074850106421481	0.000644692563249702	CHL1/EFNB3/SLITRK5/NRXN3/DAB1/HTR2A/SLITRK1/NRXN1/SLC1A1/NLGN4X/SHANK2/FGF12/SLC1A2/SHANK1/OXR1/GLRB/CDK5/EPHA4/ABAT/GABRG2/ZIC1/SCN1A	22
GO:0031630	BP	GO:0031630	regulation of synaptic vesicle fusion to presynaptic active zone membrane	6/1068	12/18870	2.22927919122967e-05	0.000749291375554541	0.000645373267483451	DOC2B/PRRT2/CPLX2/SYT1/STXBP1/ERC2	6
GO:1901632	BP	GO:1901632	regulation of synaptic vesicle membrane organization	6/1068	12/18870	2.22927919122967e-05	0.000749291375554541	0.000645373267483451	DOC2B/PRRT2/CPLX2/SYT1/STXBP1/ERC2	6
GO:0031629	BP	GO:0031629	synaptic vesicle fusion to presynaptic active zone membrane	8/1068	23/18870	2.34312875060096e-05	0.00078384288204066	0.000675132876848926	STX1A/DOC2B/PRRT2/CPLX2/SYT1/STXBP1/ERC2/SNAP25	8
GO:0048639	BP	GO:0048639	positive regulation of developmental growth	24/1068	167/18870	2.40080691217764e-05	0.000799367259209567	0.000688504201204192	EFNA5/MEF2C/UNC13A/ARX/PROX1/FGF2/HOPX/BASP1/CDKL5/SYT17/CXCR4/PLCB1/CPNE5/ZFPM2/ERBB4/BMPR2/NEDD4L/CAPN3/L1CAM/SYT4/SYT1/RIMS1/ATP8A2/RIMS2	24
GO:0071248	BP	GO:0071248	cellular response to metal ion	27/1068	200/18870	2.42136566132391e-05	0.000802445106079869	0.000691155186063093	MEF2C/CPNE8/ADGRV1/PRKAA2/SERPINF1/NPTX1/SLC1A1/KCNB1/SYT17/GPLD1/CPNE5/MAPK8/LRRK2/NLGN1/EEF2K/ITPKA/HMOX1/HPCA/ADCY1/ALOX5AP/CAPN3/BRAF/SLC11A1/SYT13/UCP2/SYT4/SYT1	27
GO:0006935	BP	GO:0006935	chemotaxis	49/1068	468/18870	2.47943534367181e-05	0.000817867695689326	0.000704438839624359	EFNA5/FEZF2/SLIT2/CAMK1D/ITGA9/EPHA7/FGF2/EPHB1/CDH13/MOSPD2/VCAM1/ATOH7/RIPOR2/CXCL16/ROBO2/CXCR4/SLIT1/PROK2/C5AR1/FLRT2/BMPR2/FLRT3/EGR3/NRG1/CXCL1/SERPINE1/PLAUR/CCN3/PLAU/CCL20/L1CAM/CHGA/SEMA3B/ANOS1/FCER1G/ADAM8/CXCL8/CXCL3/TREM1/ITGA2/IL6/CXCL2/PPBP/HBEGF/CCL8/NRG3/CXCL14/RAC2/ANXA1	49
GO:0060291	BP	GO:0060291	long-term synaptic potentiation	18/1068	106/18870	2.60887203842667e-05	0.000856579652616757	0.000737781892738302	SLC8A2/PLK2/AKAP5/SLC1A1/GRIN2B/PRKAR1B/CYP46A1/SHANK2/LARGE1/GRIN2A/ADCY1/GSK3B/GRIN2C/NTRK2/BRAF/TYROBP/EPHA4/SNAP25	18
GO:0050772	BP	GO:0050772	positive regulation of axonogenesis	15/1068	78/18870	2.68921258661287e-05	0.000878889201117901	0.000756997363090685	EFNA5/SLIT2/SLITRK1/CDKL5/ROBO2/PLXNC1/AMIGO1/BMPR2/PLXNA1/TIAM2/NTRK2/L1CAM/BRAF/TRAK1/NEFL	15
GO:0042330	BP	GO:0042330	taxis	49/1068	470/18870	2.7702534934495e-05	0.000899735533789036	0.000774952548843437	EFNA5/FEZF2/SLIT2/CAMK1D/ITGA9/EPHA7/FGF2/EPHB1/CDH13/MOSPD2/VCAM1/ATOH7/RIPOR2/CXCL16/ROBO2/CXCR4/SLIT1/PROK2/C5AR1/FLRT2/BMPR2/FLRT3/EGR3/NRG1/CXCL1/SERPINE1/PLAUR/CCN3/PLAU/CCL20/L1CAM/CHGA/SEMA3B/ANOS1/FCER1G/ADAM8/CXCL8/CXCL3/TREM1/ITGA2/IL6/CXCL2/PPBP/HBEGF/CCL8/NRG3/CXCL14/RAC2/ANXA1	49
GO:0007207	BP	GO:0007207	phospholipase C-activating G protein-coupled acetylcholine receptor signaling pathway	5/1068	8/18870	2.7910577754313e-05	0.000899735533789036	0.000774952548843437	CHRM1/PRKCB/ITPR1/PLCB1/CHRM3	5
GO:1990416	BP	GO:1990416	cellular response to brain-derived neurotrophic factor stimulus	5/1068	8/18870	2.7910577754313e-05	0.000899735533789036	0.000774952548843437	GRIA1/EEF2K/NTRK2/TMEM108/SH3GL2	5
GO:0021675	BP	GO:0021675	nerve development	17/1068	97/18870	2.84951929403719e-05	0.000914424924584242	0.000787604689845097	EPHB1/NPTX1/SLC1A3/VCAM1/ATOH7/ARK2C/SCN2A/LARGE1/NDP/GABRB2/PLXNA1/SCN8A/TCIRG1/KCNA2/SCN1A/KCNC1/GABRA5	17
GO:0015698	BP	GO:0015698	inorganic anion transport	24/1068	169/18870	2.93013059387842e-05	0.000935517135731476	0.000805771653553263	ANO3/KCNT2/SLC17A7/SLC1A1/SLC1A3/GABRA2/GABRB1/VDR/GABRD/SLC26A4/GABRA4/GLRB/GABRB2/ANO5/SLC11A1/UCP2/GABRG2/GABRA1/PACC1/SLC12A5/GABRB3/XPR1/CLIC1/GABRA5	24
GO:0050432	BP	GO:0050432	catecholamine secretion	13/1068	61/18870	2.94162889548955e-05	0.000935517135731476	0.000805771653553263	CNR1/PRKCB/STX1A/HTR2A/VIP/KCNB1/SYT17/CHGA/SYT13/ABAT/SYT4/SYT1/KCNA2	13
GO:0008038	BP	GO:0008038	neuron recognition	11/1068	45/18870	3.10503074960745e-05	0.000983074914116787	0.0008467337142844	CNR1/EFNB3/FEZF2/ROBO2/CXCR4/CDK5R1/AMIGO1/OPCML/ARHGAP35/EPHA4/FOXG1	11
GO:0007157	BP	GO:0007157	heterophilic cell-cell adhesion via plasma membrane cell adhesion molecules	12/1068	53/18870	3.12793054369728e-05	0.000985923707373383	0.000849187412635103	TENM1/CRB1/CADM1/VCAM1/ITGA5/NLGN1/AMIGO1/ADGRL1/TENM2/TENM4/TENM3/ICAM1	12
GO:0099500	BP	GO:0099500	vesicle fusion to plasma membrane	8/1068	24/18870	3.34083609602325e-05	0.00104837210588482	0.000902974935501765	STX1A/DOC2B/PRRT2/CPLX2/SYT1/STXBP1/ERC2/SNAP25	8
GO:0010038	BP	GO:0010038	response to metal ion	40/1068	359/18870	3.40820110018032e-05	0.0010648000970255	0.000917124552949057	RYR2/MEF2C/CPNE8/ADGRV1/GRIA1/PRKAA2/TNNT2/PPP3CA/KCNMB2/SERPINF1/NPTX1/SLC1A1/VCAM1/PCSK1/KCNB1/SYT17/GPLD1/CPNE5/MAPK8/LRRK2/NLGN1/CAV1/EEF2K/GPHN/ITPKA/HMOX1/HPCA/ADCY1/ALOX5AP/CAPN3/BRAF/SLC11A1/SYT13/ABAT/UCP2/TCIRG1/SYT4/SYT1/SLC25A12/KCNC1	40
GO:0021954	BP	GO:0021954	central nervous system neuron development	16/1068	89/18870	3.5152229315571e-05	0.0010934193434475	0.000941774638588451	FEZF2/SLIT2/RAPGEF2/ARX/EPHB1/GABRB1/LHX6/PLXNA1/NTRK2/CDK5/ARHGAP35/EPHA4/MAP2/B4GALT6/BRINP1/FOXG1	16
GO:0031646	BP	GO:0031646	positive regulation of nervous system process	9/1068	31/18870	3.74258389937748e-05	0.00115905698752773	0.000998309095292463	ITGAX/TNFRSF1B/ABAT/ITGA2/TENM4/RIMS1/MYRF/MAG/RIMS2	9
GO:0061178	BP	GO:0061178	regulation of insulin secretion involved in cellular response to glucose stimulus	12/1068	54/18870	3.81652185012432e-05	0.0011768162156992	0.00101360532248382	EFNA5/EPHA5/PRKCE/GPLD1/FKBP1B/BAIAP3/VSNL1/PPP3CB/SYBU/UCP2/ZBED6/KLF7	12
GO:0098693	BP	GO:0098693	regulation of synaptic vesicle cycle	6/1068	13/18870	3.9415507032894e-05	0.00121010725488002	0.00104227927688259	PPP3R1/PRKAR1B/RAB3B/CDK5R1/BSN/SYN1	6
GO:0071241	BP	GO:0071241	cellular response to inorganic substance	29/1068	229/18870	4.12584008898905e-05	0.00126122663409958	0.00108630898531776	MEF2C/CPNE8/ADGRV1/PRKAA2/SERPINF1/NPTX1/SLC1A1/KCNB1/GUCY1B1/SYT17/GPLD1/CPNE5/MAPK8/LRRK2/NLGN1/EEF2K/ITPKA/HMOX1/HPCA/ADCY1/ALOX5AP/CAPN3/CFLAR/BRAF/SLC11A1/SYT13/UCP2/SYT4/SYT1	29
GO:0010469	BP	GO:0010469	regulation of signaling receptor activity	18/1068	110/18870	4.35250175269353e-05	0.00132480439614174	0.00114106924196434	NETO1/CACNG3/DLGAP2/MEF2C/FBXW7/CNIH3/CACNG8/DLGAP1/TAFA1/DAPK1/NLGN1/SHANK1/GPRC5A/SERPINE1/PLAU/PDE4D/GREM2/BICD1	18
GO:0045823	BP	GO:0045823	positive regulation of heart contraction	10/1068	39/18870	4.55830515126044e-05	0.0013815170996897	0.00118991654488369	RYR2/SCN3B/ADM/ADRB1/SLC1A1/ADRA1A/RGS4/ATP2A2/PDE4D/CHGA	10
GO:1905232	BP	GO:1905232	cellular response to L-glutamate	4/1068	5/18870	4.87318167135693e-05	0.00147066401758567	0.00126669980913255	BCL11A/BAIAP2/AMIGO1/HPCA	4
GO:0030100	BP	GO:0030100	regulation of endocytosis	34/1068	291/18870	5.02565020476083e-05	0.0015102504767866	0.00130079608109844	SPHK1/PPP3CA/CAMK1D/MCTP1/CDH13/SLC17A7/ANXA2/PPP3R1/PACSIN1/LRRK2/NLGN1/CAV1/EEF2K/HPCA/SERPINE1/RAB27A/NEDD4L/SGIP1/PPP3CB/FGR/RIT2/ARRB1/SLC11A1/FCER1G/SYNE1/CD300A/SYT4/BICD1/ITGA2/SCAMP5/SNAP91/CDC42/TLR2/PTPRC	34
GO:0048489	BP	GO:0048489	synaptic vesicle transport	10/1068	40/18870	5.7718482757996e-05	0.00171991378033491	0.00148138149245755	LRRK2/KIF5A/RAB27A/SYNJ1/CDK5/LIN7A/MAP2/AP3B2/DNM1/SNAP91	10
GO:1903524	BP	GO:1903524	positive regulation of blood circulation	10/1068	40/18870	5.7718482757996e-05	0.00171991378033491	0.00148138149245755	RYR2/SCN3B/ADM/ADRB1/SLC1A1/ADRA1A/RGS4/ATP2A2/PDE4D/CHGA	10
GO:0043010	BP	GO:0043010	camera-type eye development	38/1068	344/18870	6.38814322663666e-05	0.00188616531022798	0.00162457584457698	CRYAB/HCN1/THRB/SHROOM2/CRB1/SERPINF1/DLX1/RORB/PROX1/FGF2/EPHB1/SLC17A7/BMPR1B/SLC1A1/ATOH7/NHS/LARGE1/NDP/NEUROD1/SOX9/SPRED2/BMPR2/HPCA/BCL11B/NTRK2/PRICKLE1/KLF4/CELF4/ARHGAP35/ATP2B2/FAT3/TCIRG1/LHX2/TENM3/THY1/RBP4/COL4A1/ATP8A2	38
GO:0099558	BP	GO:0099558	maintenance of synapse structure	8/1068	26/18870	6.41254881560791e-05	0.00188616531022798	0.00162457584457698	ADGRB3/SHANK2/CBLN2/NLGN1/SHANK1/BSN/PCLO/ERC2	8
GO:0099637	BP	GO:0099637	neurotransmitter receptor transport	8/1068	26/18870	6.41254881560791e-05	0.00188616531022798	0.00162457584457698	NETO1/CACNG3/GRIP1/CACNG8/SLC1A1/CLSTN1/LRRC7/SNAP25	8
GO:0015012	BP	GO:0015012	heparan sulfate proteoglycan biosynthetic process	9/1068	33/18870	6.46274915941059e-05	0.00188616531022798	0.00162457584457698	SLC35D2/CSGALNACT1/GLCE/HS3ST4/XYLT1/HS6ST3/HS6ST2/HS3ST3B1/HS3ST2	9
GO:0019228	BP	GO:0019228	neuronal action potential	9/1068	33/18870	6.46274915941059e-05	0.00188616531022798	0.00162457584457698	CACNA1I/GRIA1/HCN1/KCNMB2/GRIK2/FGF12/SCN8A/KCNA2/SCN1A	9
GO:0150063	BP	GO:0150063	visual system development	42/1068	395/18870	6.51231941680182e-05	0.00189284300426059	0.00163032741914154	COL5A2/CHRDL1/CRYAB/HCN1/THRB/SHROOM2/CRB1/SERPINF1/DLX1/RORB/PROX1/FGF2/EPHB1/SLC17A7/BMPR1B/SLC1A1/ATOH7/NHS/OLFM3/LARGE1/NDP/NEUROD1/SOX9/SPRED2/BMPR2/HPCA/BCL11B/NTRK2/PRICKLE1/KLF4/CELF4/ARHGAP35/ITGAM/ATP2B2/FAT3/TCIRG1/LHX2/TENM3/THY1/RBP4/COL4A1/ATP8A2	42
GO:0060998	BP	GO:0060998	regulation of dendritic spine development	12/1068	57/18870	6.72687110292576e-05	0.00194722325967141	0.00167716575769187	MEF2C/NGEF/BAIAP2/CAMK2B/CDKL5/NLGN1/EEF2K/ITPKA/SHANK1/GRIN3A/CPEB3/TANC2	12
GO:0042552	BP	GO:0042552	myelination	21/1068	145/18870	6.76774225834172e-05	0.00195109057301461	0.00168049671909101	XK/ITGAX/SCN2A/KLK6/PPP3R1/CXCR4/LARGE1/AMIGO1/CNTNAP1/NTRK2/CD9/TNFRSF1B/SCN8A/B4GALT6/TENM4/BCAS1/MOBP/MYRF/MAG/TLR2/MAL2	21
GO:0021766	BP	GO:0021766	hippocampus development	16/1068	94/18870	7.00705535171694e-05	0.00201190431394237	0.00173287629260658	EPHA5/FEZF2/DAB1/DLX1/PROX1/SCN2A/LARGE1/NEUROD1/CDK5R1/EMX2/GSK3B/SLC32A1/CDK5/TMEM108/ZIC1/NEFL	16
GO:0042220	BP	GO:0042220	response to cocaine	11/1068	49/18870	7.23860635735335e-05	0.00207000791477218	0.00178292159132944	CNR1/GRIA1/HTR2A/SLC1A1/SLC1A3/ELAVL4/SLC1A2/RGS4/CDK5/ABAT/MYRF	11
GO:0090128	BP	GO:0090128	regulation of synapse maturation	7/1068	20/18870	7.368907892742e-05	0.00209880701908941	0.00180772659063969	ADGRB3/NRXN1/CAMK2B/CLSTN1/ADGRL1/CNTNAP1/NEFL	7
GO:0031102	BP	GO:0031102	neuron projection regeneration	12/1068	58/18870	8.04982217517712e-05	0.00228357355465425	0.0019668681297917	ADM/RTN4RL1/KIAA0319/SPP1/FKBP1B/KLF4/BRAF/EPHA4/CSPG5/THY1/MAG/NEFL	12
GO:0051937	BP	GO:0051937	catecholamine transport	14/1068	76/18870	8.10856621146173e-05	0.00229107376779628	0.00197332814951195	CNR1/PRKCB/STX1A/HTR2A/VIP/KCNB1/SYT17/RAB3B/CHGA/SYT13/ABAT/SYT4/SYT1/KCNA2	14
GO:0007272	BP	GO:0007272	ensheathment of neurons	21/1068	147/18870	8.28281010481563e-05	0.00232180589973725	0.00199979808771563	XK/ITGAX/SCN2A/KLK6/PPP3R1/CXCR4/LARGE1/AMIGO1/CNTNAP1/NTRK2/CD9/TNFRSF1B/SCN8A/B4GALT6/TENM4/BCAS1/MOBP/MYRF/MAG/TLR2/MAL2	21
GO:0008366	BP	GO:0008366	axon ensheathment	21/1068	147/18870	8.28281010481563e-05	0.00232180589973725	0.00199979808771563	XK/ITGAX/SCN2A/KLK6/PPP3R1/CXCR4/LARGE1/AMIGO1/CNTNAP1/NTRK2/CD9/TNFRSF1B/SCN8A/B4GALT6/TENM4/BCAS1/MOBP/MYRF/MAG/TLR2/MAL2	21
GO:0007189	BP	GO:0007189	adenylate cyclase-activating G protein-coupled receptor signaling pathway	22/1068	158/18870	8.37305761129079e-05	0.00233786317241237	0.00201362840109078	ADGRB2/CNR1/RAPGEF2/ADGRL2/ADORA2B/ADM/VIP/ADGRB3/ADRB1/ADRA1A/RXFP1/PDE4A/ADCY9/GPR26/ADCY1/ADGRL1/PDE4D/RIT2/CHGA/PTGER4/ADGRG3/ADCY2	22
GO:0021895	BP	GO:0021895	cerebral cortex neuron differentiation	8/1068	27/18870	8.66277370279599e-05	0.00240927023922467	0.00207513212785656	FEZF2/ARX/DLX1/TOX/CHD5/ELAVL4/SIN3A/LHX6	8
GO:0048880	BP	GO:0048880	sensory system development	42/1068	401/18870	9.153522488519e-05	0.00253581177689753	0.0021841238076018	COL5A2/CHRDL1/CRYAB/HCN1/THRB/SHROOM2/CRB1/SERPINF1/DLX1/RORB/PROX1/FGF2/EPHB1/SLC17A7/BMPR1B/SLC1A1/ATOH7/NHS/OLFM3/LARGE1/NDP/NEUROD1/SOX9/SPRED2/BMPR2/HPCA/BCL11B/NTRK2/PRICKLE1/KLF4/CELF4/ARHGAP35/ITGAM/ATP2B2/FAT3/TCIRG1/LHX2/TENM3/THY1/RBP4/COL4A1/ATP8A2	42
GO:0015671	BP	GO:0015671	oxygen transport	6/1068	15/18870	0.000104217255078631	0.00286476268611492	0.00246745300375885	NGB/IPCEF1/HBB/HBA2/HBG2/HBD	6
GO:0099509	BP	GO:0099509	regulation of presynaptic cytosolic calcium ion concentration	6/1068	15/18870	0.000104217255078631	0.00286476268611492	0.00246745300375885	CNR1/CACNB2/ATP2B3/TSPOAP1/SV2B/ERC2	6
GO:0021554	BP	GO:0021554	optic nerve development	7/1068	21/18870	0.000105151580346502	0.00286955896955421	0.00247158409777111	EPHB1/ATOH7/NDP/SCN8A/TCIRG1/KCNA2/KCNC1	7
GO:0051051	BP	GO:0051051	negative regulation of transport	47/1068	469/18870	0.000105200977451226	0.00286955896955421	0.00247158409777111	CNR1/PRKCB/CRYAB/PPP3CA/CABP1/HTR2A/PRKG1/MCTP1/VIP/GRM7/PRKCE/KCNB1/SVIP/ANXA2/BAG4/PPP3R1/PRRT2/PACSIN1/FRMD4A/LRRK2/IRS1/CAV1/KCNAB1/RGS4/FKBP1B/NRG1/HECW1/CCN3/VSNL1/NEDD4L/PPP3CB/CDK5/TNFRSF1B/BRAF/GNB5/CHGA/ABAT/UCP2/SP100/CD300A/SYT4/KLF7/SCAMP5/LIF/TLR2/STC1/ANXA1	47
GO:0001654	BP	GO:0001654	eye development	41/1068	391/18870	0.000107694184848637	0.00292631095381812	0.00252046523362225	COL5A2/CHRDL1/CRYAB/HCN1/THRB/SHROOM2/CRB1/SERPINF1/DLX1/RORB/PROX1/FGF2/EPHB1/SLC17A7/BMPR1B/SLC1A1/ATOH7/NHS/OLFM3/LARGE1/NDP/NEUROD1/SOX9/SPRED2/BMPR2/HPCA/BCL11B/NTRK2/PRICKLE1/KLF4/CELF4/ARHGAP35/ATP2B2/FAT3/TCIRG1/LHX2/TENM3/THY1/RBP4/COL4A1/ATP8A2	41
GO:0099084	BP	GO:0099084	postsynaptic specialization organization	10/1068	43/18870	0.000111835927476864	0.0030272534262058	0.00260740814442845	LRRC4/NRXN1/NPTX1/ARHGEF9/SLITRK3/SHANK2/NLGN1/SHANK1/CNTNAP1/TMEM108	10
GO:0038130	BP	GO:0038130	ERBB4 signaling pathway	5/1068	10/18870	0.000114133632110732	0.00306604438988375	0.00264081924696402	CADM1/ERBB4/NRG1/HBEGF/NRG3	5
GO:0099566	BP	GO:0099566	regulation of postsynaptic cytosolic calcium ion concentration	5/1068	10/18870	0.000114133632110732	0.00306604438988375	0.00264081924696402	SLC8A2/GRIA1/ITPR1/GRM5/ATP2B2	5
GO:0007528	BP	GO:0007528	neuromuscular junction development	11/1068	52/18870	0.000128422046506853	0.00343686473142113	0.00296021106605468	UNC13A/KY/CACNB2/PDZRN3/CACNB3/UNC13C/LRRK2/LARGE1/GPHN/CNTNAP1/COL4A1	11
GO:0009449	BP	GO:0009449	gamma-aminobutyric acid biosynthetic process	4/1068	6/18870	0.000139612072386516	0.00366714376801916	0.00315855304506414	SLC1A3/ABAT/GAD1/GAD2	4
GO:0031632	BP	GO:0031632	positive regulation of synaptic vesicle fusion to presynaptic active zone membrane	4/1068	6/18870	0.000139612072386516	0.00366714376801916	0.00315855304506414	DOC2B/PRRT2/SYT1/ERC2	4
GO:0099502	BP	GO:0099502	calcium-dependent activation of synaptic vesicle fusion	4/1068	6/18870	0.000139612072386516	0.00366714376801916	0.00315855304506414	DOC2B/PRRT2/SYT1/ERC2	4
GO:0099525	BP	GO:0099525	presynaptic dense core vesicle exocytosis	4/1068	6/18870	0.000139612072386516	0.00366714376801916	0.00315855304506414	UNC13A/UNC13C/STXBP1/SNAP25	4
GO:1901634	BP	GO:1901634	positive regulation of synaptic vesicle membrane organization	4/1068	6/18870	0.000139612072386516	0.00366714376801916	0.00315855304506414	DOC2B/PRRT2/SYT1/ERC2	4
GO:0007193	BP	GO:0007193	adenylate cyclase-inhibiting G protein-coupled receptor signaling pathway	14/1068	80/18870	0.000144120323528951	0.0037715916401008	0.00324851519688678	CHRM1/HTR1E/PDE2A/AKAP5/GRIK3/RGS1/GRM7/GPR176/NPY1R/CHRM3/GRM5/MCHR1/GABBR2/ADCY2	14
GO:0035584	BP	GO:0035584	calcium-mediated signaling using intracellular calcium source	7/1068	22/18870	0.000146719672305739	0.00382549969114816	0.00329494682039552	RYR2/VCAM1/GRM5/FKBP1B/ADGRL1/CCL20/PTPRC	7
GO:1903829	BP	GO:1903829	positive regulation of protein localization	47/1068	476/18870	0.000149246580407424	0.00387713094596868	0.00333941741316476	CHRM1/PRKCB/TENM1/PRKAA2/FBXW7/MTCL1/AACS/AKAP5/PIAS1/MSN/DOC2B/ITPR1/PRKCE/PCSK1/KCNB1/PLCB1/CNST/GPLD1/CHRM3/MAPK8/FRMD4A/ERBB4/CDK5R1/TMEM35A/HPCA/GSK3B/BAIAP3/VSNL1/PPP3CB/CDK5/SYBU/ITGAM/TYROBP/ABAT/GZMB/ADAM8/ZIC1/MYRIP/BICD1/RBP4/ANP32B/MYH10/SNAP25/DPP10/RAC2/TLR2/ABCG1	47
GO:0007158	BP	GO:0007158	neuron cell-cell adhesion	6/1068	16/18870	0.000158777314139099	0.00410966683165873	0.00353970324221742	NRXN3/NRXN1/ASTN1/NLGN4X/NLGN1/CDK5R1	6
GO:0014059	BP	GO:0014059	regulation of dopamine secretion	9/1068	37/18870	0.000169919256701433	0.00436618611784987	0.00376064624957444	CNR1/PRKCB/HTR2A/SYT17/SYT13/ABAT/SYT4/SYT1/KCNA2	9
GO:0097106	BP	GO:0097106	postsynaptic density organization	9/1068	37/18870	0.000169919256701433	0.00436618611784987	0.00376064624957444	LRRC4/NRXN1/NPTX1/SLITRK3/SHANK2/NLGN1/SHANK1/CNTNAP1/TMEM108	9
GO:0022612	BP	GO:0022612	gland morphogenesis	18/1068	122/18870	0.000172260397603116	0.00441036368159315	0.00379869689261214	NTN4/FBXW7/PROX1/CSMD1/SOSTDC1/MSN/VDR/RXFP1/TNFAIP3/CAV1/SOX9/BTRC/PLXNA1/CFLAR/PTCH1/IL6/NRG3/AREG	18
GO:0061041	BP	GO:0061041	regulation of wound healing	19/1068	133/18870	0.000177426148291665	0.00452315963431459	0.00389584934216872	PRKG1/FGF2/TSPAN8/PRKCE/ANXA2/CXCR4/TNFRSF12A/TNFAIP3/CAV1/SERPINE1/PLAUR/VKORC1/PLAU/CD9/TFPI/THBD/HBEGF/CLASP1/ANXA1	19
GO:0051961	BP	GO:0051961	negative regulation of nervous system development	21/1068	155/18870	0.00017794155921796	0.00452315963431459	0.00389584934216872	EFNB3/PPP3CA/RAPGEF2/DAB1/DLX1/PROX1/EPHA7/KIAA0319/SPP1/ROBO2/SLIT1/CDK5/SEMA3B/MAP2/LHX2/SYT4/BRINP1/IL6/THY1/MAG/TLR2	21
GO:0021942	BP	GO:0021942	radial glia guided migration of Purkinje cell	3/1068	3/18870	0.000180819899942969	0.00457990975141262	0.00394472886980845	DAB1/RERE/CTNNA2	3
GO:0009612	BP	GO:0009612	response to mechanical stimulus	26/1068	213/18870	0.000184668643587528	0.0046607474032838	0.00401435526779706	RYR2/PPL/ANO3/ADGRV1/PDE2A/HTR2A/FGF2/KIAA0319/NRXN1/SLC1A3/ATOH7/CXCR4/MAPK8/LARGE1/STRBP/SOX9/MAP2K4/PTCH1/NFKBIA/ITGA2/PTGER4/SCN1A/KCNC1/MAG/ATP8A2/PIEZO2	26
GO:0070050	BP	GO:0070050	neuron cellular homeostasis	12/1068	63/18870	0.000185538434599813	0.0046660942488719	0.00401896056731137	SLC8A2/CNR1/CACNB2/NELL2/ATP2A2/ATP2B3/TSPOAP1/SV2B/IL6/ATP6V1G2/ATP6V1C1/ERC2	12
GO:0043266	BP	GO:0043266	regulation of potassium ion transport	16/1068	102/18870	0.000189437058360143	0.00474730607028316	0.00408890924182224	NETO1/KCNS1/HTR2A/VIP/RGS7/KCNAB2/CAV1/KCNAB1/RGS4/AMIGO1/NEDD4L/ATP1B2/DPP6/KCNIP4/KCNC1/DPP10	16
GO:0022406	BP	GO:0022406	membrane docking	15/1068	92/18870	0.000192251411465486	0.0048008697539198	0.00413504425772503	UNC13A/STX1A/EXOC6/MSN/VCAM1/KCNB1/UNC13C/RAB3B/ATP2A2/TPRG1L/CPLX2/SYT1/STXBP1/ICAM1/SNAP25	15
GO:0097530	BP	GO:0097530	granulocyte migration	21/1068	156/18870	0.000194885992391932	0.00484958406331083	0.00417700245189431	SLIT2/CAMK1D/ITGA9/MOSPD2/RIPOR2/C5AR1/CXCL1/CCL20/FCER1G/ADAM8/CD300A/CXCL8/CXCL3/TREM1/PTGER4/IL1R1/CXCL2/PPBP/CCL8/RAC2/ANXA1	21
GO:0035640	BP	GO:0035640	exploration behavior	8/1068	30/18870	0.000196250044274567	0.00486174698345507	0.00418747851470742	CHL1/PRKCE/LRRK2/NDP/JPH3/ABAT/GAD1/BRINP1	8
GO:0032253	BP	GO:0032253	dense core granule localization	5/1068	11/18870	0.000199487926140077	0.00486174698345507	0.00418747851470742	KIF5A/SYBU/MAP2/SYT4/TANC2	5
GO:0034776	BP	GO:0034776	response to histamine	5/1068	11/18870	0.000199487926140077	0.00486174698345507	0.00418747851470742	GABRB1/HRH1/GABRB2/GABRG2/GABRB3	5
GO:0090394	BP	GO:0090394	negative regulation of excitatory postsynaptic potential	5/1068	11/18870	0.000199487926140077	0.00486174698345507	0.00418747851470742	TMEM25/NLGN4X/LRRK2/CELF4/SYNE1	5
GO:0099519	BP	GO:0099519	dense core granule cytoskeletal transport	5/1068	11/18870	0.000199487926140077	0.00486174698345507	0.00418747851470742	KIF5A/SYBU/MAP2/SYT4/TANC2	5
GO:1901950	BP	GO:1901950	dense core granule transport	5/1068	11/18870	0.000199487926140077	0.00486174698345507	0.00418747851470742	KIF5A/SYBU/MAP2/SYT4/TANC2	5
GO:0021542	BP	GO:0021542	dentate gyrus development	7/1068	23/18870	0.000200658340655621	0.0048735238079783	0.00419762202892779	FEZF2/PROX1/SCN2A/LARGE1/NEUROD1/EMX2/TMEM108	7
GO:1903351	BP	GO:1903351	cellular response to dopamine	13/1068	73/18870	0.000205827503449163	0.00498200905959545	0.00429106162211423	CHRM1/HTR1E/HTR2A/SLC1A1/CHRM3/HRH2/LRRK2/SIN3A/HRH1/RGS4/GSK3B/NSG2/GNB5	13
GO:0043403	BP	GO:0043403	skeletal muscle tissue regeneration	9/1068	38/18870	0.000211575864603302	0.00509400714796681	0.0043875268619425	PPP3CA/HOPX/PTGFRN/FZD7/LARGE1/CD9/CAPN3/CFLAR/ANXA1	9
GO:0051924	BP	GO:0051924	regulation of calcium ion transport	29/1068	251/18870	0.000211891160272167	0.00509400714796681	0.0043875268619425	RYR2/JPH1/PPP3CA/CABP1/CAMK2A/CACNB2/CACNA2D1/AKAP5/CAMK2B/PRKCE/PPP3R1/CXCR4/HOMER3/CACNB3/MCHR1/CAV1/RGS4/FKBP1B/ATP2B1/HPCA/JPH3/CAPN3/PPP3CB/PDE4D/GNB5/TMEM38B/THY1/TSPAN13/STC1	29
GO:0021885	BP	GO:0021885	forebrain cell migration	12/1068	64/18870	0.000216755984272197	0.00519335621776493	0.00447309735679786	FEZF2/SLIT2/DAB1/ARX/CXCR4/LRRK2/CDK5R1/EMX2/LHX6/CDK5/NRG3/FOXG1	12
GO:1903350	BP	GO:1903350	response to dopamine	13/1068	74/18870	0.000236950852439308	0.00565809914309621	0.00487338577602448	CHRM1/HTR1E/HTR2A/SLC1A1/CHRM3/HRH2/LRRK2/SIN3A/HRH1/RGS4/GSK3B/NSG2/GNB5	13
GO:0050919	BP	GO:0050919	negative chemotaxis	10/1068	47/18870	0.000245816196817354	0.00585009552962643	0.00503875446884884	EFNA5/SLIT2/EPHA7/ROBO2/SLIT1/FLRT2/FLRT3/NRG1/SEMA3B/NRG3	10
GO:0030166	BP	GO:0030166	proteoglycan biosynthetic process	12/1068	65/18870	0.000252335893963633	0.00598517110364578	0.00515509661211394	CHSY3/SLC35D2/CSGALNACT1/BMPR1B/BMPR2/GLCE/HS3ST4/XYLT1/HS6ST3/HS6ST2/HS3ST3B1/HS3ST2	12
GO:0001941	BP	GO:0001941	postsynaptic membrane organization	9/1068	39/18870	0.000261373708530511	0.00617887446966128	0.00532193554597388	CHRDL1/LRRC4/NRXN1/NLGN4X/NLGN1/GPHN/FRRS1L/GLRB/LHFPL4	9
GO:0042060	BP	GO:0042060	wound healing	42/1068	423/18870	0.000292547204887462	0.00688073138837402	0.00592645297098798	PPL/PPP3CA/ANXA5/PRKG1/DGKB/FGF2/PAK1/TSPAN8/FZD7/DGKE/PRKCE/ANXA2/DGKZ/CXCR4/TNFRSF12A/TNFAIP3/ITGA5/EPB41L4B/CAV1/HMOX1/NRG1/SERPINE1/PLAUR/VKORC1/RAB27A/PLAU/CD9/CFLAR/ARHGAP35/TFPI/SLC11A1/FCER1G/TFPI2/HBB/ITGA2/STXBP1/IL6/THBD/HBEGF/CLASP1/CLIC1/ANXA1	42
GO:0099601	BP	GO:0099601	regulation of neurotransmitter receptor activity	10/1068	48/18870	0.000294943928661266	0.00688073138837402	0.00592645297098798	NETO1/CACNG3/DLGAP2/MEF2C/CNIH3/CACNG8/DLGAP1/DAPK1/NLGN1/SHANK1	10
GO:1990089	BP	GO:1990089	response to nerve growth factor	10/1068	48/18870	0.000294943928661266	0.00688073138837402	0.00592645297098798	GRIA1/RAPGEF2/ELAVL4/EEF2K/NTRK2/BRAF/TMEM108/TAC1/SH3GL2/KCNC1	10
GO:2001222	BP	GO:2001222	regulation of neuron migration	10/1068	48/18870	0.000294943928661266	0.00688073138837402	0.00592645297098798	PHACTR1/TBC1D24/RAPGEF2/CAMK2A/CAMK2B/NEXMIF/FLRT2/CTNNA2/UNC5D/NRG3	10
GO:0045927	BP	GO:0045927	positive regulation of growth	29/1068	256/18870	0.000296349250080925	0.00689084879204564	0.00593516720697017	EFNA5/MEF2C/SPHK1/UNC13A/ARX/PROX1/FGF2/HOPX/BASP1/CDKL5/CXCL16/SYT17/CXCR4/PLCB1/CPNE5/ZFPM2/ERBB4/BMPR2/NEDD4L/CAPN3/L1CAM/LGI1/SYT4/SYT1/RIMS1/HBEGF/ATP8A2/CDC42/RIMS2	29
GO:0034332	BP	GO:0034332	adherens junction organization	11/1068	57/18870	0.000302733976140564	0.00701630509408131	0.00604322416079702	ZNF703/CDH13/CDH8/CDH10/CDH9/CDH6/CDH12/CDH18/EPHA4/CDH19/CDC42	11
GO:0010807	BP	GO:0010807	regulation of synaptic vesicle priming	4/1068	7/18870	0.000311120612566588	0.0071503456109205	0.00615867479742507	STX1A/STXBP5/NAPB/STXBP1	4
GO:0086003	BP	GO:0086003	cardiac muscle cell contraction	13/1068	76/18870	0.000311410753259194	0.0071503456109205	0.00615867479742507	RYR2/SCN3B/CACNB2/CACNA2D1/KCNJ3/FGF12/CAV1/ATP2A2/NEDD4L/PDE4D/SCN2B/SCN1A/STC1	13
GO:0006865	BP	GO:0006865	amino acid transport	20/1068	150/18870	0.000311542131101866	0.0071503456109205	0.00615867479742507	PRKG1/SLC25A22/SLC17A7/SLC1A1/SLC1A3/GRM7/XK/SLC1A2/RGS4/SLC32A1/SV2A/NTRK2/SLC11A1/ABAT/UCP2/SYT4/SLC7A14/STXBP1/SLC25A12/SLC6A15	20
GO:1901379	BP	GO:1901379	regulation of potassium ion transmembrane transport	14/1068	86/18870	0.000316298519385476	0.00720118347727439	0.00620246203559583	NETO1/KCNS1/RGS7/KCNAB2/CAV1/KCNAB1/RGS4/AMIGO1/NEDD4L/ATP1B2/DPP6/KCNIP4/KCNC1/DPP10	14
GO:0060048	BP	GO:0060048	cardiac muscle contraction	19/1068	139/18870	0.000316635786096926	0.00720118347727439	0.00620246203559583	RYR2/SCN3B/TNNT2/CACNB2/CACNA2D1/ADRA1A/CXCR4/KCNJ3/FGF12/CAV1/FKBP1B/ATP2A2/NEDD4L/PDE4D/CHGA/SCN2B/TMEM38B/SCN1A/STC1	19
GO:0070570	BP	GO:0070570	regulation of neuron projection regeneration	8/1068	32/18870	0.000318834124628336	0.00720118347727439	0.00620246203559583	RTN4RL1/KIAA0319/SPP1/FKBP1B/KLF4/BRAF/EPHA4/THY1	8
GO:0095500	BP	GO:0095500	acetylcholine receptor signaling pathway	8/1068	32/18870	0.000318834124628336	0.00720118347727439	0.00620246203559583	CHRM1/PRKCB/ITPR1/LY6H/PLCB1/CHRM3/LARGE1/CDK5R1	8
GO:0099171	BP	GO:0099171	presynaptic modulation of chemical synaptic transmission	8/1068	32/18870	0.000318834124628336	0.00720118347727439	0.00620246203559583	PRKCB/ADORA2B/HTR2A/GRIK2/ADCY1/GRIN3A/GSK3B/APBA2	8
GO:0046676	BP	GO:0046676	negative regulation of insulin secretion	9/1068	40/18870	0.000320499419238661	0.00721581549600185	0.00621506476137661	PPP3CA/KCNB1/IRS1/FKBP1B/CCN3/VSNL1/CHGA/UCP2/KLF7	9
GO:0098976	BP	GO:0098976	excitatory chemical synaptic transmission	5/1068	12/18870	0.00032605587915992	0.00731768447785492	0.00630280568542644	CHRDL1/PTCHD1/GRIN2B/GRIN2A/GRIN2C	5
GO:0030593	BP	GO:0030593	neutrophil chemotaxis	16/1068	107/18870	0.000332310745300193	0.00743453566457088	0.00640345095459744	SLIT2/CAMK1D/ITGA9/MOSPD2/RIPOR2/C5AR1/CXCL1/CCL20/FCER1G/CXCL8/CXCL3/TREM1/CXCL2/PPBP/CCL8/RAC2	16
GO:0061337	BP	GO:0061337	cardiac conduction	15/1068	97/18870	0.000348763378822504	0.00773891949593213	0.0066656202444406	RYR2/SLC8A2/SCN3B/CACNB2/CACNA2D1/KCNJ3/CAV1/FKBP1B/ATP2A2/ATP2B1/ATP2B3/PDE4D/ATP2B2/SCN2B/ATP1B2	15
GO:1903035	BP	GO:1903035	negative regulation of response to wounding	15/1068	97/18870	0.000348763378822504	0.00773891949593213	0.0066656202444406	PRKG1/FGF2/RTN4RL1/KIAA0319/SPP1/TSPAN8/ANXA2/SERPINE1/PLAUR/PLAU/CD9/TFPI/EPHA4/THBD/CLASP1	15
GO:1990266	BP	GO:1990266	neutrophil migration	18/1068	129/18870	0.000349189824971557	0.00773891949593213	0.0066656202444406	SLIT2/CAMK1D/ITGA9/MOSPD2/RIPOR2/C5AR1/CXCL1/CCL20/FCER1G/ADAM8/CXCL8/CXCL3/TREM1/IL1R1/CXCL2/PPBP/CCL8/RAC2	18
GO:0071868	BP	GO:0071868	cellular response to monoamine stimulus	14/1068	87/18870	0.000357663906502148	0.00787749200283613	0.00678497433616203	CHRM1/RYR2/HTR1E/HTR2A/SLC1A1/CHRM3/HRH2/LRRK2/SIN3A/HRH1/RGS4/GSK3B/NSG2/GNB5	14
GO:0071870	BP	GO:0071870	cellular response to catecholamine stimulus	14/1068	87/18870	0.000357663906502148	0.00787749200283613	0.00678497433616203	CHRM1/RYR2/HTR1E/HTR2A/SLC1A1/CHRM3/HRH2/LRRK2/SIN3A/HRH1/RGS4/GSK3B/NSG2/GNB5	14
GO:0022604	BP	GO:0022604	regulation of cell morphogenesis	28/1068	247/18870	0.000369510795199852	0.00811322154661719	0.0069880108996081	BCL11A/EFNA5/TBC1D24/GRIP1/UNC13A/BAIAP2/CAMK2B/MSN/CDKL5/SYT17/CXCR4/CPNE5/PLXNC1/EEF2K/ITPKA/PRAG1/PLXNA1/NEDD4L/FGR/ARHGAP35/FGD3/EPHA4/SYT4/SYT1/RIMS1/MYH10/RIMS2/ANXA1	28
GO:1903531	BP	GO:1903531	negative regulation of secretion by cell	20/1068	152/18870	0.000371593244588481	0.00813376324265897	0.00700570369833319	CNR1/PPP3CA/PRKG1/GRM7/KCNB1/FRMD4A/IRS1/FKBP1B/CCN3/VSNL1/TNFRSF1B/BRAF/CHGA/ABAT/UCP2/CD300A/SYT4/KLF7/LIF/ANXA1	20
GO:0014046	BP	GO:0014046	dopamine secretion	9/1068	41/18870	0.000390250017021091	0.00851585575604178	0.00733480436849681	CNR1/PRKCB/HTR2A/SYT17/SYT13/ABAT/SYT4/SYT1/KCNA2	9
GO:0099174	BP	GO:0099174	regulation of presynapse organization	8/1068	33/18870	0.000400180247199289	0.00867913857228551	0.00747544173345397	SLITRK4/EFNB3/SLITRK5/SLITRK1/SLITRK3/LRFN5/CBLN2/FARP1	8
GO:1905606	BP	GO:1905606	regulation of presynapse assembly	8/1068	33/18870	0.000400180247199289	0.00867913857228551	0.00747544173345397	SLITRK4/EFNB3/SLITRK5/SLITRK1/SLITRK3/LRFN5/CBLN2/FARP1	8
GO:0090277	BP	GO:0090277	positive regulation of peptide hormone secretion	16/1068	109/18870	0.000411314005937429	0.00889341137228123	0.00765999735704396	PRKCB/AACS/DOC2B/ITPR1/PRKCE/PLCB1/GPLD1/CHRM3/BAIAP3/VSNL1/PPP3CB/SYBU/ABAT/MYRIP/RBP4/SNAP25	16
GO:0098900	BP	GO:0098900	regulation of action potential	11/1068	59/18870	0.000414063878613814	0.00892565661741388	0.00768777055701795	RYR2/SLC8A2/CNR1/CACNA2D1/ADRA1A/KCNB1/CACNB3/KCNAB2/FGF12/CAV1/ATP2A2	11
GO:1902041	BP	GO:1902041	regulation of extrinsic apoptotic signaling pathway via death domain receptors	10/1068	50/18870	0.000417986362056304	0.00898290690819185	0.00773708088999277	BMPR1B/TNFAIP3/ATF3/HMOX1/GSK3B/PMAIP1/SERPINE1/CFLAR/SP100/ICAM1	10
GO:0015844	BP	GO:0015844	monoamine transport	14/1068	89/18870	0.000454404593761983	0.00973606458900297	0.00838578425059879	CNR1/PRKCB/STX1A/HTR2A/VIP/KCNB1/SYT17/RAB3B/CHGA/SYT13/ABAT/SYT4/SYT1/KCNA2	14
GO:0002026	BP	GO:0002026	regulation of the force of heart contraction	7/1068	26/18870	0.000463779001579	0.00986510556023576	0.00849692872117554	RYR2/ADM/ADRB1/ADRA1A/CAV1/ATP2A2/CHGA	7
GO:0015810	BP	GO:0015810	aspartate transmembrane transport	6/1068	19/18870	0.000464600290061864	0.00986510556023576	0.00849692872117554	SLC25A22/SLC1A1/SLC1A3/SLC1A2/UCP2/SLC25A12	6
GO:0071625	BP	GO:0071625	vocalization behavior	6/1068	19/18870	0.000464600290061864	0.00986510556023576	0.00849692872117554	NRXN3/NRXN1/NLGN4X/SHANK2/SHANK1/BRINP1	6
GO:0006904	BP	GO:0006904	vesicle docking involved in exocytosis	9/1068	42/18870	0.000472035839062759	0.00999306916606891	0.0086071452445599	UNC13A/EXOC6/KCNB1/UNC13C/RAB3B/TPRG1L/CPLX2/STXBP1/SNAP25	9
GO:1902624	BP	GO:1902624	positive regulation of neutrophil migration	8/1068	34/18870	0.00049761730987697	0.0104721126458382	0.00901975089556789	CAMK1D/MOSPD2/RIPOR2/C5AR1/ADAM8/CXCL8/IL1R1/RAC2	8
GO:1905145	BP	GO:1905145	cellular response to acetylcholine	8/1068	34/18870	0.00049761730987697	0.0104721126458382	0.00901975089556789	CHRM1/PRKCB/ITPR1/LY6H/PLCB1/CHRM3/LARGE1/CDK5R1	8
GO:0002793	BP	GO:0002793	positive regulation of peptide secretion	16/1068	111/18870	0.000505958628061192	0.0106161496751774	0.0091438116432236	PRKCB/AACS/DOC2B/ITPR1/PRKCE/PLCB1/GPLD1/CHRM3/BAIAP3/VSNL1/PPP3CB/SYBU/ABAT/MYRIP/RBP4/SNAP25	16
GO:0071867	BP	GO:0071867	response to monoamine	14/1068	90/18870	0.000510596811066989	0.0106504487767267	0.00917335385331808	CHRM1/RYR2/HTR1E/HTR2A/SLC1A1/CHRM3/HRH2/LRRK2/SIN3A/HRH1/RGS4/GSK3B/NSG2/GNB5	14
GO:0071869	BP	GO:0071869	response to catecholamine	14/1068	90/18870	0.000510596811066989	0.0106504487767267	0.00917335385331808	CHRM1/RYR2/HTR1E/HTR2A/SLC1A1/CHRM3/HRH2/LRRK2/SIN3A/HRH1/RGS4/GSK3B/NSG2/GNB5	14
GO:0051648	BP	GO:0051648	vesicle localization	25/1068	216/18870	0.000547186916764041	0.0113802041457202	0.00980190053397663	SHROOM2/EXOC6/CCDC186/SYN2/LRRK2/NLGN1/KIF5A/RAB27A/SYNJ1/CDK5/SYBU/LIN7A/BSN/MAP2/SYN1/TCIRG1/TRAK1/SYT4/AP3B2/TANC2/PCLO/DNM1/SNAP91/CLASP1/MYO5A	25
GO:0022029	BP	GO:0022029	telencephalon cell migration	11/1068	61/18870	0.000557819332220464	0.0115674114155191	0.00996314430555664	FEZF2/SLIT2/DAB1/ARX/CXCR4/LRRK2/CDK5R1/LHX6/CDK5/NRG3/FOXG1	11
GO:0007264	BP	GO:0007264	small GTPase mediated signal transduction	46/1068	491/18870	0.000560407473217971	0.0115872005832707	0.00998018894302252	SIPA1L1/SSX2IP/SLIT2/NGEF/SCAI/RAPGEF2/DAB1/PLK2/FGF2/RERG/CHN1/ARHGAP32/CDH13/RASGRP3/ARHGEF9/RASGEF1A/RHOBTB2/PSD3/KSR2/RIPOR2/TAGAP/RAP1GAP/RASL10A/STMN3/IQSEC1/MAP4K4/RASGEF1B/RALGPS1/RAP1GAP2/PRAG1/RAB9B/TIAM2/KBTBD6/SRGAP3/ARHGAP35/DOK6/FGD3/RIT2/ARRB1/RUNDC3A/ARHGEF4/IQSEC3/ARHGAP20/RRAD/CDC42/RAC2	46
GO:0021761	BP	GO:0021761	limbic system development	17/1068	123/18870	0.000563692836104868	0.0116212488187666	0.010009515079304	EPHA5/FEZF2/DAB1/DLX1/PROX1/SCN2A/LARGE1/NEUROD1/CDK5R1/EMX2/GSK3B/SLC32A1/PLXNA1/CDK5/TMEM108/ZIC1/NEFL	17
GO:0060443	BP	GO:0060443	mammary gland morphogenesis	9/1068	43/18870	0.000567382874482555	0.011663418393711	0.0100458362185271	CSMD1/SOSTDC1/VDR/RXFP1/CAV1/BTRC/PTCH1/NRG3/AREG	9
GO:0031103	BP	GO:0031103	axon regeneration	10/1068	52/18870	0.000580945971162151	0.0117695976269271	0.0101372896115799	RTN4RL1/KIAA0319/SPP1/FKBP1B/KLF4/BRAF/EPHA4/CSPG5/MAG/NEFL	10
GO:0050819	BP	GO:0050819	negative regulation of coagulation	10/1068	52/18870	0.000580945971162151	0.0117695976269271	0.0101372896115799	ANXA5/PRKG1/TSPAN8/ANXA2/SERPINE1/PLAUR/PLAU/CD9/TFPI/THBD	10
GO:0009448	BP	GO:0009448	gamma-aminobutyric acid metabolic process	4/1068	8/18870	0.000594330647378865	0.0117695976269271	0.0101372896115799	SLC1A3/ABAT/GAD1/GAD2	4
GO:0021826	BP	GO:0021826	substrate-independent telencephalic tangential migration	4/1068	8/18870	0.000594330647378865	0.0117695976269271	0.0101372896115799	FEZF2/ARX/LHX6/NRG3	4
GO:0021830	BP	GO:0021830	interneuron migration from the subpallium to the cortex	4/1068	8/18870	0.000594330647378865	0.0117695976269271	0.0101372896115799	FEZF2/ARX/LHX6/NRG3	4
GO:0021843	BP	GO:0021843	substrate-independent telencephalic tangential interneuron migration	4/1068	8/18870	0.000594330647378865	0.0117695976269271	0.0101372896115799	FEZF2/ARX/LHX6/NRG3	4
GO:0032289	BP	GO:0032289	central nervous system myelin formation	4/1068	8/18870	0.000594330647378865	0.0117695976269271	0.0101372896115799	TENM4/MOBP/MAG/TLR2	4
GO:0051964	BP	GO:0051964	negative regulation of synapse assembly	4/1068	8/18870	0.000594330647378865	0.0117695976269271	0.0101372896115799	EPHA7/ROBO2/SLIT1/TLR2	4
GO:0007274	BP	GO:0007274	neuromuscular synaptic transmission	7/1068	27/18870	0.000595781944171862	0.0117695976269271	0.0101372896115799	CHRM1/RIMBP2/LARGE1/NLGN1/EGR3/STXBP1/ERC2	7
GO:0015740	BP	GO:0015740	C4-dicarboxylate transport	7/1068	27/18870	0.000595781944171862	0.0117695976269271	0.0101372896115799	SLC25A22/SLC1A1/SLC1A3/SLC1A2/ABAT/UCP2/SLC25A12	7
GO:0022010	BP	GO:0022010	central nervous system myelination	7/1068	27/18870	0.000595781944171862	0.0117695976269271	0.0101372896115799	CNTNAP1/B4GALT6/TENM4/MOBP/MYRF/MAG/TLR2	7
GO:0032291	BP	GO:0032291	axon ensheathment in central nervous system	7/1068	27/18870	0.000595781944171862	0.0117695976269271	0.0101372896115799	CNTNAP1/B4GALT6/TENM4/MOBP/MYRF/MAG/TLR2	7
GO:0099170	BP	GO:0099170	postsynaptic modulation of chemical synaptic transmission	7/1068	27/18870	0.000595781944171862	0.0117695976269271	0.0101372896115799	CHRM1/PPP3CA/SORCS3/SLC1A1/PPP3R1/PLCB1/NEFL	7
GO:0150146	BP	GO:0150146	cell junction disassembly	7/1068	27/18870	0.000595781944171862	0.0117695976269271	0.0101372896115799	ADGRB3/PLXNC1/IQSEC1/MAP4K4/PRICKLE1/ITGAM/EPHA4	7
GO:0097529	BP	GO:0097529	myeloid leukocyte migration	27/1068	242/18870	0.000597981781804125	0.0117802411015413	0.0101464569585068	SLIT2/CAMK1D/ITGA9/MOSPD2/RIPOR2/PLCB1/C5AR1/CXCL1/SERPINE1/CCN3/CD9/CCL20/CHGA/FCER1G/ADAM8/CD300A/CXCL8/CXCL3/TREM1/PTGER4/IL6/IL1R1/CXCL2/PPBP/CCL8/RAC2/ANXA1	27
GO:0002027	BP	GO:0002027	regulation of heart rate	15/1068	102/18870	0.000604089336799646	0.011867594394967	0.0102216953533995	RYR2/SCN3B/CACNB2/ADM/CACNA2D1/ADRB1/SLC1A1/ADRA1A/KCNJ3/CAV1/RGS4/FKBP1B/ATP2A2/PDE4D/SCN2B	15
GO:0032228	BP	GO:0032228	regulation of synaptic transmission, GABAergic	8/1068	35/18870	0.000613410947138534	0.0119514022997431	0.0102938800643288	CNR1/ADRA1A/PRKCE/CNTNAP4/NLGN1/BAIAP3/PLCL2/STXBP1	8
GO:0051968	BP	GO:0051968	positive regulation of synaptic transmission, glutamatergic	8/1068	35/18870	0.000613410947138534	0.0119514022997431	0.0102938800643288	CACNG3/CACNG8/NRXN1/GRIN2B/NLGN1/GRIN2A/GRIN2C/STXBP1	8
GO:0090659	BP	GO:0090659	walking behavior	8/1068	35/18870	0.000613410947138534	0.0119514022997431	0.0102938800643288	EFNB3/DAB1/LARGE1/OXR1/GLRB/EPHA4/ZIC1/SCN1A	8
GO:0043954	BP	GO:0043954	cellular component maintenance	12/1068	72/18870	0.000668760269236746	0.0129941036422658	0.0111919707062173	ADGRB3/GRIN2B/SHANK2/CBLN2/NLGN1/ITPKA/SHANK1/TANC1/CNTNAP1/BSN/PCLO/ERC2	12
GO:0086002	BP	GO:0086002	cardiac muscle cell action potential involved in contraction	10/1068	53/18870	0.000680267314926016	0.013181573217091	0.011353440404129	RYR2/SCN3B/CACNB2/CACNA2D1/KCNJ3/FGF12/CAV1/NEDD4L/SCN2B/SCN1A	10
GO:0018105	BP	GO:0018105	peptidyl-serine phosphorylation	31/1068	295/18870	0.000686819438370801	0.0132408014978272	0.0114044544025724	CAMK1G/PRKCB/TENM1/NLK/CAMK1D/CAMK2A/MAST3/PLK2/PAK1/CAMK4/CAMK2B/CNKSR3/PRKCE/CAMKV/BAG4/RASSF2/MAPK8/LRRK2/CAV1/CDK5R1/LMTK2/GSK3B/SGK1/NTRK2/PDE4D/CDK5/BRAF/PDK3/MARK1/IL6/LIF	31
GO:0018209	BP	GO:0018209	peptidyl-serine modification	32/1068	308/18870	0.00068989649439396	0.0132408014978272	0.0114044544025724	GALNT16/CAMK1G/PRKCB/TENM1/NLK/CAMK1D/CAMK2A/MAST3/PLK2/PAK1/CAMK4/CAMK2B/CNKSR3/PRKCE/CAMKV/BAG4/RASSF2/MAPK8/LRRK2/CAV1/CDK5R1/LMTK2/GSK3B/SGK1/NTRK2/PDE4D/CDK5/BRAF/PDK3/MARK1/IL6/LIF	32
GO:0060244	BP	GO:0060244	negative regulation of cell proliferation involved in contact inhibition	3/1068	4/18870	0.000692658961603762	0.0132408014978272	0.0114044544025724	DACH1/PAK1/SRPX	3
GO:0097112	BP	GO:0097112	gamma-aminobutyric acid receptor clustering	3/1068	4/18870	0.000692658961603762	0.0132408014978272	0.0114044544025724	GPHN/GLRB/LHFPL4	3
GO:1901843	BP	GO:1901843	positive regulation of high voltage-gated calcium channel activity	3/1068	4/18870	0.000692658961603762	0.0132408014978272	0.0114044544025724	CACNB2/CACNA2D1/CACNB3	3
GO:0043279	BP	GO:0043279	response to alkaloid	14/1068	93/18870	0.000715892990037914	0.0136481534552389	0.0117553113219865	RYR2/CNR1/GRIA1/HTR2A/SLC1A1/SLC1A3/PRKCE/ELAVL4/SLC1A2/RGS4/CDK5/ABAT/TMEM38B/MYRF	14
GO:0051048	BP	GO:0051048	negative regulation of secretion	21/1068	172/18870	0.000737365093587953	0.0140198210287554	0.0120754328717113	CNR1/PPP3CA/PRKG1/GRM7/KCNB1/FRMD4A/IRS1/FKBP1B/NRG1/CCN3/VSNL1/TNFRSF1B/BRAF/CHGA/ABAT/UCP2/CD300A/SYT4/KLF7/LIF/ANXA1	21
GO:0019935	BP	GO:0019935	cyclic-nucleotide-mediated signaling	13/1068	83/18870	0.00074816568714589	0.0141347942824109	0.012174460655569	EPHA5/PDE2A/RAPGEF2/ADORA2B/ADM/PRKG1/GUCY1B1/SOX9/ADCY1/CAP2/PDE4D/RUNDC3A/ADCY2	13
GO:0032252	BP	GO:0032252	secretory granule localization	5/1068	14/18870	0.000749391236630924	0.0141347942824109	0.012174460655569	KIF5A/SYBU/MAP2/SYT4/TANC2	5
GO:0070571	BP	GO:0070571	negative regulation of neuron projection regeneration	5/1068	14/18870	0.000749391236630924	0.0141347942824109	0.012174460655569	RTN4RL1/KIAA0319/SPP1/EPHA4/THY1	5
GO:0051953	BP	GO:0051953	negative regulation of amine transport	7/1068	28/18870	0.000755943633064871	0.0141829424489314	0.0122159312243816	CNR1/PRKG1/GRM7/RGS4/CHGA/ABAT/SYT4	7
GO:0060402	BP	GO:0060402	calcium ion transport into cytosol	7/1068	28/18870	0.000755943633064871	0.0141829424489314	0.0122159312243816	RYR2/JPH1/CACNA2D1/ADRA1A/CACNB3/CAV1/JPH3	7
GO:0050818	BP	GO:0050818	regulation of coagulation	12/1068	73/18870	0.000759829010047418	0.0142123468927346	0.0122412576095436	ANXA5/PRKG1/TSPAN8/ANXA2/CAV1/SERPINE1/PLAUR/VKORC1/PLAU/CD9/TFPI/THBD	12
GO:0050768	BP	GO:0050768	negative regulation of neurogenesis	19/1068	149/18870	0.000761518869041052	0.0142123468927346	0.0122412576095436	EFNB3/PPP3CA/RAPGEF2/DAB1/DLX1/PROX1/EPHA7/KIAA0319/SPP1/SLIT1/CDK5/SEMA3B/MAP2/LHX2/SYT4/BRINP1/IL6/THY1/MAG	19
GO:0045744	BP	GO:0045744	negative regulation of G protein-coupled receptor signaling pathway	10/1068	54/18870	0.00079317770353355	0.0147115443901081	0.0126712221473859	PPP3CA/ADM/GPRASP1/RGS7/GRM5/RGS4/GRK3/ARRB1/CXCL8/BICD1	10
GO:0050805	BP	GO:0050805	negative regulation of synaptic transmission	10/1068	54/18870	0.00079317770353355	0.0147115443901081	0.0126712221473859	GRIA1/HTR2A/PLK2/SORCS3/GRIK3/KCNB1/SHANK2/GRIK2/TPRG1L/STXBP1	10
GO:0007204	BP	GO:0007204	positive regulation of cytosolic calcium ion concentration	21/1068	173/18870	0.00079556716166905	0.0147115443901081	0.0126712221473859	RYR2/JPH1/HTR2A/ADM/CCKBR/PRKG1/CACNA1A/CACNA2D1/ADRA1A/CXCR4/PROK2/C5AR1/CACNB3/MCHR1/GNG3/CD55/CAV1/FKBP1B/JPH3/TAC1/PTGER4	21
GO:0001558	BP	GO:0001558	regulation of cell growth	40/1068	417/18870	0.000796564163254586	0.0147115443901081	0.0126712221473859	BCL11A/EFNA5/CRYAB/SPHK1/SLIT2/UNC13A/EPHA7/OLFM1/RERG/KIAA0319/SPP1/CDKL5/ACVR1B/CLSTN1/CXCL16/SYT17/CXCR4/SLIT1/CPNE5/SIN3A/RGS4/BMPR2/GSK3B/SGK1/CCN3/PAK5/NEDD4L/CDK5/L1CAM/LGI1/SEMA3B/MAP2/SYT4/SYT1/RIMS1/HBEGF/MAG/NRG3/CDC42/RIMS2	40
GO:0034331	BP	GO:0034331	cell junction maintenance	9/1068	45/18870	0.000805452402860944	0.0147986229043778	0.0127462238718355	ADGRB3/SHANK2/CBLN2/NLGN1/SHANK1/CNTNAP1/BSN/PCLO/ERC2	9
GO:0090278	BP	GO:0090278	negative regulation of peptide hormone secretion	9/1068	45/18870	0.000805452402860944	0.0147986229043778	0.0127462238718355	PPP3CA/KCNB1/IRS1/FKBP1B/CCN3/VSNL1/CHGA/UCP2/KLF7	9
GO:0021987	BP	GO:0021987	cerebral cortex development	17/1068	127/18870	0.000816417506514699	0.0149613254682229	0.0128863614587374	PHACTR1/GRIA1/SLIT2/DAB1/ARX/TACC2/PLCB1/CDK5R1/EMX2/GSK3B/LHX6/NTRK2/CDK5/LHX2/KCNA2/FOXG1/NEFL	17
GO:0007213	BP	GO:0007213	G protein-coupled acetylcholine receptor signaling pathway	6/1068	21/18870	0.000842926500628675	0.015319287003727	0.0131946778405064	CHRM1/PRKCB/ITPR1/PLCB1/CHRM3/CDK5R1	6
GO:0007413	BP	GO:0007413	axonal fasciculation	6/1068	21/18870	0.000842926500628675	0.015319287003727	0.0131946778405064	CNR1/FEZF2/CDK5R1/AMIGO1/ARHGAP35/EPHA4	6
GO:0106030	BP	GO:0106030	neuron projection fasciculation	6/1068	21/18870	0.000842926500628675	0.015319287003727	0.0131946778405064	CNR1/FEZF2/CDK5R1/AMIGO1/ARHGAP35/EPHA4	6
GO:0042063	BP	GO:0042063	gliogenesis	34/1068	338/18870	0.000847045235495533	0.015319287003727	0.0131946778405064	CHRM1/DAB1/CRB1/RNF112/DLX1/FGF2/PPP3R1/CXCR4/C5AR1/LARGE1/NDP/CDK5R1/SOX9/CNTNAP1/NTRK2/CD9/CDK5/TNFRSF1B/EPHA4/ATP1B2/CSPG5/B4GALT6/TENM4/IL6/MOBP/MYRF/HAPLN4/MAG/BOK/LIF/AREG/FOXG1/TLR2/ANXA1	34
GO:0048592	BP	GO:0048592	eye morphogenesis	20/1068	162/18870	0.000847726900718537	0.015319287003727	0.0131946778405064	COL5A2/HCN1/THRB/SHROOM2/CRB1/RORB/PROX1/FGF2/EPHB1/SLC1A1/OLFM3/LARGE1/NDP/SOX9/NTRK2/FAT3/TENM3/THY1/RBP4/ATP8A2	20
GO:0048278	BP	GO:0048278	vesicle docking	11/1068	64/18870	0.000849788890286528	0.015319287003727	0.0131946778405064	UNC13A/STX1A/EXOC6/KCNB1/UNC13C/RAB3B/TPRG1L/CPLX2/SYT1/STXBP1/SNAP25	11
GO:0045664	BP	GO:0045664	regulation of neuron differentiation	23/1068	198/18870	0.000851071500207057	0.015319287003727	0.0131946778405064	BCL11A/MEF2C/FEZF2/BRINP3/DAB1/S100B/RNF112/DLX1/PROX1/FGF2/RAP1GAP/LRRK2/SIN3A/NLGN1/NEUROD1/CDK5R1/SOX9/GSK3B/BCL11B/NAP1L2/BRINP1/MAG/FOXG1	23
GO:1903169	BP	GO:1903169	regulation of calcium ion transmembrane transport	21/1068	174/18870	0.000857692085692103	0.0153993728398187	0.0132636566909294	RYR2/JPH1/PPP3CA/CABP1/CACNB2/CACNA2D1/AKAP5/PRKCE/PPP3R1/CACNB3/CAV1/FKBP1B/HPCA/JPH3/CAPN3/PPP3CB/PDE4D/GNB5/TMEM38B/THY1/TSPAN13	21
GO:0060537	BP	GO:0060537	muscle tissue development	41/1068	433/18870	0.000888889235612385	0.0159191981286945	0.0137113881825058	RYR2/CYP26B1/MEF2C/TNNT2/PPP3CA/PRKG1/PROX1/MRTFB/FGF2/ZBTB18/EPHB1/HOPX/SMAD1/FZD7/ADRA1A/XK/HLF/ZFPM2/MEF2D/LARGE1/ERBB4/CAV1/SOX9/RGS4/ATF3/MAP2K4/RBFOX1/NRG1/CNTNAP1/PRICKLE1/CFLAR/PPP3CB/PTCH1/CDK5/GJB6/SYNE1/TENM4/PPARGC1A/GPCPD1/RBP4/CDC42	41
GO:1905144	BP	GO:1905144	response to acetylcholine	8/1068	37/18870	0.000910031423320186	0.0162567830080271	0.0140021539162854	CHRM1/PRKCB/ITPR1/LY6H/PLCB1/CHRM3/LARGE1/CDK5R1	8
GO:0015872	BP	GO:0015872	dopamine transport	10/1068	55/18870	0.00092105159899864	0.0164123063821567	0.0141361079846313	CNR1/PRKCB/HTR2A/SYT17/RAB3B/SYT13/ABAT/SYT4/SYT1/KCNA2	10
GO:0002792	BP	GO:0002792	negative regulation of peptide secretion	9/1068	46/18870	0.000951817226832083	0.0168336353433744	0.0144990034579514	PPP3CA/KCNB1/IRS1/FKBP1B/CCN3/VSNL1/CHGA/UCP2/KLF7	9
GO:1902622	BP	GO:1902622	regulation of neutrophil migration	9/1068	46/18870	0.000951817226832083	0.0168336353433744	0.0144990034579514	SLIT2/CAMK1D/MOSPD2/RIPOR2/C5AR1/ADAM8/CXCL8/IL1R1/RAC2	9
GO:1990090	BP	GO:1990090	cellular response to nerve growth factor stimulus	9/1068	46/18870	0.000951817226832083	0.0168336353433744	0.0144990034579514	GRIA1/RAPGEF2/ELAVL4/EEF2K/NTRK2/BRAF/TMEM108/TAC1/SH3GL2	9
GO:0007517	BP	GO:0007517	muscle organ development	35/1068	354/18870	0.000973214708884894	0.0171235447572157	0.0147487057657439	RYR2/CYP26B1/MEF2C/CRYAB/JPH1/TNNT2/PPP3CA/KY/PROX1/MRTFB/ZBTB18/EPHB1/BASP1/XK/RIPOR2/HLF/ZFPM2/MKX/MEF2D/EID2B/LARGE1/CAV1/ATF3/RBFOX1/EGR3/NRG1/CNTNAP1/CAPN3/CFLAR/PPP3CB/CDK5/GPCPD1/COL6A3/HBEGF/LIF	35
GO:0042246	BP	GO:0042246	tissue regeneration	12/1068	75/18870	0.000973225175776859	0.0171235447572157	0.0147487057657439	PPP3CA/HOPX/PTGFRN/FZD7/KLK6/LARGE1/ERBB4/CCN3/CD9/CAPN3/CFLAR/ANXA1	12
GO:0051224	BP	GO:0051224	negative regulation of protein transport	17/1068	129/18870	0.000975452916231691	0.0171235447572157	0.0147487057657439	PPP3CA/CABP1/KCNB1/SVIP/BAG4/FRMD4A/LRRK2/IRS1/FKBP1B/CCN3/VSNL1/CDK5/CHGA/UCP2/SP100/SYT4/KLF7	17
GO:0045666	BP	GO:0045666	positive regulation of neuron differentiation	14/1068	96/18870	0.000987028984606078	0.0172839742193242	0.0148868855040132	MEF2C/FEZF2/BRINP3/DAB1/S100B/RNF112/DLX1/PROX1/FGF2/SIN3A/NEUROD1/NAP1L2/BRINP1/FOXG1	14
GO:0031503	BP	GO:0031503	protein-containing complex localization	22/1068	188/18870	0.000989848206370281	0.0172906489644779	0.0148926345386745	NETO1/CACNG3/SSX2IP/GRIP1/CACNG8/NPTX1/SLC1A1/CLSTN1/PPP3R1/LRRC7/ERBB4/NLGN1/GPHN/HPCA/DLG3/KIF5A/LHFPL4/LGI1/TYROBP/SYNE1/BBS12/SNAP25	22
GO:0036293	BP	GO:0036293	response to decreased oxygen levels	32/1068	315/18870	0.00100719980375008	0.017550518447655	0.015116463109173	RYR2/NGB/CRYAB/ADM/DDIT4/HK2/SLC1A1/VCAM1/FMN2/ITPR1/PRKCE/SCN2A/CXCR4/CAV1/NDP/EEF2K/HMOX1/PMAIP1/PLAU/CFLAR/EPHA4/ABAT/UCP2/ADAM8/SLC39A12/PDK3/ITGA2/PDLIM1/LIF/TLR2/STC1/ALAS2	32
GO:0019227	BP	GO:0019227	neuronal action potential propagation	4/1068	9/18870	0.00102190542838524	0.0176764714588003	0.0152249478842607	FKBP1B/CNTNAP1/NTRK2/SCN1A	4
GO:0021932	BP	GO:0021932	hindbrain radial glia guided cell migration	4/1068	9/18870	0.00102190542838524	0.0176764714588003	0.0152249478842607	DAB1/RERE/CTNNA2/ATP1B2	4
GO:0098870	BP	GO:0098870	action potential propagation	4/1068	9/18870	0.00102190542838524	0.0176764714588003	0.0152249478842607	FKBP1B/CNTNAP1/NTRK2/SCN1A	4
GO:0050900	BP	GO:0050900	leukocyte migration	38/1068	396/18870	0.00105602173306727	0.0182221560362849	0.0156949522781134	SLIT2/CAMK1D/ITGA9/MOSPD2/MSN/VCAM1/RIPOR2/CXCL16/CXCR4/PLCB1/C5AR1/HMOX1/CXCL1/SERPINE1/CCN3/CD9/CCL20/CHGA/FCER1G/ADD2/FUT9/ADAM8/CD300A/CXCL8/CXCL3/TREM1/ITGA2/PTGER4/IL6/IL1R1/THY1/CXCL2/PPBP/ICAM1/CCL8/CDC42/RAC2/ANXA1	38
GO:0071621	BP	GO:0071621	granulocyte chemotaxis	17/1068	130/18870	0.00106438579843859	0.0182940437432037	0.0157568699857231	SLIT2/CAMK1D/ITGA9/MOSPD2/RIPOR2/C5AR1/CXCL1/CCL20/FCER1G/CXCL8/CXCL3/TREM1/CXCL2/PPBP/CCL8/RAC2/ANXA1	17
GO:0007187	BP	GO:0007187	G protein-coupled receptor signaling pathway, coupled to cyclic nucleotide second messenger	10/1068	56/18870	0.00106534687901059	0.0182940437432037	0.0157568699857231	CHRM1/CNR1/HTR1E/HTR2A/SSTR1/NPY1R/CHRM3/HRH2/HRH1/ANXA1	10
GO:1902065	BP	GO:1902065	response to L-glutamate	5/1068	15/18870	0.00107197822740707	0.0183634531129733	0.0158166530730822	BCL11A/BAIAP2/KCNB1/AMIGO1/HPCA	5
GO:0007616	BP	GO:0007616	long-term memory	8/1068	38/18870	0.00109628623897802	0.0187346072453786	0.016136332390081	GRIA1/PTCHD1/CAMK4/SHANK1/ADCY1/SGK1/CPEB3/SNAP25	8
GO:0015669	BP	GO:0015669	gas transport	6/1068	22/18870	0.00110400406124978	0.0187896161012909	0.0161837121494629	NGB/IPCEF1/HBB/HBA2/HBG2/HBD	6
GO:0050771	BP	GO:0050771	negative regulation of axonogenesis	11/1068	66/18870	0.00110723902143563	0.0187896161012909	0.0161837121494629	EFNB3/DAB1/EPHA7/KIAA0319/SPP1/SLIT1/CDK5/SEMA3B/MAP2/THY1/MAG	11
GO:0010001	BP	GO:0010001	glial cell differentiation	27/1068	252/18870	0.00110745340247316	0.0187896161012909	0.0161837121494629	DAB1/CRB1/RNF112/DLX1/FGF2/PPP3R1/CXCR4/C5AR1/LARGE1/NDP/SOX9/CNTNAP1/NTRK2/CDK5/TNFRSF1B/EPHA4/CSPG5/B4GALT6/TENM4/IL6/MOBP/MYRF/HAPLN4/MAG/BOK/LIF/TLR2	27
GO:0016339	BP	GO:0016339	calcium-dependent cell-cell adhesion via plasma membrane cell adhesion molecules	9/1068	47/18870	0.00111902799709873	0.0189321279763953	0.0163064592642595	CDH13/CDH8/CDH10/CDH9/NLGN1/CDH6/CDH12/CDH18/CDH19	9
GO:0003012	BP	GO:0003012	muscle system process	42/1068	452/18870	0.00112119201213847	0.0189321279763953	0.0163064592642595	RYR2/CRYAB/SPHK1/MLIP/SCN3B/TNNT2/PPP3CA/ADORA2B/HTR2A/CACNB2/PRKG1/CACNA2D1/CAMK2B/ADRA1A/CXCR4/PROK2/CHRM3/KCNJ3/TPM2/LARGE1/FGF12/CAV1/MYOT/RGS4/FKBP1B/HMOX1/ATP2A2/MAP2K4/ATP2B1/TPM4/NEDD4L/CFLAR/PDE4D/TNFRSF1B/CHGA/ABAT/SCN2B/ITGA2/TMEM38B/SCN1A/ATP8A2/STC1	42
GO:0048679	BP	GO:0048679	regulation of axon regeneration	7/1068	30/18870	0.00117719436341242	0.0197835602495756	0.0170398076599708	RTN4RL1/KIAA0319/SPP1/FKBP1B/KLF4/BRAF/EPHA4	7
GO:0060219	BP	GO:0060219	camera-type eye photoreceptor cell differentiation	7/1068	30/18870	0.00117719436341242	0.0197835602495756	0.0170398076599708	HCN1/THRB/RORB/NDP/SOX9/NTRK2/THY1	7
GO:0006835	BP	GO:0006835	dicarboxylic acid transport	14/1068	98/18870	0.00121202912904371	0.0203208288018393	0.0175025632346415	PRKG1/SLC25A22/SLC17A7/SLC1A1/SLC1A3/GRM7/SLC26A4/SLC1A2/NTRK2/ABAT/UCP2/SYT4/STXBP1/SLC25A12	14
GO:0061387	BP	GO:0061387	regulation of extent of cell growth	15/1068	109/18870	0.00121699264039589	0.020355924070018	0.0175327911921979	EFNA5/EPHA7/OLFM1/KIAA0319/SPP1/CDKL5/SLIT1/SIN3A/BMPR2/GSK3B/CDK5/L1CAM/SEMA3B/MAP2/MAG	15
GO:0048675	BP	GO:0048675	axon extension	16/1068	121/18870	0.00130913524798425	0.0215844861566699	0.018590965827642	SLIT2/OLFM1/KIAA0319/CDKL5/SLIT1/SLC9A6/SIN3A/BMPR2/GSK3B/PPP3CB/CDK5/L1CAM/SEMA3B/MAP2/LHX2/MAG	16
GO:0001754	BP	GO:0001754	eye photoreceptor cell differentiation	9/1068	48/18870	0.00130920124366122	0.0215844861566699	0.018590965827642	HCN1/THRB/CRB1/RORB/OLFM3/NDP/SOX9/NTRK2/THY1	9
GO:0030195	BP	GO:0030195	negative regulation of blood coagulation	9/1068	48/18870	0.00130920124366122	0.0215844861566699	0.018590965827642	PRKG1/TSPAN8/ANXA2/SERPINE1/PLAUR/PLAU/CD9/TFPI/THBD	9
GO:0042551	BP	GO:0042551	neuron maturation	9/1068	48/18870	0.00130920124366122	0.0215844861566699	0.018590965827642	BCL11A/NTN4/SRRM4/ADGRB3/KCNB1/ACTL6B/LRRK2/B4GALT6/GLDN	9
GO:0044331	BP	GO:0044331	cell-cell adhesion mediated by cadherin	9/1068	48/18870	0.00130920124366122	0.0215844861566699	0.018590965827642	CDH13/CDH8/CDH10/CDH9/NEXMIF/CDH6/CDH12/CDH18/CDH19	9
GO:0060999	BP	GO:0060999	positive regulation of dendritic spine development	8/1068	39/18870	0.00131174753715802	0.0215844861566699	0.018590965827642	BAIAP2/CAMK2B/CDKL5/NLGN1/EEF2K/ITPKA/SHANK1/CPEB3	8
GO:0098926	BP	GO:0098926	postsynaptic signal transduction	8/1068	39/18870	0.00131174753715802	0.0215844861566699	0.018590965827642	CHRM1/PRKCB/ITPR1/LY6H/PLCB1/CHRM3/LARGE1/CDK5R1	8
GO:0035725	BP	GO:0035725	sodium ion transmembrane transport	21/1068	180/18870	0.00132543069148682	0.0217591538519087	0.0187414091196346	NETO1/SLC8A2/HCN1/SCN3B/SHROOM2/SLC17A7/PRKCE/SCN2A/SLC9A6/FGF12/HECW1/NEDD4L/FGF14/SCN3A/SLC9A7/FXYD6/SCN8A/SCN2B/ATP1B2/SCN1A/SLC6A15	21
GO:0030048	BP	GO:0030048	actin filament-based movement	17/1068	133/18870	0.00137359968451917	0.0223430480793807	0.0192443239238647	RYR2/SCN3B/TNNT2/CACNB2/CACNA2D1/WIPF1/KCNJ3/FGF12/CAV1/ATP2A2/NEDD4L/PDE4D/SCN2B/SCN1A/MYO5A/MYH10/STC1	17
GO:0030879	BP	GO:0030879	mammary gland development	17/1068	133/18870	0.00137359968451917	0.0223430480793807	0.0192443239238647	FGF2/ZNF703/CSMD1/HK2/SOSTDC1/VDR/RXFP1/ERBB4/CAV1/SOX9/BTRC/NRG1/PTCH1/ARHGAP35/ITGA2/NRG3/AREG	17
GO:0048593	BP	GO:0048593	camera-type eye morphogenesis	17/1068	133/18870	0.00137359968451917	0.0223430480793807	0.0192443239238647	HCN1/THRB/SHROOM2/CRB1/RORB/PROX1/EPHB1/SLC1A1/LARGE1/NDP/SOX9/NTRK2/FAT3/TENM3/THY1/RBP4/ATP8A2	17
GO:1904950	BP	GO:1904950	negative regulation of establishment of protein localization	17/1068	133/18870	0.00137359968451917	0.0223430480793807	0.0192443239238647	PPP3CA/CABP1/KCNB1/SVIP/BAG4/FRMD4A/LRRK2/IRS1/FKBP1B/CCN3/VSNL1/CDK5/CHGA/UCP2/SP100/SYT4/KLF7	17
GO:0019233	BP	GO:0019233	sensory perception of pain	12/1068	78/18870	0.00138503668638064	0.022477529015587	0.0193601538987519	HTR2A/EPHB1/NPY1R/CXCR4/PROK2/GRIN2A/CCN3/CDK5/TAC1/ITGA2/KCNA2/SCN1A	12
GO:0003018	BP	GO:0003018	vascular process in circulatory system	28/1068	269/18870	0.00140614889802117	0.02276805475974	0.0196103870589206	SLC8A2/SLIT2/PDE2A/ADORA2B/KCNMB2/HTR2A/ADM/PRKG1/ADRB1/SLC1A1/SLC1A3/ADRA1A/CHRM3/SLC44A1/HRH2/SLC2A3/CAV1/HRH1/SLC1A2/BMPR2/ATP2B1/ARHGAP35/SLC15A2/HBB/SLCO1C1/ATP1B2/SH3GL2/SLC16A7	28
GO:0051590	BP	GO:0051590	positive regulation of neurotransmitter transport	6/1068	23/18870	0.00142283196263595	0.0229282313817401	0.0197483490231006	STX1A/RAB3B/NLGN1/BAIAP3/SYT1/STXBP1	6
GO:0098664	BP	GO:0098664	G protein-coupled serotonin receptor signaling pathway	6/1068	23/18870	0.00142283196263595	0.0229282313817401	0.0197483490231006	CHRM1/HTR1E/HTR2A/CHRM3/HRH2/HRH1	6
GO:0030193	BP	GO:0030193	regulation of blood coagulation	11/1068	68/18870	0.00142574027627572	0.0229282313817401	0.0197483490231006	PRKG1/TSPAN8/ANXA2/CAV1/SERPINE1/PLAUR/VKORC1/PLAU/CD9/TFPI/THBD	11
GO:0030201	BP	GO:0030201	heparan sulfate proteoglycan metabolic process	5/1068	16/18870	0.00148706955161979	0.0237529217569539	0.0204586643149588	HS3ST4/HS6ST3/HS6ST2/HS3ST3B1/HS3ST2	5
GO:0048172	BP	GO:0048172	regulation of short-term neuronal synaptic plasticity	5/1068	16/18870	0.00148706955161979	0.0237529217569539	0.0204586643149588	SLC8A2/GRIK2/SYAP1/SYNGR1/SYT4	5
GO:0097091	BP	GO:0097091	synaptic vesicle clustering	5/1068	16/18870	0.00148706955161979	0.0237529217569539	0.0204586643149588	SYN2/NLGN1/BSN/SYN1/PCLO	5
GO:1900047	BP	GO:1900047	negative regulation of hemostasis	9/1068	49/18870	0.00152456926270423	0.0242971802496593	0.0209274404056124	PRKG1/TSPAN8/ANXA2/SERPINE1/PLAUR/PLAU/CD9/TFPI/THBD	9
GO:0045685	BP	GO:0045685	regulation of glial cell differentiation	12/1068	79/18870	0.00155071149638215	0.0246583989514399	0.0212385622221043	DAB1/RNF112/DLX1/CXCR4/TNFRSF1B/EPHA4/TENM4/IL6/MYRF/MAG/LIF/TLR2	12
GO:2001257	BP	GO:2001257	regulation of cation channel activity	16/1068	123/18870	0.00155887839489014	0.0246883849254369	0.0212643894859012	NETO1/KCNS1/JPH1/CABP1/CACNB2/CACNA2D1/CACNB3/FGF12/CAV1/KCNAB1/FKBP1B/HPCA/JPH3/FGF14/PDE4D/GNB5	16
GO:0052652	BP	GO:0052652	cyclic purine nucleotide metabolic process	8/1068	40/18870	0.00155955956663787	0.0246883849254369	0.0212643894859012	PDE2A/GUCY1B1/PDE4A/ADCY9/ADCY1/PDE4D/PDE1A/ADCY2	8
GO:0006936	BP	GO:0006936	muscle contraction	34/1068	351/18870	0.00161324335286346	0.0254813404421105	0.0219473711796194	RYR2/CRYAB/SPHK1/SCN3B/TNNT2/ADORA2B/HTR2A/CACNB2/PRKG1/CACNA2D1/ADRA1A/CXCR4/PROK2/CHRM3/KCNJ3/TPM2/LARGE1/FGF12/CAV1/MYOT/FKBP1B/ATP2A2/ATP2B1/TPM4/NEDD4L/PDE4D/CHGA/ABAT/SCN2B/ITGA2/TMEM38B/SCN1A/ATP8A2/STC1	34
GO:0016081	BP	GO:0016081	synaptic vesicle docking	4/1068	10/18870	0.00162708662590157	0.0255294211302964	0.0219887836285674	UNC13A/UNC13C/TPRG1L/SNAP25	4
GO:0048664	BP	GO:0048664	neuron fate determination	4/1068	10/18870	0.00162708662590157	0.0255294211302964	0.0219887836285674	FEZF2/PROX1/CDC42/FOXG1	4
GO:0098917	BP	GO:0098917	retrograde trans-synaptic signaling	4/1068	10/18870	0.00162708662590157	0.0255294211302964	0.0219887836285674	CNR1/PLCB1/FARP1/SYT4	4
GO:0001996	BP	GO:0001996	positive regulation of heart rate by epinephrine-norepinephrine	3/1068	5/18870	0.00165854967893905	0.0256262185687054	0.0220721563740014	ADRB1/ADRA1A/PDE4D	3
GO:0022614	BP	GO:0022614	membrane to membrane docking	3/1068	5/18870	0.00165854967893905	0.0256262185687054	0.0220721563740014	MSN/VCAM1/ICAM1	3
GO:0038135	BP	GO:0038135	ERBB2-ERBB4 signaling pathway	3/1068	5/18870	0.00165854967893905	0.0256262185687054	0.0220721563740014	ERBB4/NRG1/HBEGF	3
GO:0070459	BP	GO:0070459	prolactin secretion	3/1068	5/18870	0.00165854967893905	0.0256262185687054	0.0220721563740014	VIP/ABAT/ANXA1	3
GO:0070777	BP	GO:0070777	D-aspartate transport	3/1068	5/18870	0.00165854967893905	0.0256262185687054	0.0220721563740014	SLC1A1/SLC1A3/SLC1A2	3
GO:0070779	BP	GO:0070779	D-aspartate import across plasma membrane	3/1068	5/18870	0.00165854967893905	0.0256262185687054	0.0220721563740014	SLC1A1/SLC1A3/SLC1A2	3
GO:1902731	BP	GO:1902731	negative regulation of chondrocyte proliferation	3/1068	5/18870	0.00165854967893905	0.0256262185687054	0.0220721563740014	BMPR1B/BMPR2/CCN3	3
GO:0009410	BP	GO:0009410	response to xenobiotic stimulus	40/1068	434/18870	0.00168892692923123	0.0260388473524084	0.0224275582845053	CYP26B1/MEF2C/FZD3/PRKCB/GRIA1/PRKAA2/SLITRK5/HTR2A/C1orf115/SST/SLC1A1/SLC1A3/ADRA1A/ACSL1/PCSK1/CXCR4/GPLD1/CYP46A1/SHANK2/PDE4A/GRIN2A/NEUROD1/SLC1A2/EMX2/ADCY1/TGIF1/CD69/NCEH1/VKORC1/PRICKLE1/PTCH1/BRAF/ABAT/PLIN2/GAD2/ITGA2/SLC12A5/PNP/KCNC1/PPM1E	40
GO:0007200	BP	GO:0007200	phospholipase C-activating G protein-coupled receptor signaling pathway	15/1068	113/18870	0.00175848729796377	0.0270067390655387	0.0232612145333988	CHRM1/PRKCB/HTR2A/CCKBR/VIP/ADRA1A/ITPR1/GPR83/PLCB1/CHRM3/C5AR1/GRM5/HRH1/CHGA/BICD1	15
GO:0007628	BP	GO:0007628	adult walking behavior	7/1068	32/18870	0.00176313031406436	0.0270067390655387	0.0232612145333988	EFNB3/DAB1/OXR1/GLRB/EPHA4/ZIC1/SCN1A	7
GO:0070498	BP	GO:0070498	interleukin-1-mediated signaling pathway	7/1068	32/18870	0.00176313031406436	0.0270067390655387	0.0232612145333988	PLCB1/TOLLIP/NFKBIA/IL6/IL1R1/IL1R2/ST18	7
GO:2000649	BP	GO:2000649	regulation of sodium ion transmembrane transporter activity	9/1068	50/18870	0.00176747770430987	0.0270149824977708	0.0232683146962573	NETO1/SCN3B/PRKCE/FGF12/HECW1/NEDD4L/FGF14/FXYD6/SCN2B	9
GO:0033555	BP	GO:0033555	multicellular organismal response to stress	13/1068	91/18870	0.00178772251023378	0.0272656517044688	0.0234842189629579	MEF2C/HCN1/PPP3CA/KIAA0319/ADRB1/SLC1A1/PRKAR1B/GRIK2/LARGE1/SCN3A/TAC1/BRINP1/GABRA5	13
GO:0032288	BP	GO:0032288	myelin assembly	6/1068	24/18870	0.00180726729039669	0.0275045914667239	0.0236900205244454	CNTNAP1/CD9/TENM4/MOBP/MAG/TLR2	6
GO:1900046	BP	GO:1900046	regulation of hemostasis	11/1068	70/18870	0.001815663148381	0.0275731971056062	0.0237491113491603	PRKG1/TSPAN8/ANXA2/CAV1/SERPINE1/PLAUR/VKORC1/PLAU/CD9/TFPI/THBD	11
GO:1902305	BP	GO:1902305	regulation of sodium ion transmembrane transport	10/1068	60/18870	0.00183881396608936	0.0277510795435062	0.0239023235359287	NETO1/SCN3B/PRKCE/FGF12/HECW1/NEDD4L/FGF14/FXYD6/SCN2B/ATP1B2	10
GO:0002691	BP	GO:0002691	regulation of cellular extravasation	8/1068	41/18870	0.00184302854836314	0.0277510795435062	0.0239023235359287	RIPOR2/PLCB1/FUT9/ADAM8/PTGER4/IL1R1/THY1/ICAM1	8
GO:0009187	BP	GO:0009187	cyclic nucleotide metabolic process	8/1068	41/18870	0.00184302854836314	0.0277510795435062	0.0239023235359287	PDE2A/GUCY1B1/PDE4A/ADCY9/ADCY1/PDE4D/PDE1A/ADCY2	8
GO:0051954	BP	GO:0051954	positive regulation of amine transport	8/1068	41/18870	0.00184302854836314	0.0277510795435062	0.0239023235359287	STX1A/VIP/KCNB1/RAB3B/ABAT/SYT4/SYT1/STXBP1	8
GO:0042752	BP	GO:0042752	regulation of circadian rhythm	15/1068	114/18870	0.00192148867555002	0.0288711815402559	0.0248670802502605	PRKAA2/FBXW7/RORB/PRKG1/PROX1/ADRB1/ATOH7/MAPK8/SIN3A/NLGN1/BTRC/ADCY1/GSK3B/PPARGC1A/KCNA2	15
GO:0006941	BP	GO:0006941	striated muscle contraction	21/1068	186/18870	0.00199599636186235	0.0298744257716507	0.0257311860291639	RYR2/SCN3B/TNNT2/CACNB2/CACNA2D1/ADRA1A/CXCR4/KCNJ3/LARGE1/FGF12/CAV1/FKBP1B/ATP2A2/NEDD4L/PDE4D/CHGA/SCN2B/TMEM38B/SCN1A/ATP8A2/STC1	21
GO:0001956	BP	GO:0001956	positive regulation of neurotransmitter secretion	5/1068	17/18870	0.00200932051509833	0.0298744257716507	0.0257311860291639	STX1A/NLGN1/BAIAP3/SYT1/STXBP1	5
GO:0021535	BP	GO:0021535	cell migration in hindbrain	5/1068	17/18870	0.00200932051509833	0.0298744257716507	0.0257311860291639	DAB1/RERE/EPHB1/CTNNA2/ATP1B2	5
GO:0031643	BP	GO:0031643	positive regulation of myelination	5/1068	17/18870	0.00200932051509833	0.0298744257716507	0.0257311860291639	ITGAX/TNFRSF1B/TENM4/MYRF/MAG	5
GO:0098877	BP	GO:0098877	neurotransmitter receptor transport to plasma membrane	5/1068	17/18870	0.00200932051509833	0.0298744257716507	0.0257311860291639	GRIP1/SLC1A1/CLSTN1/LRRC7/SNAP25	5
GO:0009261	BP	GO:0009261	ribonucleotide catabolic process	9/1068	51/18870	0.0020403824681982	0.0302727875825557	0.0260742996321386	GDA/PDE2A/NUDT11/UPP1/PDE4A/AMPD3/PDE4D/PDE1A/PNP	9
GO:0046777	BP	GO:0046777	protein autophosphorylation	22/1068	199/18870	0.00206764206720909	0.0306131890201397	0.0263674912998888	CAMK2A/MAP3K21/EPHA7/EPHB1/PAK1/CAMK4/CAMK2B/CDKL5/ACVR1B/RASSF2/DAPK1/LRRK2/ERBB4/CAV1/EEF2K/LMTK2/GSK3B/NTRK2/FGR/EPHA4/MAP3K9/PTPRC	22
GO:0006940	BP	GO:0006940	regulation of smooth muscle contraction	10/1068	61/18870	0.00208998938449504	0.0308346228802481	0.0265582148267996	SPHK1/ADORA2B/PRKG1/ADRA1A/PROK2/CHRM3/CAV1/ATP2B1/ABAT/ITGA2	10
GO:0070482	BP	GO:0070482	response to oxygen levels	33/1068	343/18870	0.00209129351457971	0.0308346228802481	0.0265582148267996	RYR2/NGB/CRYAB/ADM/DDIT4/HK2/SLC1A1/VCAM1/FMN2/ITPR1/PRKCE/GUCY1B1/SCN2A/CXCR4/CAV1/NDP/EEF2K/HMOX1/PMAIP1/PLAU/CFLAR/EPHA4/ABAT/UCP2/ADAM8/SLC39A12/PDK3/ITGA2/PDLIM1/LIF/TLR2/STC1/ALAS2	33
GO:0071875	BP	GO:0071875	adrenergic receptor signaling pathway	7/1068	33/18870	0.00213007840898958	0.0313413196609006	0.0269946385834604	RAPGEF2/ADRB1/ADRA1A/ADCY9/LMBRD2/PDE4D/CHGA	7
GO:0072659	BP	GO:0072659	protein localization to plasma membrane	29/1068	290/18870	0.00214636174300147	0.0314779769953302	0.0271123431151336	SCN3B/GRIP1/RAPGEF2/RAB26/CACNB2/AKAP5/ZDHHC23/RAB40C/PRKCE/KCNB1/BAG4/HYCC2/CNST/LRRC7/CACNB3/PACSIN1/RAB3B/LARGE1/PTCH1/CDK5/DPP6/KCNIP4/EFR3A/STXBP1/ZDHHC22/MYO5A/NSF/DPP10/RAB40B	29
GO:0140056	BP	GO:0140056	organelle localization by membrane tethering	12/1068	82/18870	0.00214824321287928	0.0314779769953302	0.0271123431151336	UNC13A/STX1A/EXOC6/KCNB1/UNC13C/RAB3B/ATP2A2/TPRG1L/CPLX2/SYT1/STXBP1/SNAP25	12
GO:0001709	BP	GO:0001709	cell fate determination	8/1068	42/18870	0.00216561506819853	0.0316670970384824	0.0272752343803713	CYP26B1/MEF2C/FEZF2/PROX1/PTCH1/KLF4/CDC42/FOXG1	8
GO:0050905	BP	GO:0050905	neuromuscular process	19/1068	163/18870	0.00221947512066258	0.0323878962052243	0.0278960669811673	CSMD1/NRXN1/SLC1A3/ITPR1/PRRT2/LARGE1/FGF12/GRIN2A/CTNNA2/SHANK1/RBFOX1/GRIN3A/JPH3/GLRB/GRIN2C/CNTNAP1/SCN1A/ATP8A2/NEFL	19
GO:0008045	BP	GO:0008045	motor neuron axon guidance	6/1068	25/18870	0.00226550538881637	0.0325901911105187	0.0280703059064832	SLIT2/CHN1/ARK2C/SLIT1/CDK5/EPHA4	6
GO:0010842	BP	GO:0010842	retina layer formation	6/1068	25/18870	0.00226550538881637	0.0325901911105187	0.0280703059064832	CRB1/SLC1A1/LARGE1/NDP/FAT3/ATP8A2	6
GO:0035988	BP	GO:0035988	chondrocyte proliferation	6/1068	25/18870	0.00226550538881637	0.0325901911105187	0.0280703059064832	MMP16/BMPR1B/SOX9/BMPR2/CCN3/STC1	6
GO:0090023	BP	GO:0090023	positive regulation of neutrophil chemotaxis	6/1068	25/18870	0.00226550538881637	0.0325901911105187	0.0280703059064832	CAMK1D/MOSPD2/RIPOR2/C5AR1/CXCL8/RAC2	6
GO:0099633	BP	GO:0099633	protein localization to postsynaptic specialization membrane	6/1068	25/18870	0.00226550538881637	0.0325901911105187	0.0280703059064832	NETO1/CACNG3/NPTX1/ERBB4/LHFPL4/LGI1	6
GO:0099645	BP	GO:0099645	neurotransmitter receptor localization to postsynaptic specialization membrane	6/1068	25/18870	0.00226550538881637	0.0325901911105187	0.0280703059064832	NETO1/CACNG3/NPTX1/ERBB4/LHFPL4/LGI1	6
GO:2000311	BP	GO:2000311	regulation of AMPA receptor activity	6/1068	25/18870	0.00226550538881637	0.0325901911105187	0.0280703059064832	CACNG3/MEF2C/CNIH3/CACNG8/NLGN1/SHANK1	6
GO:0043547	BP	GO:0043547	positive regulation of GTPase activity	25/1068	239/18870	0.00230537080644449	0.0330965379743002	0.0285064282757242	SIPA1L1/NGEF/RAPGEF2/ADRB1/RASGRP3/TBC1D30/RASGEF1A/RGS1/CDKL5/RGS7/RAP1GAP/MAP4K4/RASGEF1B/RALGPS1/RAP1GAP2/GSK3B/TIAM2/CCL20/GNB5/RGS16/SGSM1/THY1/SNX13/TBC1D9/CCL8	25
GO:0035176	BP	GO:0035176	social behavior	9/1068	52/18870	0.00234584592106621	0.0336095742872759	0.0289483123443854	PTCHD1/NRXN3/VPS13A/NRXN1/NLGN4X/SHANK2/SHANK1/GAD1/BRINP1	9
GO:0031623	BP	GO:0031623	receptor internalization	16/1068	128/18870	0.00236325687351247	0.0337392067846138	0.0290599663031902	CACNG3/GRIA1/CACNG8/ADM/ANXA2/PPP3R1/CAV1/GRK3/HPCA/CD9/ARRB1/FCER1G/SYNE1/CXCL8/DNM1/SNAP25	16
GO:0070252	BP	GO:0070252	actin-mediated cell contraction	14/1068	105/18870	0.00236440859728611	0.0337392067846138	0.0290599663031902	RYR2/SCN3B/TNNT2/CACNB2/CACNA2D1/KCNJ3/FGF12/CAV1/ATP2A2/NEDD4L/PDE4D/SCN2B/SCN1A/STC1	14
GO:0050848	BP	GO:0050848	regulation of calcium-mediated signaling	12/1068	83/18870	0.00238487603412998	0.0339629334017065	0.0292526646080243	SLC8A2/PPP3CA/JPT2/AKAP5/CDH13/ITPR1/PPP3R1/HOMER3/LRRK2/GSK3B/PPP3CB/RIT2	12
GO:0043270	BP	GO:0043270	positive regulation of monoatomic ion transport	23/1068	214/18870	0.00239355404811644	0.0340182070325486	0.0293002724210941	CHRM1/RYR2/SCN3B/PPP3CA/CAMK2A/CACNB2/CACNA2D1/AKAP5/CNKSR3/RGS7/PPP3R1/CACNB3/MCHR1/FGF12/CAV1/AMIGO1/ATP2B1/CAPN3/PPP3CB/ATP1B2/THY1/KCNC1/STC1	23
GO:0021889	BP	GO:0021889	olfactory bulb interneuron differentiation	4/1068	11/18870	0.00244285731147957	0.0343744921686769	0.029607144900827	SLIT2/ARX/ROBO2/ERBB4	4
GO:0021892	BP	GO:0021892	cerebral cortex GABAergic interneuron differentiation	4/1068	11/18870	0.00244285731147957	0.0343744921686769	0.029607144900827	FEZF2/ARX/DLX1/LHX6	4
GO:0046549	BP	GO:0046549	retinal cone cell development	4/1068	11/18870	0.00244285731147957	0.0343744921686769	0.029607144900827	HCN1/THRB/RORB/THY1	4
GO:1905665	BP	GO:1905665	positive regulation of calcium ion import across plasma membrane	4/1068	11/18870	0.00244285731147957	0.0343744921686769	0.029607144900827	PPP3CA/AKAP5/PPP3R1/PPP3CB	4
GO:1905809	BP	GO:1905809	negative regulation of synapse organization	4/1068	11/18870	0.00244285731147957	0.0343744921686769	0.029607144900827	EPHA7/ROBO2/SLIT1/TLR2	4
GO:1904646	BP	GO:1904646	cellular response to amyloid-beta	8/1068	43/18870	0.00253092528390504	0.0355432121058506	0.0306137768056299	CACNA1A/CACNA2D1/VCAM1/GRM5/GSK3B/CDK5/EPHA4/ICAM1	8
GO:0042462	BP	GO:0042462	eye photoreceptor cell development	7/1068	34/18870	0.00255330906431506	0.0355757718745038	0.0306418209083245	HCN1/THRB/CRB1/RORB/OLFM3/NTRK2/THY1	7
GO:0050775	BP	GO:0050775	positive regulation of dendrite morphogenesis	7/1068	34/18870	0.00255330906431506	0.0355757718745038	0.0306418209083245	TBC1D24/BAIAP2/CAMK2B/CDKL5/EEF2K/ITPKA/EPHA4	7
GO:0090022	BP	GO:0090022	regulation of neutrophil chemotaxis	7/1068	34/18870	0.00255330906431506	0.0355757718745038	0.0306418209083245	SLIT2/CAMK1D/MOSPD2/RIPOR2/C5AR1/CXCL8/RAC2	7
GO:0090313	BP	GO:0090313	regulation of protein targeting to membrane	7/1068	34/18870	0.00255330906431506	0.0355757718745038	0.0306418209083245	MTCL1/SLC1A1/KCNB1/CDK5R1/HPCA/CDK5/ITGAM	7
GO:0002274	BP	GO:0002274	myeloid leukocyte activation	25/1068	241/18870	0.00257940835687557	0.0358654036623957	0.0308912840936982	CNR1/SPHK1/ADORA2B/CAMK4/PRKCE/LRFN5/C5AR1/LRRK2/IL18RAP/FGR/CPLX2/ITGAM/CHGA/TYROBP/SLC11A1/FCER1G/CD300A/CXCL8/STXBP1/CD93/IL6/RAC2/TLR2/PTPRC/ANXA1	25
GO:0048709	BP	GO:0048709	oligodendrocyte differentiation	14/1068	106/18870	0.0025857719234697	0.0358654036623957	0.0308912840936982	DLX1/CXCR4/SOX9/CNTNAP1/NTRK2/CDK5/TNFRSF1B/B4GALT6/TENM4/MOBP/MYRF/MAG/BOK/TLR2	14
GO:0046887	BP	GO:0046887	positive regulation of hormone secretion	17/1068	141/18870	0.00258926772069185	0.0358654036623957	0.0308912840936982	PRKCB/AACS/SPP1/DOC2B/ITPR1/PRKCE/PLCB1/GPLD1/CHRM3/BAIAP3/VSNL1/PPP3CB/SYBU/ABAT/MYRIP/RBP4/SNAP25	17
GO:0002693	BP	GO:0002693	positive regulation of cellular extravasation	5/1068	18/18870	0.00265375726617576	0.036544556372269	0.0314762461228778	RIPOR2/ADAM8/IL1R1/THY1/ICAM1	5
GO:0038128	BP	GO:0038128	ERBB2 signaling pathway	5/1068	18/18870	0.00265375726617576	0.036544556372269	0.0314762461228778	PTPRR/ERBB4/NRG1/HBEGF/AREG	5
GO:0043116	BP	GO:0043116	negative regulation of vascular permeability	5/1068	18/18870	0.00265375726617576	0.036544556372269	0.0314762461228778	SLIT2/PDE2A/ADM/ARHGAP35/SH3GL2	5
GO:0019933	BP	GO:0019933	cAMP-mediated signaling	9/1068	53/18870	0.00268653245414035	0.0368527817500258	0.0317417241807522	EPHA5/PDE2A/RAPGEF2/ADM/SOX9/ADCY1/CAP2/PDE4D/ADCY2	9
GO:1904645	BP	GO:1904645	response to amyloid-beta	9/1068	53/18870	0.00268653245414035	0.0368527817500258	0.0317417241807522	CACNA1A/CACNA2D1/VCAM1/CACNA1B/GRM5/GSK3B/CDK5/EPHA4/ICAM1	9
GO:0051928	BP	GO:0051928	positive regulation of calcium ion transport	15/1068	118/18870	0.00270460852332022	0.0370291190103996	0.0318936054883707	RYR2/PPP3CA/CAMK2A/CACNB2/CACNA2D1/AKAP5/PPP3R1/CACNB3/MCHR1/CAV1/ATP2B1/CAPN3/PPP3CB/THY1/STC1	15
GO:0051056	BP	GO:0051056	regulation of small GTPase mediated signal transduction	29/1068	295/18870	0.00276092908456279	0.037727377779806	0.032495023786062	SIPA1L1/SSX2IP/SLIT2/NGEF/SCAI/CHN1/ARHGAP32/ARHGEF9/RASGEF1A/PSD3/RIPOR2/TAGAP/RAP1GAP/STMN3/IQSEC1/MAP4K4/RALGPS1/RAP1GAP2/PRAG1/TIAM2/KBTBD6/SRGAP3/ARHGAP35/FGD3/RIT2/ARRB1/ARHGEF4/IQSEC3/ARHGAP20	29
GO:0050709	BP	GO:0050709	negative regulation of protein secretion	11/1068	74/18870	0.00285610912222446	0.0389529344131075	0.0335506097900173	PPP3CA/KCNB1/FRMD4A/IRS1/FKBP1B/CCN3/VSNL1/CHGA/UCP2/SYT4/KLF7	11
GO:0002685	BP	GO:0002685	regulation of leukocyte migration	24/1068	230/18870	0.00287824044643413	0.0391794265760285	0.033745690091236	SLIT2/CAMK1D/MOSPD2/MSN/RIPOR2/PLCB1/C5AR1/HMOX1/SERPINE1/CCN3/CD9/CCL20/FUT9/ADAM8/CD300A/CXCL8/ITGA2/PTGER4/IL6/IL1R1/THY1/ICAM1/RAC2/ANXA1	24
GO:0048511	BP	GO:0048511	rhythmic process	29/1068	296/18870	0.00290036040388194	0.0394048965217063	0.0339398899450028	PRKAA2/FBXW7/SLIT2/SERPINF1/RORB/PRKG1/PROX1/ADRB1/BMPR1B/ATOH7/GPR176/GABRB1/ROBO2/PROK2/HLF/MAPK8/SIN3A/TEF/NLGN1/CDK5R1/BTRC/EGR3/ADCY1/GRIN3A/GSK3B/NTRK2/CDK5/PPARGC1A/KCNA2	29
GO:0021879	BP	GO:0021879	forebrain neuron differentiation	8/1068	44/18870	0.00294270101955903	0.0399037010147469	0.0343695159836994	FEZF2/RAPGEF2/DLX1/PROX1/LHX6/BCL11B/PLXNA1/FOXG1	8
GO:0045807	BP	GO:0045807	positive regulation of endocytosis	18/1068	155/18870	0.00297866995464682	0.040314365111365	0.0347232256866523	PPP3CA/CAMK1D/ANXA2/LRRK2/NLGN1/EEF2K/SERPINE1/RAB27A/NEDD4L/SGIP1/ARRB1/SLC11A1/FCER1G/SYNE1/BICD1/ITGA2/CDC42/PTPRC	18
GO:0019229	BP	GO:0019229	regulation of vasoconstriction	10/1068	64/18870	0.00301307236605023	0.0403875304846383	0.0347862438629673	KCNMB2/HTR2A/ADM/ADRA1A/CHRM3/HRH2/CAV1/HRH1/BMPR2/ATP2B1	10
GO:0046530	BP	GO:0046530	photoreceptor cell differentiation	10/1068	64/18870	0.00301307236605023	0.0403875304846383	0.0347862438629673	HCN1/THRB/CRB1/DLX1/RORB/OLFM3/NDP/SOX9/NTRK2/THY1	10
GO:1903828	BP	GO:1903828	negative regulation of protein localization	23/1068	218/18870	0.00302946548394489	0.0403875304846383	0.0347862438629673	LZTFL1/PPP3CA/CABP1/KCNB1/SVIP/BAG4/RIPOR2/FRMD4A/LRRK2/IRS1/SIN3A/FKBP1B/GSK3B/CCN3/VSNL1/NEDD4L/CDK5/CHGA/UCP2/TP53INP2/SP100/SYT4/KLF7	23
GO:0021772	BP	GO:0021772	olfactory bulb development	7/1068	35/18870	0.0030382835936092	0.0403875304846383	0.0347862438629673	SLIT2/ARX/ROBO2/LRRK2/ERBB4/ZIC1/LHX2	7
GO:0051703	BP	GO:0051703	biological process involved in intraspecies interaction between organisms	9/1068	54/18870	0.0030652034042617	0.0403875304846383	0.0347862438629673	PTCHD1/NRXN3/VPS13A/NRXN1/NLGN4X/SHANK2/SHANK1/GAD1/BRINP1	9
GO:0003057	BP	GO:0003057	regulation of the force of heart contraction by chemical signal	3/1068	6/18870	0.00317748728549158	0.0403875304846383	0.0347862438629673	ADRB1/ADRA1A/CAV1	3
GO:0003321	BP	GO:0003321	positive regulation of blood pressure by epinephrine-norepinephrine	3/1068	6/18870	0.00317748728549158	0.0403875304846383	0.0347862438629673	ADRB1/ADRA1A/PDE4D	3
GO:0021800	BP	GO:0021800	cerebral cortex tangential migration	3/1068	6/18870	0.00317748728549158	0.0403875304846383	0.0347862438629673	SLIT2/ARX/LHX6	3
GO:0021853	BP	GO:0021853	cerebral cortex GABAergic interneuron migration	3/1068	6/18870	0.00317748728549158	0.0403875304846383	0.0347862438629673	FEZF2/ARX/LHX6	3
GO:0021891	BP	GO:0021891	olfactory bulb interneuron development	3/1068	6/18870	0.00317748728549158	0.0403875304846383	0.0347862438629673	SLIT2/ARX/ROBO2	3
GO:0022028	BP	GO:0022028	tangential migration from the subventricular zone to the olfactory bulb	3/1068	6/18870	0.00317748728549158	0.0403875304846383	0.0347862438629673	SLIT2/ARX/LRRK2	3
GO:0038138	BP	GO:0038138	ERBB4-ERBB4 signaling pathway	3/1068	6/18870	0.00317748728549158	0.0403875304846383	0.0347862438629673	ERBB4/NRG1/NRG3	3
GO:0042940	BP	GO:0042940	D-amino acid transport	3/1068	6/18870	0.00317748728549158	0.0403875304846383	0.0347862438629673	SLC1A1/SLC1A3/SLC1A2	3
GO:0048790	BP	GO:0048790	maintenance of presynaptic active zone structure	3/1068	6/18870	0.00317748728549158	0.0403875304846383	0.0347862438629673	BSN/PCLO/ERC2	3
GO:0070315	BP	GO:0070315	G1 to G0 transition involved in cell differentiation	3/1068	6/18870	0.00317748728549158	0.0403875304846383	0.0347862438629673	RNF112/CDK5R1/CAPN3	3
GO:0097151	BP	GO:0097151	positive regulation of inhibitory postsynaptic potential	3/1068	6/18870	0.00317748728549158	0.0403875304846383	0.0347862438629673	ABAT/RIMS1/RIMS2	3
GO:0140009	BP	GO:0140009	L-aspartate import across plasma membrane	3/1068	6/18870	0.00317748728549158	0.0403875304846383	0.0347862438629673	SLC1A1/SLC1A3/SLC1A2	3
GO:1905806	BP	GO:1905806	regulation of synapse pruning	3/1068	6/18870	0.00317748728549158	0.0403875304846383	0.0347862438629673	ADGRB3/PLXNC1/EPHA4	3
GO:2000416	BP	GO:2000416	regulation of eosinophil migration	3/1068	6/18870	0.00317748728549158	0.0403875304846383	0.0347862438629673	ADAM8/CD300A/PTGER4	3
GO:0061045	BP	GO:0061045	negative regulation of wound healing	11/1068	75/18870	0.00317972980052014	0.0403875304846383	0.0347862438629673	PRKG1/FGF2/TSPAN8/ANXA2/SERPINE1/PLAUR/PLAU/CD9/TFPI/THBD/CLASP1	11
GO:0060419	BP	GO:0060419	heart growth	13/1068	97/18870	0.00318268866611091	0.0403875304846383	0.0347862438629673	MEF2C/PRKG1/PROX1/FGF2/BASP1/SMAD1/ADRA1A/ZFPM2/ERBB4/RGS4/MAP2K4/TENM4/RBP4	13
GO:0006898	BP	GO:0006898	receptor-mediated endocytosis	26/1068	258/18870	0.00318747359077362	0.0403875304846383	0.0347862438629673	CACNG3/GRIA1/CACNG8/ADM/ANXA2/CXCL16/PPP3R1/CTSL/CAV1/LRP1B/GRK3/HPCA/SERPINE1/CD9/SGIP1/ITGAM/TMEM108/ARRB1/FCER1G/SYNE1/CXCL8/BICD1/DNM1/SNAP91/SNAP25/MSR1	26
GO:0001666	BP	GO:0001666	response to hypoxia	29/1068	298/18870	0.00319728242980574	0.0403875304846383	0.0347862438629673	RYR2/NGB/CRYAB/ADM/DDIT4/HK2/VCAM1/FMN2/ITPR1/PRKCE/SCN2A/CXCR4/CAV1/NDP/HMOX1/PMAIP1/PLAU/CFLAR/EPHA4/ABAT/UCP2/ADAM8/PDK3/ITGA2/PDLIM1/LIF/TLR2/STC1/ALAS2	29
GO:0001997	BP	GO:0001997	positive regulation of the force of heart contraction by epinephrine-norepinephrine	2/1068	2/18870	0.00320047830405622	0.0403875304846383	0.0347862438629673	ADRB1/ADRA1A	2
GO:0006540	BP	GO:0006540	glutamate decarboxylation to succinate	2/1068	2/18870	0.00320047830405622	0.0403875304846383	0.0347862438629673	GAD1/GAD2	2
GO:0010694	BP	GO:0010694	positive regulation of alkaline phosphatase activity	2/1068	2/18870	0.00320047830405622	0.0403875304846383	0.0347862438629673	MEF2C/GPLD1	2
GO:0021577	BP	GO:0021577	hindbrain structural organization	2/1068	2/18870	0.00320047830405622	0.0403875304846383	0.0347862438629673	DAB1/HSPA5	2
GO:0021589	BP	GO:0021589	cerebellum structural organization	2/1068	2/18870	0.00320047830405622	0.0403875304846383	0.0347862438629673	DAB1/HSPA5	2
GO:0030328	BP	GO:0030328	prenylcysteine catabolic process	2/1068	2/18870	0.00320047830405622	0.0403875304846383	0.0347862438629673	PCYOX1L/PCYOX1	2
GO:0030329	BP	GO:0030329	prenylcysteine metabolic process	2/1068	2/18870	0.00320047830405622	0.0403875304846383	0.0347862438629673	PCYOX1L/PCYOX1	2
GO:0034230	BP	GO:0034230	enkephalin processing	2/1068	2/18870	0.00320047830405622	0.0403875304846383	0.0347862438629673	CTSL/PCSK2	2
GO:0061159	BP	GO:0061159	establishment of bipolar cell polarity involved in cell morphogenesis	2/1068	2/18870	0.00320047830405622	0.0403875304846383	0.0347862438629673	CRB1/PRICKLE1	2
GO:0098928	BP	GO:0098928	presynaptic signal transduction	2/1068	2/18870	0.00320047830405622	0.0403875304846383	0.0347862438629673	BSN/PCLO	2
GO:0099526	BP	GO:0099526	presynapse to nucleus signaling pathway	2/1068	2/18870	0.00320047830405622	0.0403875304846383	0.0347862438629673	BSN/PCLO	2
GO:0099540	BP	GO:0099540	trans-synaptic signaling by neuropeptide	2/1068	2/18870	0.00320047830405622	0.0403875304846383	0.0347862438629673	NTRK2/SYT4	2
GO:0150037	BP	GO:0150037	regulation of calcium-dependent activation of synaptic vesicle fusion	2/1068	2/18870	0.00320047830405622	0.0403875304846383	0.0347862438629673	PRRT2/ERC2	2
GO:2000016	BP	GO:2000016	negative regulation of determination of dorsal identity	2/1068	2/18870	0.00320047830405622	0.0403875304846383	0.0347862438629673	DDIT3/SOSTDC1	2
GO:2000417	BP	GO:2000417	negative regulation of eosinophil migration	2/1068	2/18870	0.00320047830405622	0.0403875304846383	0.0347862438629673	CD300A/PTGER4	2
GO:0043523	BP	GO:0043523	regulation of neuron apoptotic process	24/1068	232/18870	0.0032191612397026	0.0405511394528789	0.0349271621463853	CHL1/MEF2C/FBXW7/DDIT3/HTR2A/DLX1/EPHA7/VSTM2L/SLC1A1/KCNB1/GRIK2/CDK5R1/OXR1/MAP2K4/NTRK2/CDK5/BRAF/UCP2/ADAM8/PPARGC1A/STXBP1/MAG/BOK/NEFL	24
GO:0009101	BP	GO:0009101	glycoprotein biosynthetic process	29/1068	299/18870	0.00335517829354066	0.0421895823719687	0.036338371850348	GALNT16/DPY19L2/CHSY3/SLC35D2/CSGALNACT1/BMPR1B/ST8SIA3/GALNT17/PLCB1/TMTC3/B3GNT5/LARGE1/B4GAT1/B3GALNT1/BMPR2/GLCE/BACE2/HS3ST4/DPY19L2P2/XYLT1/B3GALT2/HS6ST3/TUSC3/FUT9/TRAK1/HS6ST2/HS3ST3B1/HBEGF/HS3ST2	29
GO:0009154	BP	GO:0009154	purine ribonucleotide catabolic process	8/1068	45/18870	0.00340480882857482	0.0424719473406208	0.03658157604085	GDA/PDE2A/NUDT11/PDE4A/AMPD3/PDE4D/PDE1A/PNP	8
GO:0042596	BP	GO:0042596	fear response	8/1068	45/18870	0.00340480882857482	0.0424719473406208	0.03658157604085	MEF2C/ADRB1/SLC1A1/PRKAR1B/GRIK2/LARGE1/BRINP1/GABRA5	8
GO:0043647	BP	GO:0043647	inositol phosphate metabolic process	8/1068	45/18870	0.00340480882857482	0.0424719473406208	0.03658157604085	NUDT11/PRKG1/FGF2/PLCB1/HRH1/ITPKA/INPP4A/SYNJ1	8
GO:0045687	BP	GO:0045687	positive regulation of glial cell differentiation	8/1068	45/18870	0.00340480882857482	0.0424719473406208	0.03658157604085	RNF112/CXCR4/TNFRSF1B/TENM4/MYRF/MAG/LIF/TLR2	8
GO:0007043	BP	GO:0007043	cell-cell junction assembly	18/1068	157/18870	0.00342203314234774	0.0424719473406208	0.03658157604085	TLN2/MPP7/GJB1/ZNF703/CDH13/HOPX/CDH8/CDH10/CDH9/CAV1/CDH6/CNTNAP1/CD9/CDH12/CDH18/CLDN10/GJB6/CDH19	18
GO:0030902	BP	GO:0030902	hindbrain development	18/1068	157/18870	0.00342203314234774	0.0424719473406208	0.03658157604085	DAB1/PRKG1/PROX1/RERE/FGF2/EPHB1/SSTR1/SMAD1/NLGN4X/CTNNA2/NEUROD1/CDK5R1/CDK5/HSPA5/ABAT/MYO16/ATP1B2/KCNC1	18
GO:0045165	BP	GO:0045165	cell fate commitment	28/1068	286/18870	0.00342544285827712	0.0424719473406208	0.03658157604085	CYP26B1/MEF2C/FEZF2/ARX/DLX1/PROX1/FGF2/TOX/SOSTDC1/SMAD1/FZD7/ATOH7/BHLHE22/MYT1L/CTSL/ERBB4/NEUROD1/SOX9/MIAT/BCL11B/PTCH1/KLF4/BRAF/TENM4/SOX5/IL6/CDC42/FOXG1	28
GO:0035338	BP	GO:0035338	long-chain fatty-acyl-CoA biosynthetic process	5/1068	19/18870	0.0034355990433593	0.0424719473406208	0.03658157604085	ELOVL1/ACSL1/ELOVL6/ELOVL4/ACSL6	5
GO:0050884	BP	GO:0050884	neuromuscular process controlling posture	5/1068	19/18870	0.0034355990433593	0.0424719473406208	0.03658157604085	PRRT2/LARGE1/CNTNAP1/SCN1A/ATP8A2	5
GO:0071880	BP	GO:0071880	adenylate cyclase-activating adrenergic receptor signaling pathway	6/1068	27/18870	0.00343752083664923	0.0424719473406208	0.03658157604085	RAPGEF2/ADRB1/ADRA1A/ADCY9/PDE4D/CHGA	6
GO:0015015	BP	GO:0015015	heparan sulfate proteoglycan biosynthetic process, enzymatic modification	4/1068	12/18870	0.0035012580276394	0.0428858755302567	0.0369380971446077	HS6ST3/HS6ST2/HS3ST3B1/HS3ST2	4
GO:0033605	BP	GO:0033605	positive regulation of catecholamine secretion	4/1068	12/18870	0.0035012580276394	0.0428858755302567	0.0369380971446077	STX1A/VIP/KCNB1/SYT1	4
GO:0048755	BP	GO:0048755	branching morphogenesis of a nerve	4/1068	12/18870	0.0035012580276394	0.0428858755302567	0.0369380971446077	BCL11A/RERE/EPHA7/LRRK2	4
GO:0051549	BP	GO:0051549	positive regulation of keratinocyte migration	4/1068	12/18870	0.0035012580276394	0.0428858755302567	0.0369380971446077	EPB41L4B/IQSEC1/MAP4K4/HBEGF	4
GO:1901030	BP	GO:1901030	positive regulation of mitochondrial outer membrane permeabilization involved in apoptotic signaling pathway	4/1068	12/18870	0.0035012580276394	0.0428858755302567	0.0369380971446077	MAPK8/GSK3B/GZMB/BOK	4
GO:0086001	BP	GO:0086001	cardiac muscle cell action potential	11/1068	76/18870	0.00353213839476219	0.0431895267166438	0.0371996353989201	RYR2/SCN3B/CACNB2/CACNA2D1/KCNJ3/FGF12/CAV1/ATP2A2/NEDD4L/SCN2B/SCN1A	11
GO:0010770	BP	GO:0010770	positive regulation of cell morphogenesis	7/1068	36/18870	0.00359062617835802	0.0437538159053523	0.0376856641580965	TBC1D24/BAIAP2/CAMK2B/CDKL5/EEF2K/ITPKA/EPHA4	7
GO:0071711	BP	GO:0071711	basement membrane organization	7/1068	36/18870	0.00359062617835802	0.0437538159053523	0.0376856641580965	NTN4/FLRT2/LARGE1/CAV1/PRICKLE1/COL4A1/CLASP1	7
GO:0050854	BP	GO:0050854	regulation of antigen receptor-mediated signaling pathway	10/1068	66/18870	0.0037908811963651	0.0461148017918032	0.0397192084183564	TESPA1/PRKCB/ELF1/DGKZ/SLC39A10/LAPTM5/CD300A/PLCL2/THY1/PTPRC	10
GO:0007632	BP	GO:0007632	visual behavior	9/1068	56/18870	0.00394799392753023	0.047943789270624	0.0412945363400467	NETO1/TAFA2/PIAS1/GRIN2A/HRH1/SLC1A2/TANC1/CDK5/BRAF	9
GO:0021700	BP	GO:0021700	developmental maturation	31/1068	330/18870	0.00400740683334941	0.0485821013027591	0.0418443218244294	BCL11A/NTN4/CHRDL1/SRRM4/UNC13A/DDIT3/RERE/ADGRB3/NRXN1/CAMK2B/CLSTN1/KCNB1/RFX3/ACTL6B/UNC13C/LRRK2/NLGN1/CDK5R1/SHANK1/ADGRL1/BAIAP3/LHX6/CNTNAP1/XYLT1/SYBU/B4GALT6/STXBP1/ATP6V1G2/ATP6V1C1/GLDN/NEFL	31
GO:0007210	BP	GO:0007210	serotonin receptor signaling pathway	6/1068	28/18870	0.00416886007399041	0.0499418169674662	0.04301546054297	CHRM1/HTR1E/HTR2A/CHRM3/HRH2/HRH1	6
GO:0014850	BP	GO:0014850	response to muscle activity	6/1068	28/18870	0.00416886007399041	0.0499418169674662	0.04301546054297	RYR2/PRKAA2/METRNL/CAPN3/ITGA2/PPARGC1A	6
GO:0071624	BP	GO:0071624	positive regulation of granulocyte chemotaxis	6/1068	28/18870	0.00416886007399041	0.0499418169674662	0.04301546054297	CAMK1D/MOSPD2/RIPOR2/C5AR1/CXCL8/RAC2	6
GO:0090314	BP	GO:0090314	positive regulation of protein targeting to membrane	6/1068	28/18870	0.00416886007399041	0.0499418169674662	0.04301546054297	MTCL1/KCNB1/CDK5R1/HPCA/CDK5/ITGAM	6
GO:0099563	BP	GO:0099563	modification of synaptic structure	6/1068	28/18870	0.00416886007399041	0.0499418169674662	0.04301546054297	BAIAP2/CAMKV/SYNPO/ITPKA/EPHA4/CDC42	6
GO:1903672	BP	GO:1903672	positive regulation of sprouting angiogenesis	6/1068	28/18870	0.00416886007399041	0.0499418169674662	0.04301546054297	BMPER/FGF2/SMAD1/ITGA5/KLF4/SLC39A12	6
GO:1903779	BP	GO:1903779	regulation of cardiac conduction	6/1068	28/18870	0.00416886007399041	0.0499418169674662	0.04301546054297	RYR2/SLC8A2/ATP2A2/ATP2B1/ATP2B3/ATP2B2	6
GO:0021988	BP	GO:0021988	olfactory lobe development	7/1068	37/18870	0.00421609828786686	0.0503372028903211	0.0433560109793887	SLIT2/ARX/ROBO2/LRRK2/ERBB4/ZIC1/LHX2	7
GO:0051650	BP	GO:0051650	establishment of vesicle localization	21/1068	198/18870	0.0042181957480948	0.0503372028903211	0.0433560109793887	SHROOM2/EXOC6/CCDC186/LRRK2/NLGN1/KIF5A/RAB27A/SYNJ1/CDK5/SYBU/LIN7A/MAP2/TCIRG1/TRAK1/SYT4/AP3B2/TANC2/DNM1/SNAP91/CLASP1/MYO5A	21
GO:0051651	BP	GO:0051651	maintenance of location in cell	24/1068	237/18870	0.00422315788490426	0.0503372028903211	0.0433560109793887	RYR2/JPH1/DDIT3/HTR2A/VPS13A/FGF2/HK2/ITPR1/PRKCE/PLCB1/CAV1/FKBP1B/JPH3/CAPN3/PDE4D/CDK5/HSPA5/RIT2/PLCH1/SYNE1/SP100/TMEM38B/THY1/PTPRC	24
GO:0046888	BP	GO:0046888	negative regulation of hormone secretion	10/1068	67/18870	0.00423520541663456	0.0503961020382085	0.0434067414919293	PPP3CA/KCNB1/IRS1/FKBP1B/CCN3/VSNL1/CHGA/UCP2/KLF7/LIF	10
GO:0007596	BP	GO:0007596	blood coagulation	23/1068	224/18870	0.00424649462036174	0.0504001713028039	0.0434102463962613	ANXA5/PRKG1/DGKB/TSPAN8/DGKE/ANXA2/DGKZ/CAV1/SERPINE1/PLAUR/VKORC1/RAB27A/PLAU/CD9/TFPI/FCER1G/TFPI2/HBB/ITGA2/STXBP1/IL6/THBD/CLIC1	23
GO:0090596	BP	GO:0090596	sensory organ morphogenesis	27/1068	277/18870	0.00424976063720766	0.0504001713028039	0.0434102463962613	COL5A2/CYP26B1/FZD3/HCN1/THRB/SHROOM2/CRB1/RORB/PROX1/FGF2/TTC39C/EPHB1/SLC1A1/TSHZ1/OLFM3/LARGE1/NDP/SOX9/NTRK2/FAT3/GJB6/ZIC1/TENM3/THY1/RBP4/ATP8A2/FOXG1	27
GO:0051209	BP	GO:0051209	release of sequestered calcium ion into cytosol	16/1068	136/18870	0.00434939170643253	0.0514956360300826	0.0443537827474351	RYR2/JPH1/DDIT3/HTR2A/FGF2/ITPR1/PRKCE/PLCB1/FKBP1B/JPH3/CAPN3/PDE4D/PLCH1/TMEM38B/THY1/PTPRC	16
GO:0097154	BP	GO:0097154	GABAergic neuron differentiation	5/1068	20/18870	0.00437008750239163	0.0516544342782691	0.0444905575024186	FEZF2/ARX/DLX1/LHX6/BCL11B	5
GO:0051402	BP	GO:0051402	neuron apoptotic process	27/1068	278/18870	0.0044610965516317	0.0526424238671747	0.0453415242825444	CHL1/MEF2C/FBXW7/THRB/DDIT3/HTR2A/DLX1/EPHA7/VSTM2L/SLC1A1/KCNB1/SCN2A/GRIK2/NDP/CDK5R1/OXR1/MAP2K4/NTRK2/CDK5/BRAF/UCP2/ADAM8/PPARGC1A/STXBP1/MAG/BOK/NEFL	27
GO:0044272	BP	GO:0044272	sulfur compound biosynthetic process	18/1068	161/18870	0.00447364476478833	0.0527028051027888	0.045393531334266	CHSY3/SLC35D2/CSGALNACT1/ELOVL1/ACSL1/B4GAT1/ELOVL6/ELOVL4/GLCE/HS3ST4/XYLT1/HS6ST3/PDK3/ACSL6/CHST1/HS6ST2/HS3ST3B1/HS3ST2	18
GO:0014075	BP	GO:0014075	response to amine	8/1068	47/18870	0.00449603839336835	0.0528787799100636	0.0455451004568675	GRIA1/PPP3CA/SLC1A1/RGS7/GRIN2A/RGS4/ITGA2/KCNC1	8
GO:0120162	BP	GO:0120162	positive regulation of cold-induced thermogenesis	13/1068	101/18870	0.00452972180931879	0.0531867335623987	0.0458103444745154	PTH2R/ADRB1/G0S2/ACSL1/KSR2/CXCR4/CAV1/ELOVL6/PRDM16/PPARGC1B/ESRRG/UCP2/PPARGC1A	13
GO:0051283	BP	GO:0051283	negative regulation of sequestering of calcium ion	16/1068	137/18870	0.00467311988916011	0.054779778932105	0.0471824527477967	RYR2/JPH1/DDIT3/HTR2A/FGF2/ITPR1/PRKCE/PLCB1/FKBP1B/JPH3/CAPN3/PDE4D/PLCH1/TMEM38B/THY1/PTPRC	16
GO:0008361	BP	GO:0008361	regulation of cell size	20/1068	187/18870	0.00469196097954649	0.0549098799784549	0.047294510273247	EFNA5/EPHA7/OLFM1/KIAA0319/SPP1/MSN/CDKL5/XK/SLIT1/SIN3A/BMPR2/RAP1GAP2/GSK3B/CDK5/ARHGAP35/L1CAM/SEMA3B/MAP2/SLC12A5/MAG	20
GO:0006029	BP	GO:0006029	proteoglycan metabolic process	12/1068	90/18870	0.00470127916652393	0.0549282897017919	0.0473103667793954	CHSY3/SLC35D2/CSGALNACT1/BMPR1B/BMPR2/GLCE/HS3ST4/XYLT1/HS6ST3/HS6ST2/HS3ST3B1/HS3ST2	12
GO:1903533	BP	GO:1903533	regulation of protein targeting	11/1068	79/18870	0.00478017860187999	0.0557582675074554	0.0480252361958268	FBXW7/MTCL1/SLC1A1/KCNB1/BAG4/LRRK2/CDK5R1/HPCA/CDK5/ITGAM/RAC2	11
GO:0033604	BP	GO:0033604	negative regulation of catecholamine secretion	4/1068	13/18870	0.00483283665692833	0.0560957079720716	0.0483158775435526	CNR1/CHGA/ABAT/SYT4	4
GO:0042670	BP	GO:0042670	retinal cone cell differentiation	4/1068	13/18870	0.00483283665692833	0.0560957079720716	0.0483158775435526	HCN1/THRB/RORB/THY1	4
GO:0048681	BP	GO:0048681	negative regulation of axon regeneration	4/1068	13/18870	0.00483283665692833	0.0560957079720716	0.0483158775435526	RTN4RL1/KIAA0319/SPP1/EPHA4	4
GO:0030595	BP	GO:0030595	leukocyte chemotaxis	24/1068	240/18870	0.00494255732323822	0.0572755172163488	0.049332060795926	SLIT2/CAMK1D/ITGA9/MOSPD2/RIPOR2/CXCL16/CXCR4/C5AR1/CXCL1/SERPINE1/CCN3/CCL20/CHGA/FCER1G/ADAM8/CXCL8/CXCL3/TREM1/IL6/CXCL2/PPBP/CCL8/RAC2/ANXA1	24
GO:0015813	BP	GO:0015813	L-glutamate transmembrane transport	6/1068	29/18870	0.00500900426139306	0.0578564466153088	0.0498324219593073	SLC25A22/SLC17A7/SLC1A1/SLC1A3/SLC1A2/SLC25A12	6
GO:0060603	BP	GO:0060603	mammary gland duct morphogenesis	6/1068	29/18870	0.00500900426139306	0.0578564466153088	0.0498324219593073	CSMD1/SOSTDC1/VDR/BTRC/PTCH1/AREG	6
GO:0086065	BP	GO:0086065	cell communication involved in cardiac conduction	9/1068	58/18870	0.00501801681862576	0.0578663012645429	0.0498409098818746	RYR2/SCN3B/CACNB2/CACNA2D1/KCNJ3/CAV1/FKBP1B/PDE4D/ATP1B2	9
GO:0030307	BP	GO:0030307	positive regulation of cell growth	18/1068	163/18870	0.00509157039345262	0.0586191838155292	0.0504893762700026	EFNA5/SPHK1/UNC13A/CDKL5/CXCL16/SYT17/CXCR4/CPNE5/BMPR2/NEDD4L/L1CAM/LGI1/SYT4/SYT1/RIMS1/HBEGF/CDC42/RIMS2	18
GO:0008542	BP	GO:0008542	visual learning	8/1068	48/18870	0.00513340582330977	0.0589095697393412	0.0507394890013057	NETO1/TAFA2/PIAS1/GRIN2A/HRH1/TANC1/CDK5/BRAF	8
GO:0097720	BP	GO:0097720	calcineurin-mediated signaling	8/1068	48/18870	0.00513340582330977	0.0589095697393412	0.0507394890013057	SLC8A2/ADGRB2/PPP3CA/AKAP5/PPP3R1/HOMER3/GSK3B/PPP3CB	8
GO:0051235	BP	GO:0051235	maintenance of location	32/1068	350/18870	0.00523860443809592	0.0598747134104507	0.051570778330045	RYR2/JPH1/FBXW7/DDIT3/HTR2A/VPS13A/VSTM2A/FGF2/MOSPD2/HK2/ITPR1/PRKCE/PLCB1/CAV1/FKBP1B/JPH3/CAPN3/PDE4D/CDK5/HSPA5/RIT2/PLCH1/SYNE1/SP100/NFKBIA/PLIN2/TMEM38B/IL6/THY1/ABCG1/PTPRC/MSR1	32
GO:0007163	BP	GO:0007163	establishment or maintenance of cell polarity	23/1068	228/18870	0.00526582790429417	0.0598747134104507	0.051570778330045	CYP26B1/CRB1/MTCL1/MPP7/EPHB1/MSN/RHOBTB2/RIPOR2/LRRC7/SLC9A6/FRMD4A/GSK3B/DLG3/CAP2/PRICKLE1/LIN7A/ARHGAP35/TCIRG1/FRMD4B/LHX2/PDLIM1/CLASP1/CDC42	23
GO:0016198	BP	GO:0016198	axon choice point recognition	3/1068	7/18870	0.00532726229018533	0.0598747134104507	0.051570778330045	EFNB3/ROBO2/FOXG1	3
GO:0019367	BP	GO:0019367	fatty acid elongation, saturated fatty acid	3/1068	7/18870	0.00532726229018533	0.0598747134104507	0.051570778330045	ELOVL1/ELOVL6/ELOVL4	3
GO:0019368	BP	GO:0019368	fatty acid elongation, unsaturated fatty acid	3/1068	7/18870	0.00532726229018533	0.0598747134104507	0.051570778330045	ELOVL1/ELOVL6/ELOVL4	3
GO:0021894	BP	GO:0021894	cerebral cortex GABAergic interneuron development	3/1068	7/18870	0.00532726229018533	0.0598747134104507	0.051570778330045	FEZF2/ARX/LHX6	3
GO:0034625	BP	GO:0034625	fatty acid elongation, monounsaturated fatty acid	3/1068	7/18870	0.00532726229018533	0.0598747134104507	0.051570778330045	ELOVL1/ELOVL6/ELOVL4	3
GO:0034626	BP	GO:0034626	fatty acid elongation, polyunsaturated fatty acid	3/1068	7/18870	0.00532726229018533	0.0598747134104507	0.051570778330045	ELOVL1/ELOVL6/ELOVL4	3
GO:0098828	BP	GO:0098828	modulation of inhibitory postsynaptic potential	3/1068	7/18870	0.00532726229018533	0.0598747134104507	0.051570778330045	ABAT/RIMS1/RIMS2	3
GO:0099541	BP	GO:0099541	trans-synaptic signaling by lipid	3/1068	7/18870	0.00532726229018533	0.0598747134104507	0.051570778330045	CNR1/PLCB1/GRM5	3
GO:0099542	BP	GO:0099542	trans-synaptic signaling by endocannabinoid	3/1068	7/18870	0.00532726229018533	0.0598747134104507	0.051570778330045	CNR1/PLCB1/GRM5	3
GO:1901387	BP	GO:1901387	positive regulation of voltage-gated calcium channel activity	3/1068	7/18870	0.00532726229018533	0.0598747134104507	0.051570778330045	CACNB2/CACNA2D1/CACNB3	3
GO:2000391	BP	GO:2000391	positive regulation of neutrophil extravasation	3/1068	7/18870	0.00532726229018533	0.0598747134104507	0.051570778330045	RIPOR2/ADAM8/IL1R1	3
GO:1901655	BP	GO:1901655	cellular response to ketone	13/1068	103/18870	0.0053573406477146	0.0601174997999873	0.0517798930357892	EFNA5/PRKAA2/TRERF1/SERPINF1/DDIT4/SPP1/MSN/PRKCE/ADCY1/SGK1/CFLAR/PTGER4/ADCY2	13
GO:0008277	BP	GO:0008277	regulation of G protein-coupled receptor signaling pathway	16/1068	139/18870	0.00537957537967335	0.0601765750672609	0.0518307752419798	PPP3CA/CAMK2A/ADM/GPRASP1/RGS7/KLK6/PLCB1/GRM5/PDE4A/RGS4/GRK3/CHGA/ARRB1/RGS16/CXCL8/BICD1	16
GO:0051282	BP	GO:0051282	regulation of sequestering of calcium ion	16/1068	139/18870	0.00537957537967335	0.0601765750672609	0.0518307752419798	RYR2/JPH1/DDIT3/HTR2A/FGF2/ITPR1/PRKCE/PLCB1/FKBP1B/JPH3/CAPN3/PDE4D/PLCH1/TMEM38B/THY1/PTPRC	16
GO:0007015	BP	GO:0007015	actin filament organization	40/1068	464/18870	0.00543175011639553	0.0606645225598065	0.0522510500214559	PHACTR1/TENM1/MICAL2/SLIT2/SHROOM2/PPP1R9A/PROX1/WIPF1/BAIAP2/PAK1/RHOBTB2/FMN2/PRKCE/VASP/BAG4/PACSIN1/TPM2/CARMIL1/SYNPO/CTNNA2/RGS4/SHANK1/PPARGC1B/TPM4/CAP2/ARHGAP35/PAK3/BRAF/SH3D21/ARRB1/ADD2/WIPF3/CYRIA/PTGER4/PDLIM1/CLASP1/PPM1E/MYO5A/CDC42/RAC2	40
GO:0050878	BP	GO:0050878	regulation of body fluid levels	33/1068	365/18870	0.00547278293519346	0.0610266927301762	0.0525629913487714	CHRM1/PPP3CA/ANXA5/ADM/PRKG1/DGKB/VIP/HK2/TSPAN8/DGKE/PRKCE/ANXA2/DGKZ/VDR/CHRM3/ERBB4/CAV1/SERPINE1/PLAUR/VKORC1/RAB27A/PLAU/CD9/PRICKLE1/TFPI/FCER1G/TFPI2/HBB/ITGA2/STXBP1/IL6/THBD/CLIC1	33
GO:0035265	BP	GO:0035265	organ growth	19/1068	177/18870	0.00553757919896548	0.0616522946296125	0.053101829449883	MEF2C/RSPO2/ARX/PRKG1/PROX1/FGF2/BASP1/SMAD1/ADRA1A/NLGN4X/ZFPM2/ERBB4/SOX9/RGS4/MAP2K4/TMEM38B/TENM4/RBP4/STC1	19
GO:0050817	BP	GO:0050817	coagulation	23/1068	229/18870	0.00555011977906253	0.0616950618700807	0.053138665365286	ANXA5/PRKG1/DGKB/TSPAN8/DGKE/ANXA2/DGKZ/CAV1/SERPINE1/PLAUR/VKORC1/RAB27A/PLAU/CD9/TFPI/FCER1G/TFPI2/HBB/ITGA2/STXBP1/IL6/THBD/CLIC1	23
GO:0001763	BP	GO:0001763	morphogenesis of a branching structure	21/1068	203/18870	0.00561675845081902	0.0622650376897672	0.0536295920850356	BCL11A/NTN4/RSPO2/SLIT2/ADM/PROX1/RERE/EPHA7/FGF2/CSMD1/PAK1/PPP3R1/VDR/LRRK2/SOX9/BTRC/PLXNA1/PTCH1/HS3ST3B1/COL4A1/AREG	21
GO:0030516	BP	GO:0030516	regulation of axon extension	12/1068	92/18870	0.00561895433184588	0.0622650376897672	0.0536295920850356	OLFM1/KIAA0319/CDKL5/SLIT1/SIN3A/BMPR2/GSK3B/CDK5/L1CAM/SEMA3B/MAP2/MAG	12
GO:0051938	BP	GO:0051938	L-glutamate import	7/1068	39/18870	0.00571000232239353	0.0630768480847585	0.0543288137019998	SLC25A22/SLC17A7/SLC1A1/SLC1A3/SLC1A2/STXBP1/SLC25A12	7
GO:0099068	BP	GO:0099068	postsynapse assembly	7/1068	39/18870	0.00571000232239353	0.0630768480847585	0.0543288137019998	NRXN1/NPTX1/ARHGEF9/SLITRK3/NLGN4X/LZTS1/NLGN1	7
GO:1901019	BP	GO:1901019	regulation of calcium ion transmembrane transporter activity	11/1068	81/18870	0.00579011826931773	0.0638623931042011	0.0550054126493423	RYR2/JPH1/CABP1/CACNB2/CACNA2D1/CACNB3/FKBP1B/HPCA/JPH3/PDE4D/GNB5	11
GO:0021549	BP	GO:0021549	cerebellum development	13/1068	104/18870	0.00581425936737701	0.0640290798655865	0.0551489818713448	DAB1/PRKG1/PROX1/RERE/SSTR1/NLGN4X/NEUROD1/CDK5R1/CDK5/HSPA5/ABAT/MYO16/KCNC1	13
GO:0001774	BP	GO:0001774	microglial cell activation	8/1068	49/18870	0.00583756905464744	0.0641861081171467	0.0552842321079055	SPHK1/C5AR1/LRRK2/ITGAM/TYROBP/IL6/TLR2/PTPRC	8
GO:0060326	BP	GO:0060326	cell chemotaxis	30/1068	325/18870	0.0058799632410843	0.0645521661080029	0.0555995220596582	SLIT2/CAMK1D/ITGA9/FGF2/EPHB1/MOSPD2/VCAM1/RIPOR2/CXCL16/CXCR4/C5AR1/EGR3/CXCL1/SERPINE1/CCN3/CCL20/CHGA/FCER1G/ADAM8/CXCL8/CXCL3/TREM1/IL6/CXCL2/PPBP/HBEGF/CCL8/CXCL14/RAC2/ANXA1	30
GO:0045987	BP	GO:0045987	positive regulation of smooth muscle contraction	6/1068	30/18870	0.00596695673588822	0.0654059616242956	0.0563349059438043	SPHK1/ADRA1A/PROK2/CHRM3/ABAT/ITGA2	6
GO:0007599	BP	GO:0007599	hemostasis	23/1068	231/18870	0.00615686716072061	0.0673834905923312	0.0580381743561756	ANXA5/PRKG1/DGKB/TSPAN8/DGKE/ANXA2/DGKZ/CAV1/SERPINE1/PLAUR/VKORC1/RAB27A/PLAU/CD9/TFPI/FCER1G/TFPI2/HBB/ITGA2/STXBP1/IL6/THBD/CLIC1	23
GO:0150076	BP	GO:0150076	neuroinflammatory response	11/1068	82/18870	0.00635435243299129	0.069437700238481	0.0598074887172953	SPHK1/C5AR1/LRRK2/LARGE1/ADCY1/TNFRSF1B/ITGAM/TYROBP/IL6/TLR2/PTPRC	11
GO:0007216	BP	GO:0007216	G protein-coupled glutamate receptor signaling pathway	4/1068	14/18870	0.00646621482504729	0.0700128176171532	0.0603028439208508	GRIK3/GRM7/HOMER3/GRM5	4
GO:0009158	BP	GO:0009158	ribonucleoside monophosphate catabolic process	4/1068	14/18870	0.00646621482504729	0.0700128176171532	0.0603028439208508	GDA/UPP1/AMPD3/PNP	4
GO:0009214	BP	GO:0009214	cyclic nucleotide catabolic process	4/1068	14/18870	0.00646621482504729	0.0700128176171532	0.0603028439208508	PDE2A/PDE4A/PDE4D/PDE1A	4
GO:0051547	BP	GO:0051547	regulation of keratinocyte migration	4/1068	14/18870	0.00646621482504729	0.0700128176171532	0.0603028439208508	EPB41L4B/IQSEC1/MAP4K4/HBEGF	4
GO:0098814	BP	GO:0098814	spontaneous synaptic transmission	4/1068	14/18870	0.00646621482504729	0.0700128176171532	0.0603028439208508	DOC2B/CBLN2/SYT1/RIMS2	4
GO:0098883	BP	GO:0098883	synapse pruning	4/1068	14/18870	0.00646621482504729	0.0700128176171532	0.0603028439208508	ADGRB3/PLXNC1/ITGAM/EPHA4	4
GO:0032535	BP	GO:0032535	regulation of cellular component size	33/1068	370/18870	0.00668561902275538	0.0722780641911298	0.0622539268116968	EFNA5/TENM1/SLIT2/EPHA7/OLFM1/KIAA0319/SPP1/BAIAP2/MSN/CDKL5/XK/PRKCE/VASP/BAG4/SLIT1/RAB3B/CARMIL1/SIN3A/BMPR2/RAP1GAP2/GSK3B/CDK5/ARHGAP35/PAK3/L1CAM/SEMA3B/MAP2/ADD2/PPP1R15A/CYRIA/SLC12A5/MAG/NEFL	33
GO:0014902	BP	GO:0014902	myotube differentiation	15/1068	130/18870	0.00675493619177309	0.0727185665450943	0.0626333365483989	CYP26B1/MEF2C/PPP3CA/ADGRB3/PTGFRN/XK/RIPOR2/LARGE1/TANC1/CCN3/CNTNAP1/CD9/CFLAR/PPP3CB/CD53	15
GO:0035268	BP	GO:0035268	protein mannosylation	5/1068	22/18870	0.00675712568432278	0.0727185665450943	0.0626333365483989	DPY19L2/TMTC3/LARGE1/B4GAT1/DPY19L2P2	5
GO:0048169	BP	GO:0048169	regulation of long-term neuronal synaptic plasticity	5/1068	22/18870	0.00675712568432278	0.0727185665450943	0.0626333365483989	NETO1/CAMK2B/GRM5/GRIK2/SYNGR1	5
GO:0010921	BP	GO:0010921	regulation of phosphatase activity	9/1068	61/18870	0.00702889230414454	0.0752124305667369	0.0647813302726236	MEF2C/GPLD1/NUAK1/FKBP1B/GSK3B/PPP1R15A/CD300A/PPP4R4/PTPRC	9
GO:0010996	BP	GO:0010996	response to auditory stimulus	6/1068	31/18870	0.00705170062707133	0.0752124305667369	0.0647813302726236	KIAA0319/NRXN1/SLC1A3/ATOH7/KCNC1/ATP8A2	6
GO:0051491	BP	GO:0051491	positive regulation of filopodium assembly	6/1068	31/18870	0.00705170062707133	0.0752124305667369	0.0647813302726236	TENM1/RIPOR2/PLPPR5/NLGN1/TENM2/CDC42	6
GO:0099590	BP	GO:0099590	neurotransmitter receptor internalization	6/1068	31/18870	0.00705170062707133	0.0752124305667369	0.0647813302726236	CACNG3/CACNG8/PPP3R1/HPCA/SYNE1/SNAP25	6
GO:1902042	BP	GO:1902042	negative regulation of extrinsic apoptotic signaling pathway via death domain receptors	6/1068	31/18870	0.00705170062707133	0.0752124305667369	0.0647813302726236	TNFAIP3/HMOX1/GSK3B/SERPINE1/CFLAR/ICAM1	6
GO:0051208	BP	GO:0051208	sequestering of calcium ion	16/1068	143/18870	0.0070524910218387	0.0752124305667369	0.0647813302726236	RYR2/JPH1/DDIT3/HTR2A/FGF2/ITPR1/PRKCE/PLCB1/FKBP1B/JPH3/CAPN3/PDE4D/PLCH1/TMEM38B/THY1/PTPRC	16
GO:0006906	BP	GO:0006906	vesicle fusion	14/1068	119/18870	0.00735758061024243	0.0783482908225815	0.0674822827267849	SPHK1/STX1A/PIP4K2B/DOC2B/ANXA2/PRRT2/RUBCNL/CPLX2/SYT4/SYT1/STXBP1/ERC2/SNAP25/ANXA1	14
GO:1901654	BP	GO:1901654	response to ketone	21/1068	208/18870	0.00737662509756416	0.0784333211273239	0.0675555203048447	EFNA5/PRKAA2/TRERF1/SLIT2/SERPINF1/DDIT4/SPP1/MSN/PRKCE/GABRB1/SIN3A/CAV1/HPCA/ADCY1/SGK1/CFLAR/PTGER4/ADCY2/TLR2/NEFL/PTPRC	21
GO:0001503	BP	GO:0001503	ossification	38/1068	444/18870	0.00741136464323155	0.0786847276194584	0.0677720596039595	COL5A2/CHRDL1/MEF2C/ADGRV1/MMP16/RSPO2/PPP3CA/SATB2/RORB/CSGALNACT1/FGF2/SPP1/SMAD1/BMPR1B/NELL1/RASSF2/GPLD1/VDR/MEF2D/SOX9/BMPR2/ATP2B1/GSK3B/PPARGC1B/TPM4/XYLT1/PRICKLE1/FGR/PTCH1/TCIRG1/TP53INP2/TMEM38B/PTGER4/IL6/AREG/CLIC1/MGP/STC1	38
GO:0008089	BP	GO:0008089	anterograde axonal transport	8/1068	51/18870	0.00746351144888036	0.079001825664865	0.0680451797923845	NETO1/RAB27B/KIF5A/SYBU/MAP2/TRAK1/AP3B2/NEFL	8
GO:0050885	BP	GO:0050885	neuromuscular process controlling balance	8/1068	51/18870	0.00746351144888036	0.079001825664865	0.0680451797923845	NRXN1/SLC1A3/SHANK1/RBFOX1/JPH3/GRIN2C/CNTNAP1/NEFL	8
GO:0106056	BP	GO:0106056	regulation of calcineurin-mediated signaling	7/1068	41/18870	0.00756779912515906	0.0799863359100269	0.0688931497737831	SLC8A2/PPP3CA/AKAP5/PPP3R1/HOMER3/GSK3B/PPP3CB	7
GO:1904427	BP	GO:1904427	positive regulation of calcium ion transmembrane transport	11/1068	84/18870	0.00761152889199795	0.0803288138423355	0.0691881299502884	RYR2/PPP3CA/CACNB2/CACNA2D1/AKAP5/PPP3R1/CACNB3/CAV1/CAPN3/PPP3CB/THY1	11
GO:0006937	BP	GO:0006937	regulation of muscle contraction	18/1068	170/18870	0.00782743913857208	0.0822513227949361	0.0708440089914528	RYR2/SPHK1/TNNT2/ADORA2B/PRKG1/ADRA1A/PROK2/CHRM3/CAV1/FKBP1B/ATP2A2/ATP2B1/PDE4D/CHGA/ABAT/ITGA2/TMEM38B/STC1	18
GO:0045661	BP	GO:0045661	regulation of myoblast differentiation	10/1068	73/18870	0.0078284888446957	0.0822513227949361	0.0708440089914528	MEF2C/DDIT3/SOSTDC1/RIPOR2/PLCB1/ACTL6B/EID2B/SOX9/PRICKLE1/CAPN3	10
GO:0048663	BP	GO:0048663	neuron fate commitment	10/1068	73/18870	0.0078284888446957	0.0822513227949361	0.0708440089914528	FEZF2/DLX1/PROX1/ATOH7/BHLHE22/MYT1L/SOX9/BCL11B/CDC42/FOXG1	10
GO:0001993	BP	GO:0001993	regulation of systemic arterial blood pressure by norepinephrine-epinephrine	3/1068	8/18870	0.00816702127586922	0.0839752212213627	0.0723288225053533	ADRB1/ADRA1A/PDE4D	3
GO:0051823	BP	GO:0051823	regulation of synapse structural plasticity	3/1068	8/18870	0.00816702127586922	0.0839752212213627	0.0723288225053533	CAMK2B/CTNNA2/FRMPD4	3
GO:0051967	BP	GO:0051967	negative regulation of synaptic transmission, glutamatergic	3/1068	8/18870	0.00816702127586922	0.0839752212213627	0.0723288225053533	HTR2A/GRIK3/GRIK2	3
GO:0060013	BP	GO:0060013	righting reflex	3/1068	8/18870	0.00816702127586922	0.0839752212213627	0.0723288225053533	SLC1A1/SHANK1/GLRB	3
GO:0061669	BP	GO:0061669	spontaneous neurotransmitter secretion	3/1068	8/18870	0.00816702127586922	0.0839752212213627	0.0723288225053533	DOC2B/SYT1/RIMS2	3
GO:0071314	BP	GO:0071314	cellular response to cocaine	3/1068	8/18870	0.00816702127586922	0.0839752212213627	0.0723288225053533	SLC1A1/SLC1A3/SLC1A2	3
GO:0099105	BP	GO:0099105	ion channel modulating, G protein-coupled receptor signaling pathway	3/1068	8/18870	0.00816702127586922	0.0839752212213627	0.0723288225053533	ITPR1/PLCB1/CHRM3	3
GO:0120180	BP	GO:0120180	cell-substrate junction disassembly	3/1068	8/18870	0.00816702127586922	0.0839752212213627	0.0723288225053533	IQSEC1/MAP4K4/PRICKLE1	3
GO:0120181	BP	GO:0120181	focal adhesion disassembly	3/1068	8/18870	0.00816702127586922	0.0839752212213627	0.0723288225053533	IQSEC1/MAP4K4/PRICKLE1	3
GO:1905949	BP	GO:1905949	negative regulation of calcium ion import across plasma membrane	3/1068	8/18870	0.00816702127586922	0.0839752212213627	0.0723288225053533	PPP3CA/PPP3R1/PPP3CB	3
GO:1990709	BP	GO:1990709	presynaptic active zone organization	3/1068	8/18870	0.00816702127586922	0.0839752212213627	0.0723288225053533	BSN/PCLO/ERC2	3
GO:2000171	BP	GO:2000171	negative regulation of dendrite development	3/1068	8/18870	0.00816702127586922	0.0839752212213627	0.0723288225053533	BCL11A/KIAA0319/FAT3	3
GO:2000389	BP	GO:2000389	regulation of neutrophil extravasation	3/1068	8/18870	0.00816702127586922	0.0839752212213627	0.0723288225053533	RIPOR2/ADAM8/IL1R1	3
GO:2000739	BP	GO:2000739	regulation of mesenchymal stem cell differentiation	3/1068	8/18870	0.00816702127586922	0.0839752212213627	0.0723288225053533	SOX9/GSK3B/SOX5	3
GO:0051146	BP	GO:0051146	striated muscle cell differentiation	28/1068	305/18870	0.00817017803761143	0.0839752212213627	0.0723288225053533	CYP26B1/MEF2C/TNNT2/PPP3CA/PRKG1/PROX1/ADGRB3/HOPX/PTGFRN/FZD7/ADRA1A/XK/RIPOR2/LARGE1/RGS4/MAP2K4/NRG1/TANC1/CCN3/CNTNAP1/CD9/PRICKLE1/CAPN3/CFLAR/PPP3CB/SYNE1/FLNC/CD53	28
GO:0046058	BP	GO:0046058	cAMP metabolic process	5/1068	23/18870	0.00823887394034689	0.0841693204936547	0.0724960024378363	PDE4A/ADCY9/ADCY1/PDE4D/ADCY2	5
GO:0072574	BP	GO:0072574	hepatocyte proliferation	5/1068	23/18870	0.00823887394034689	0.0841693204936547	0.0724960024378363	FBXW7/PROX1/TNFAIP3/CFLAR/IL6	5
GO:0072575	BP	GO:0072575	epithelial cell proliferation involved in liver morphogenesis	5/1068	23/18870	0.00823887394034689	0.0841693204936547	0.0724960024378363	FBXW7/PROX1/TNFAIP3/CFLAR/IL6	5
GO:0097502	BP	GO:0097502	mannosylation	5/1068	23/18870	0.00823887394034689	0.0841693204936547	0.0724960024378363	DPY19L2/TMTC3/LARGE1/B4GAT1/DPY19L2P2	5
GO:0010644	BP	GO:0010644	cell communication by electrical coupling	6/1068	32/18870	0.00827213993007295	0.0841693204936547	0.0724960024378363	RYR2/CAV1/FKBP1B/PDE4D/GJB6/ATP1B2	6
GO:0060292	BP	GO:0060292	long-term synaptic depression	6/1068	32/18870	0.00827213993007295	0.0841693204936547	0.0724960024378363	GRIA1/PLK2/SORCS3/KCNB1/SHANK2/STXBP1	6
GO:0140058	BP	GO:0140058	neuron projection arborization	6/1068	32/18870	0.00827213993007295	0.0841693204936547	0.0724960024378363	PHACTR1/GRIP1/LRRK2/PAK6/NLGN1/SULT4A1	6
GO:0043271	BP	GO:0043271	negative regulation of monoatomic ion transport	15/1068	133/18870	0.00829795273285978	0.0842987451564025	0.0726074773863217	CNR1/PPP3CA/HTR2A/VIP/PRKCE/PPP3R1/CAV1/KCNAB1/RGS4/FKBP1B/HECW1/NEDD4L/PPP3CB/GNB5/STC1	15
GO:0002028	BP	GO:0002028	regulation of sodium ion transport	11/1068	85/18870	0.00830863266558451	0.0842987451564025	0.0726074773863217	NETO1/SCN3B/CNKSR3/PRKCE/FGF12/HECW1/NEDD4L/FGF14/FXYD6/SCN2B/ATP1B2	11
GO:0002269	BP	GO:0002269	leukocyte activation involved in inflammatory response	8/1068	52/18870	0.00839399609030111	0.084779633105538	0.0730216716999788	SPHK1/C5AR1/LRRK2/ITGAM/TYROBP/IL6/TLR2/PTPRC	8
GO:0015670	BP	GO:0015670	carbon dioxide transport	4/1068	15/18870	0.00842775540600738	0.084779633105538	0.0730216716999788	HBB/HBA2/HBG2/HBD	4
GO:0050966	BP	GO:0050966	detection of mechanical stimulus involved in sensory perception of pain	4/1068	15/18870	0.00842775540600738	0.084779633105538	0.0730216716999788	HTR2A/CXCR4/ITGA2/SCN1A	4
GO:0060221	BP	GO:0060221	retinal rod cell differentiation	4/1068	15/18870	0.00842775540600738	0.084779633105538	0.0730216716999788	RORB/NDP/SOX9/NTRK2	4
GO:0072148	BP	GO:0072148	epithelial cell fate commitment	4/1068	15/18870	0.00842775540600738	0.084779633105538	0.0730216716999788	ARX/PROX1/SOSTDC1/NEUROD1	4
GO:1904936	BP	GO:1904936	interneuron migration	4/1068	15/18870	0.00842775540600738	0.084779633105538	0.0730216716999788	FEZF2/ARX/LHX6/FAT3	4
GO:0042692	BP	GO:0042692	muscle cell differentiation	36/1068	419/18870	0.00847136235390256	0.0850975946372195	0.0732955356190496	CYP26B1/MEF2C/TNNT2/PPP3CA/ADM/PRKG1/PROX1/MRTFB/ADGRB3/HOPX/PTGFRN/SMAD1/PIAS1/FZD7/ADRA1A/XK/RIPOR2/LARGE1/SOX9/RGS4/BMPR2/ATP2A2/MAP2K4/NRG1/TANC1/CCN3/CNTNAP1/CD9/PRICKLE1/CAPN3/CFLAR/PPP3CB/SYNE1/ZBED6/FLNC/CD53	36
GO:0090174	BP	GO:0090174	organelle membrane fusion	14/1068	121/18870	0.00849187716125264	0.0851830167292839	0.0733691106480296	SPHK1/STX1A/PIP4K2B/DOC2B/ANXA2/PRRT2/RUBCNL/CPLX2/SYT4/SYT1/STXBP1/ERC2/SNAP25/ANXA1	14
GO:0045123	BP	GO:0045123	cellular extravasation	10/1068	74/18870	0.00860542317633186	0.0862000863934259	0.0742451244309452	VCAM1/RIPOR2/PLCB1/ADD2/FUT9/ADAM8/PTGER4/IL1R1/THY1/ICAM1	10
GO:0042119	BP	GO:0042119	neutrophil activation	7/1068	42/18870	0.00864823593655115	0.0865067549534848	0.0745092615838562	IL18RAP/ITGAM/TYROBP/FCER1G/CD300A/CXCL8/ANXA1	7
GO:0021545	BP	GO:0021545	cranial nerve development	9/1068	63/18870	0.00867790285587764	0.0866812493716679	0.0746595556303305	EPHB1/SLC1A3/ATOH7/NDP/PLXNA1/SCN8A/TCIRG1/KCNA2/KCNC1	9
GO:0008625	BP	GO:0008625	extrinsic apoptotic signaling pathway via death domain receptors	11/1068	86/18870	0.0090542287861361	0.088863419373461	0.0765390837154086	BMPR1B/DAPK1/TNFAIP3/ATF3/HMOX1/GSK3B/PMAIP1/SERPINE1/CFLAR/SP100/ICAM1	11
GO:0002538	BP	GO:0002538	arachidonic acid metabolite production involved in inflammatory response	2/1068	3/18870	0.00923979511228274	0.088863419373461	0.0765390837154086	ALOX5AP/SERPINE1	2
GO:0002540	BP	GO:0002540	leukotriene production involved in inflammatory response	2/1068	3/18870	0.00923979511228274	0.088863419373461	0.0765390837154086	ALOX5AP/SERPINE1	2
GO:0003099	BP	GO:0003099	positive regulation of the force of heart contraction by chemical signal	2/1068	3/18870	0.00923979511228274	0.088863419373461	0.0765390837154086	ADRB1/ADRA1A	2
GO:0006543	BP	GO:0006543	glutamine catabolic process	2/1068	3/18870	0.00923979511228274	0.088863419373461	0.0765390837154086	GLS2/GLS	2
GO:0010157	BP	GO:0010157	response to chlorate	2/1068	3/18870	0.00923979511228274	0.088863419373461	0.0765390837154086	PCSK1/PTCH1	2
GO:0010701	BP	GO:0010701	positive regulation of norepinephrine secretion	2/1068	3/18870	0.00923979511228274	0.088863419373461	0.0765390837154086	STX1A/KCNB1	2
GO:0030327	BP	GO:0030327	prenylated protein catabolic process	2/1068	3/18870	0.00923979511228274	0.088863419373461	0.0765390837154086	PCYOX1L/PCYOX1	2
GO:0030950	BP	GO:0030950	establishment or maintenance of actin cytoskeleton polarity	2/1068	3/18870	0.00923979511228274	0.088863419373461	0.0765390837154086	ARHGAP35/PDLIM1	2
GO:0031914	BP	GO:0031914	negative regulation of synaptic plasticity	2/1068	3/18870	0.00923979511228274	0.088863419373461	0.0765390837154086	UNC13C/CDK5	2
GO:0033058	BP	GO:0033058	directional locomotion	2/1068	3/18870	0.00923979511228274	0.088863419373461	0.0765390837154086	GRIN2A/GRIN2C	2
GO:0035494	BP	GO:0035494	SNARE complex disassembly	2/1068	3/18870	0.00923979511228274	0.088863419373461	0.0765390837154086	NAPB/NSF	2
GO:0038195	BP	GO:0038195	urokinase plasminogen activator signaling pathway	2/1068	3/18870	0.00923979511228274	0.088863419373461	0.0765390837154086	PLAUR/PLAU	2
GO:0042883	BP	GO:0042883	cysteine transport	2/1068	3/18870	0.00923979511228274	0.088863419373461	0.0765390837154086	SLC1A1/SLC1A2	2
GO:0060025	BP	GO:0060025	regulation of synaptic activity	2/1068	3/18870	0.00923979511228274	0.088863419373461	0.0765390837154086	MEF2C/SYBU	2
GO:0061171	BP	GO:0061171	establishment of bipolar cell polarity	2/1068	3/18870	0.00923979511228274	0.088863419373461	0.0765390837154086	CRB1/PRICKLE1	2
GO:0061364	BP	GO:0061364	apoptotic process involved in luteolysis	2/1068	3/18870	0.00923979511228274	0.088863419373461	0.0765390837154086	SLIT2/ROBO2	2
GO:0061789	BP	GO:0061789	dense core granule priming	2/1068	3/18870	0.00923979511228274	0.088863419373461	0.0765390837154086	UNC13A/UNC13C	2
GO:0099183	BP	GO:0099183	trans-synaptic signaling by BDNF, modulating synaptic transmission	2/1068	3/18870	0.00923979511228274	0.088863419373461	0.0765390837154086	NTRK2/SYT4	2
GO:0099552	BP	GO:0099552	trans-synaptic signaling by lipid, modulating synaptic transmission	2/1068	3/18870	0.00923979511228274	0.088863419373461	0.0765390837154086	CNR1/GRM5	2
GO:0099553	BP	GO:0099553	trans-synaptic signaling by endocannabinoid, modulating synaptic transmission	2/1068	3/18870	0.00923979511228274	0.088863419373461	0.0765390837154086	CNR1/GRM5	2
GO:1903712	BP	GO:1903712	cysteine transmembrane transport	2/1068	3/18870	0.00923979511228274	0.088863419373461	0.0765390837154086	SLC1A1/SLC1A2	2
GO:1904071	BP	GO:1904071	presynaptic active zone assembly	2/1068	3/18870	0.00923979511228274	0.088863419373461	0.0765390837154086	BSN/PCLO	2
GO:1905413	BP	GO:1905413	regulation of dense core granule exocytosis	2/1068	3/18870	0.00923979511228274	0.088863419373461	0.0765390837154086	BAIAP3/SYT4	2
GO:2000302	BP	GO:2000302	positive regulation of synaptic vesicle exocytosis	2/1068	3/18870	0.00923979511228274	0.088863419373461	0.0765390837154086	NLGN1/SYT1	2
GO:0007218	BP	GO:0007218	neuropeptide signaling pathway	13/1068	110/18870	0.00924720861500482	0.088863419373461	0.0765390837154086	TENM1/RAPGEF2/SSTR1/SORCS1/SORCS3/GPR83/NPY1R/PROK2/MCHR1/NXPH2/GLRB/PNOC/TAC1	13
GO:0018210	BP	GO:0018210	peptidyl-threonine modification	13/1068	110/18870	0.00924720861500482	0.088863419373461	0.0765390837154086	GALNT16/SPHK1/NLK/CAMK2A/ACVR1B/MAPK8/LRRK2/CDK5R1/SPRED2/LMTK2/GSK3B/CDK5/UBE2K	13
GO:0030148	BP	GO:0030148	sphingolipid biosynthetic process	13/1068	110/18870	0.00924720861500482	0.088863419373461	0.0765390837154086	CERS6/ST6GALNAC5/SPHK1/ELOVL1/ST8SIA3/ORMDL2/LARGE1/ELOVL6/ELOVL4/PPM1L/B3GALT2/FUT9/B4GALT6	13
GO:0033157	BP	GO:0033157	regulation of intracellular protein transport	22/1068	226/18870	0.00937360005275258	0.0899274803569906	0.0774555716614148	CHRM1/TENM1/FBXW7/CABP1/MTCL1/AKAP5/SLC1A1/KCNB1/SVIP/BAG4/MAPK8/LRRK2/CDK5R1/HPCA/GSK3B/CDK5/ITGAM/GZMB/ZIC1/SP100/ANP32B/RAC2	22
GO:0021872	BP	GO:0021872	forebrain generation of neurons	8/1068	53/18870	0.00940865629228525	0.0899274803569906	0.0774555716614148	FEZF2/RAPGEF2/DLX1/PROX1/LHX6/BCL11B/PLXNA1/FOXG1	8
GO:0045197	BP	GO:0045197	establishment or maintenance of epithelial cell apical/basal polarity	8/1068	53/18870	0.00940865629228525	0.0899274803569906	0.0774555716614148	CRB1/MTCL1/MSN/LRRC7/DLG3/LIN7A/LHX2/CDC42	8
GO:2001238	BP	GO:2001238	positive regulation of extrinsic apoptotic signaling pathway	8/1068	53/18870	0.00940865629228525	0.0899274803569906	0.0774555716614148	BMPR1B/G0S2/TNFRSF12A/CAV1/ATF3/PMAIP1/SRPX/PTPRC	8
GO:0046942	BP	GO:0046942	carboxylic acid transport	31/1068	351/18870	0.00958693903008871	0.0915081717380742	0.0788170393024081	SLC35D2/PRKG1/SLC25A22/SLC17A7/SLC1A1/SLC1A3/GRM7/ACSL1/XK/SLC26A4/SLC1A2/RGS4/SLC32A1/SLC43A3/RBP7/SV2A/NTRK2/SLC16A14/SLC11A1/ABAT/UCP2/SLCO1C1/SYT4/SLC7A14/FABP7/PLIN2/STXBP1/SLC25A12/SLC16A7/SLC6A15/ANXA1	31
GO:0050858	BP	GO:0050858	negative regulation of antigen receptor-mediated signaling pathway	6/1068	33/18870	0.00963704249031372	0.0918627759963776	0.0791224640227653	ELF1/DGKZ/LAPTM5/CD300A/PLCL2/THY1	6
GO:0051955	BP	GO:0051955	regulation of amino acid transport	7/1068	43/18870	0.009837713007899	0.0936497458416372	0.080661601674091	PRKG1/GRM7/RGS4/SV2A/ABAT/SYT4/STXBP1	7
GO:0006925	BP	GO:0006925	inflammatory cell apoptotic process	5/1068	24/18870	0.00993140200612324	0.0942884913352424	0.0812117605038162	MEF2C/CTSL/MIAT/IL6/ANXA1	5
GO:0016048	BP	GO:0016048	detection of temperature stimulus	5/1068	24/18870	0.00993140200612324	0.0942884913352424	0.0812117605038162	ANO3/HTR2A/EPHB1/CXCR4/GRIK2	5
GO:0015849	BP	GO:0015849	organic acid transport	31/1068	352/18870	0.00996301987897877	0.0944622152161998	0.0813613908777284	SLC35D2/PRKG1/SLC25A22/SLC17A7/SLC1A1/SLC1A3/GRM7/ACSL1/XK/SLC26A4/SLC1A2/RGS4/SLC32A1/SLC43A3/RBP7/SV2A/NTRK2/SLC16A14/SLC11A1/ABAT/UCP2/SLCO1C1/SYT4/SLC7A14/FABP7/PLIN2/STXBP1/SLC25A12/SLC16A7/SLC6A15/ANXA1	31
GO:0045216	BP	GO:0045216	cell-cell junction organization	21/1068	214/18870	0.0100563405261223	0.0952197156358606	0.0820138346891827	TLN2/MPP7/GJB1/ZNF703/CDH13/HOPX/CDH8/CDH10/NLGN4X/CDH9/CAV1/CDH6/CNTNAP1/CD9/CDH12/CDH18/EPHA4/CLDN10/GJB6/CDH19/CDC42	21
GO:0038127	BP	GO:0038127	ERBB signaling pathway	14/1068	124/18870	0.0104475812970678	0.0987923287450727	0.0850909673921182	PTPRR/SHC3/CDH13/CADM1/ERBB4/SOX9/NRG1/GPRC5A/PLAUR/PRICKLE1/BRAF/HBEGF/NRG3/AREG	14
GO:0000381	BP	GO:0000381	regulation of alternative mRNA splicing, via spliceosome	8/1068	54/18870	0.0105118654902024	0.0991358378411108	0.0853868357217867	SRRM4/RBFOX3/CELF5/RBFOX2/CELF2/CELF3/RBFOX1/CELF4	8
GO:0006195	BP	GO:0006195	purine nucleotide catabolic process	8/1068	54/18870	0.0105118654902024	0.0991358378411108	0.0853868357217867	GDA/PDE2A/NUDT11/PDE4A/AMPD3/PDE4D/PDE1A/PNP	8
GO:0098930	BP	GO:0098930	axonal transport	9/1068	65/18870	0.0106046154276723	0.0998777325538536	0.0860258381586387	NETO1/RAB27B/KIF5A/SYBU/TMEM108/MAP2/TRAK1/AP3B2/NEFL	9
GO:0033627	BP	GO:0033627	cell adhesion mediated by integrin	11/1068	88/18870	0.0106994579905612	0.100497919128201	0.0865600119780558	ITGA9/ITGAX/NEXMIF/ITGA5/SERPINE1/CCN3/PLAU/ITGAM/ITGA2/ICAM1/LIF	11
GO:0035435	BP	GO:0035435	phosphate ion transmembrane transport	4/1068	16/18870	0.0107413173574699	0.100497919128201	0.0865600119780558	SLC17A7/VDR/UCP2/XPR1	4
GO:0051956	BP	GO:0051956	negative regulation of amino acid transport	4/1068	16/18870	0.0107413173574699	0.100497919128201	0.0865600119780558	PRKG1/GRM7/RGS4/ABAT	4
GO:0098969	BP	GO:0098969	neurotransmitter receptor transport to postsynaptic membrane	4/1068	16/18870	0.0107413173574699	0.100497919128201	0.0865600119780558	GRIP1/CLSTN1/LRRC7/SNAP25	4
GO:1905664	BP	GO:1905664	regulation of calcium ion import across plasma membrane	4/1068	16/18870	0.0107413173574699	0.100497919128201	0.0865600119780558	PPP3CA/AKAP5/PPP3R1/PPP3CB	4
GO:0018107	BP	GO:0018107	peptidyl-threonine phosphorylation	12/1068	100/18870	0.0107927508874276	0.100846099201102	0.0868599034737429	SPHK1/NLK/CAMK2A/ACVR1B/MAPK8/LRRK2/CDK5R1/SPRED2/LMTK2/GSK3B/CDK5/UBE2K	12
GO:0097191	BP	GO:0097191	extrinsic apoptotic signaling pathway	22/1068	229/18870	0.0108408041469748	0.101161819750454	0.0871318372089956	BMPR1B/G0S2/ACVR1B/DAPK1/TNFRSF12A/TNFAIP3/CAV1/ATF3/HMOX1/GSK3B/PMAIP1/SERPINE1/PAK5/CFLAR/TNFRSF1B/SRPX/SP100/BCL2A1/ICAM1/BOK/RNF41/PTPRC	22
GO:0043524	BP	GO:0043524	negative regulation of neuron apoptotic process	17/1068	163/18870	0.0110404159297961	0.102889132423277	0.0886195914525302	CHL1/MEF2C/DLX1/VSTM2L/SLC1A1/GRIK2/OXR1/MAP2K4/NTRK2/BRAF/UCP2/ADAM8/PPARGC1A/STXBP1/MAG/BOK/NEFL	17
GO:0030501	BP	GO:0030501	positive regulation of bone mineralization	7/1068	44/18870	0.0111421747354228	0.103684346297492	0.0893045182955365	MEF2C/ADGRV1/BMPR1B/NELL1/VDR/BMPR2/ATP2B1	7
GO:0006688	BP	GO:0006688	glycosphingolipid biosynthetic process	6/1068	34/18870	0.0111549853673134	0.103684346297492	0.0893045182955365	ST6GALNAC5/ST8SIA3/LARGE1/B3GALT2/FUT9/B4GALT6	6
GO:0006470	BP	GO:0006470	protein dephosphorylation	20/1068	203/18870	0.0113359346712482	0.105228335979702	0.0906343743417652	PTPRR/PTPRT/PPP3CA/PTPRG/PDP1/PTPRN2/PPP3R1/NUAK1/FKBP1B/BTRC/PPM1L/GSK3B/PTPN5/DUSP5/PPP3CB/PPP1R15A/CD300A/PPP4R4/PPM1E/PTPRC	20
GO:0055017	BP	GO:0055017	cardiac muscle tissue growth	11/1068	89/18870	0.0116034039227685	0.107014261804168	0.0921726127659909	MEF2C/PRKG1/FGF2/SMAD1/ADRA1A/ZFPM2/ERBB4/RGS4/MAP2K4/TENM4/RBP4	11
GO:0003333	BP	GO:0003333	amino acid transmembrane transport	12/1068	101/18870	0.0116372042462737	0.107014261804168	0.0921726127659909	SLC25A22/SLC17A7/SLC1A1/SLC1A3/SLC1A2/RGS4/SLC32A1/SLC11A1/UCP2/SLC7A14/SLC25A12/SLC6A15	12
GO:0046854	BP	GO:0046854	phosphatidylinositol phosphate biosynthetic process	9/1068	66/18870	0.0116804682010366	0.107014261804168	0.0921726127659909	PIP4K2B/PI4KA/HYCC2/SOCS7/ITPKA/PIP5K1B/INPP4A/SYNJ1/EFR3A	9
GO:0061180	BP	GO:0061180	mammary gland epithelium development	9/1068	66/18870	0.0116804682010366	0.107014261804168	0.0921726127659909	FGF2/ZNF703/CSMD1/SOSTDC1/VDR/ERBB4/BTRC/PTCH1/AREG	9
GO:0007196	BP	GO:0007196	adenylate cyclase-inhibiting G protein-coupled glutamate receptor signaling pathway	3/1068	9/18870	0.0117395791996112	0.107014261804168	0.0921726127659909	GRIK3/GRM7/GRM5	3
GO:0016185	BP	GO:0016185	synaptic vesicle budding from presynaptic endocytic zone membrane	3/1068	9/18870	0.0117395791996112	0.107014261804168	0.0921726127659909	AP3B2/DNM1/SNAP91	3
GO:0035701	BP	GO:0035701	hematopoietic stem cell migration	3/1068	9/18870	0.0117395791996112	0.107014261804168	0.0921726127659909	GPLD1/BCL11B/PTPRC	3
GO:0036150	BP	GO:0036150	phosphatidylserine acyl-chain remodeling	3/1068	9/18870	0.0117395791996112	0.107014261804168	0.0921726127659909	MBOAT1/OSBPL10/LPCAT4	3
GO:0060242	BP	GO:0060242	contact inhibition	3/1068	9/18870	0.0117395791996112	0.107014261804168	0.0921726127659909	DACH1/PAK1/SRPX	3
GO:0061179	BP	GO:0061179	negative regulation of insulin secretion involved in cellular response to glucose stimulus	3/1068	9/18870	0.0117395791996112	0.107014261804168	0.0921726127659909	FKBP1B/UCP2/KLF7	3
GO:0090129	BP	GO:0090129	positive regulation of synapse maturation	3/1068	9/18870	0.0117395791996112	0.107014261804168	0.0921726127659909	NRXN1/CAMK2B/ADGRL1	3
GO:0097119	BP	GO:0097119	postsynaptic density protein 95 clustering	3/1068	9/18870	0.0117395791996112	0.107014261804168	0.0921726127659909	LRRC4/NRXN1/NLGN1	3
GO:0099640	BP	GO:0099640	axo-dendritic protein transport	3/1068	9/18870	0.0117395791996112	0.107014261804168	0.0921726127659909	NETO1/RAB27B/KIF5A	3
GO:0099641	BP	GO:0099641	anterograde axonal protein transport	3/1068	9/18870	0.0117395791996112	0.107014261804168	0.0921726127659909	NETO1/RAB27B/KIF5A	3
GO:0035336	BP	GO:0035336	long-chain fatty-acyl-CoA metabolic process	5/1068	25/18870	0.01184787616045	0.107311797867064	0.0924288839942074	ELOVL1/ACSL1/ELOVL6/ELOVL4/ACSL6	5
GO:0045662	BP	GO:0045662	negative regulation of myoblast differentiation	5/1068	25/18870	0.01184787616045	0.107311797867064	0.0924288839942074	DDIT3/SOSTDC1/EID2B/SOX9/PRICKLE1	5
GO:0046697	BP	GO:0046697	decidualization	5/1068	25/18870	0.01184787616045	0.107311797867064	0.0924288839942074	SPP1/VDR/NDP/LIF/STC1	5
GO:0072576	BP	GO:0072576	liver morphogenesis	5/1068	25/18870	0.01184787616045	0.107311797867064	0.0924288839942074	FBXW7/PROX1/TNFAIP3/CFLAR/IL6	5
GO:0086064	BP	GO:0086064	cell communication by electrical coupling involved in cardiac conduction	5/1068	25/18870	0.01184787616045	0.107311797867064	0.0924288839942074	RYR2/CAV1/FKBP1B/PDE4D/ATP1B2	5
GO:0060538	BP	GO:0060538	skeletal muscle organ development	18/1068	178/18870	0.0122901154259999	0.111137387172805	0.0957239080006809	CYP26B1/MEF2C/PPP3CA/ZBTB18/EPHB1/BASP1/XK/HLF/MEF2D/LARGE1/CAV1/ATF3/RBFOX1/CNTNAP1/CFLAR/PPP3CB/CDK5/GPCPD1	18
GO:0022037	BP	GO:0022037	metencephalon development	13/1068	114/18870	0.0123015861436339	0.111137387172805	0.0957239080006809	DAB1/PRKG1/PROX1/RERE/SSTR1/NLGN4X/NEUROD1/CDK5R1/CDK5/HSPA5/ABAT/MYO16/KCNC1	13
GO:0015807	BP	GO:0015807	L-amino acid transport	11/1068	90/18870	0.0125644592685747	0.113251030414534	0.0975444132002763	SLC25A22/SLC17A7/SLC1A1/SLC1A3/SLC1A2/RGS4/SLC32A1/SLC11A1/UCP2/STXBP1/SLC25A12	11
GO:0033173	BP	GO:0033173	calcineurin-NFAT signaling cascade	7/1068	45/18870	0.0125674789814211	0.113251030414534	0.0975444132002763	ADGRB2/PPP3CA/AKAP5/PPP3R1/HOMER3/GSK3B/PPP3CB	7
GO:0030336	BP	GO:0030336	negative regulation of cell migration	32/1068	373/18870	0.0127825136424499	0.114648946863206	0.0987484546927876	DACH1/MEF2C/PTPRR/SLIT2/PTPRT/SCAI/PTPRG/SERPINF1/PRKG1/FGF2/MCTP1/RIPOR2/PLCB1/NEXMIF/SIN3A/HMOX1/SERPINE1/CCN3/KLF4/SRGAP3/BRAF/LDLRAD4/EPHA4/SP100/ATP1B2/CD300A/PTGER4/THY1/CLASP1/NRG3/RNF41/STC1	32
GO:0000038	BP	GO:0000038	very long-chain fatty acid metabolic process	6/1068	35/18870	0.012834302975666	0.114648946863206	0.0987484546927876	ELOVL1/ACSL1/ELOVL6/ELOVL4/ACOX1/ACSL6	6
GO:0001893	BP	GO:0001893	maternal placenta development	6/1068	35/18870	0.012834302975666	0.114648946863206	0.0987484546927876	SPP1/VDR/NDP/BMPR2/LIF/STC1	6
GO:0050974	BP	GO:0050974	detection of mechanical stimulus involved in sensory perception	6/1068	35/18870	0.012834302975666	0.114648946863206	0.0987484546927876	ADGRV1/HTR2A/CXCR4/ITGA2/SCN1A/PIEZO2	6
GO:0086005	BP	GO:0086005	ventricular cardiac muscle cell action potential	6/1068	35/18870	0.012834302975666	0.114648946863206	0.0987484546927876	RYR2/SCN3B/KCNJ3/CAV1/NEDD4L/SCN2B	6
GO:1901385	BP	GO:1901385	regulation of voltage-gated calcium channel activity	6/1068	35/18870	0.012834302975666	0.114648946863206	0.0987484546927876	CABP1/CACNB2/CACNA2D1/CACNB3/HPCA/GNB5	6
GO:0048857	BP	GO:0048857	neural nucleus development	9/1068	67/18870	0.0128357675986162	0.114648946863206	0.0987484546927876	ARX/FGF2/BASP1/LARGE1/CDK5R1/HSPA5/KCNC1/CDC42/SYNGR3	9
GO:0043525	BP	GO:0043525	positive regulation of neuron apoptotic process	8/1068	56/18870	0.0130013073142872	0.115835768182066	0.0997706775255336	FBXW7/DDIT3/HTR2A/EPHA7/GRIK2/CDK5R1/MAP2K4/CDK5	8
GO:0070542	BP	GO:0070542	response to fatty acid	8/1068	56/18870	0.0130013073142872	0.115835768182066	0.0997706775255336	ACSL1/PCSK1/PLCB1/IRS1/SOX9/UCP2/PDK3/TLR2	8
GO:0007519	BP	GO:0007519	skeletal muscle tissue development	17/1068	166/18870	0.0130785556214174	0.116377812380292	0.10023754641892	CYP26B1/MEF2C/PPP3CA/ZBTB18/EPHB1/XK/HLF/MEF2D/LARGE1/CAV1/ATF3/RBFOX1/CNTNAP1/CFLAR/PPP3CB/CDK5/GPCPD1	17
GO:0048640	BP	GO:0048640	negative regulation of developmental growth	13/1068	115/18870	0.0131747176944894	0.117086588833733	0.100848023718668	BCL11A/EPHA7/KIAA0319/SPP1/ADRB1/SLIT1/RGS4/PTCH1/CDK5/SEMA3B/MAP2/RBP4/MAG	13
GO:0033002	BP	GO:0033002	muscle cell proliferation	23/1068	247/18870	0.0132447782491977	0.117414959179137	0.101130852868545	MEF2C/DDIT3/PRKG1/FGF2/EPHB1/CDH13/VIP/SMAD1/ZFPM2/TNFAIP3/MEF2D/ERBB4/BMPR2/HMOX1/CCN3/CFLAR/ITGA2/TENM4/PPARGC1A/PDE1A/IL6/RBP4/HBEGF	23
GO:0090257	BP	GO:0090257	regulation of muscle system process	23/1068	247/18870	0.0132447782491977	0.117414959179137	0.101130852868545	RYR2/SPHK1/MLIP/TNNT2/PPP3CA/ADORA2B/PRKG1/CAMK2B/ADRA1A/PROK2/CHRM3/CAV1/RGS4/FKBP1B/ATP2A2/ATP2B1/PDE4D/TNFRSF1B/CHGA/ABAT/ITGA2/TMEM38B/STC1	23
GO:0060080	BP	GO:0060080	inhibitory postsynaptic potential	4/1068	17/18870	0.0134280856166612	0.11844774029025	0.102020399101185	GRIK2/ABAT/RIMS1/RIMS2	4
GO:0060644	BP	GO:0060644	mammary gland epithelial cell differentiation	4/1068	17/18870	0.0134280856166612	0.11844774029025	0.102020399101185	FGF2/ZNF703/ERBB4/PTCH1	4
GO:0061003	BP	GO:0061003	positive regulation of dendritic spine morphogenesis	4/1068	17/18870	0.0134280856166612	0.11844774029025	0.102020399101185	BAIAP2/CAMK2B/EEF2K/ITPKA	4
GO:1903540	BP	GO:1903540	establishment of protein localization to postsynaptic membrane	4/1068	17/18870	0.0134280856166612	0.11844774029025	0.102020399101185	GRIP1/CLSTN1/LRRC7/SNAP25	4
GO:1904064	BP	GO:1904064	positive regulation of cation transmembrane transport	15/1068	141/18870	0.0138042279879275	0.121614391168176	0.104747871871779	RYR2/PPP3CA/CACNB2/CACNA2D1/AKAP5/RGS7/PPP3R1/CACNB3/CAV1/AMIGO1/CAPN3/PPP3CB/ATP1B2/THY1/KCNC1	15
GO:0006814	BP	GO:0006814	sodium ion transport	23/1068	248/18870	0.0138449659156643	0.121821958156192	0.104926651702494	NETO1/SLC8A2/HCN1/SCN3B/SHROOM2/SLC17A7/CNKSR3/PRKCE/SCN2A/SLC9A6/FGF12/SGK1/HECW1/NEDD4L/FGF14/SCN3A/SLC9A7/FXYD6/SCN8A/SCN2B/ATP1B2/SCN1A/SLC6A15	23
GO:0062149	BP	GO:0062149	detection of stimulus involved in sensory perception of pain	5/1068	26/18870	0.0140006982688934	0.122887316983901	0.105844257496598	HTR2A/EPHB1/CXCR4/ITGA2/SCN1A	5
GO:1903421	BP	GO:1903421	regulation of synaptic vesicle recycling	5/1068	26/18870	0.0140006982688934	0.122887316983901	0.105844257496598	SLC17A7/LRRK2/NLGN1/PPP3CB/CDK5	5
GO:0043583	BP	GO:0043583	ear development	21/1068	221/18870	0.0141184386809882	0.123470497158229	0.106346557278654	BMPER/FZD3/ADGRV1/SHROOM2/PROX1/FGF2/TTC39C/TSHZ1/NEUROD1/SOX9/HPCA/PLPPR4/GABRB2/LIN7A/EPHA4/GJB6/ZIC1/ANP32B/ATP8A2/FOXG1/GABRA5	21
GO:0006984	BP	GO:0006984	ER-nucleus signaling pathway	7/1068	46/18870	0.0141193701629053	0.123470497158229	0.106346557278654	FBXW7/DDIT3/ATP2A2/GSK3B/HSPA5/PPP1R15A/BOK	7
GO:1900271	BP	GO:1900271	regulation of long-term synaptic potentiation	7/1068	46/18870	0.0141193701629053	0.123470497158229	0.106346557278654	AKAP5/PRKAR1B/CYP46A1/ADCY1/GSK3B/TYROBP/EPHA4	7
GO:0048839	BP	GO:0048839	inner ear development	19/1068	194/18870	0.0141463595469139	0.123554164909745	0.106418621273971	BMPER/FZD3/ADGRV1/PROX1/FGF2/TTC39C/NEUROD1/SOX9/HPCA/PLPPR4/GABRB2/LIN7A/EPHA4/GJB6/ZIC1/ANP32B/ATP8A2/FOXG1/GABRA5	19
GO:0035088	BP	GO:0035088	establishment or maintenance of apical/basal cell polarity	8/1068	57/18870	0.0143961220820002	0.125213452726686	0.107847784927859	CRB1/MTCL1/MSN/LRRC7/DLG3/LIN7A/LHX2/CDC42	8
GO:0061245	BP	GO:0061245	establishment or maintenance of bipolar cell polarity	8/1068	57/18870	0.0143961220820002	0.125213452726686	0.107847784927859	CRB1/MTCL1/MSN/LRRC7/DLG3/LIN7A/LHX2/CDC42	8
GO:0061900	BP	GO:0061900	glial cell activation	8/1068	57/18870	0.0143961220820002	0.125213452726686	0.107847784927859	SPHK1/C5AR1/LRRK2/ITGAM/TYROBP/IL6/TLR2/PTPRC	8
GO:0050954	BP	GO:0050954	sensory perception of mechanical stimulus	18/1068	181/18870	0.0144069624118691	0.125213452726686	0.107847784927859	CRYM/SRRM4/ADGRV1/THRB/DDIT3/HTR2A/SLC1A3/GRM7/RIPOR2/CXCR4/SLC26A4/LARGE1/LHFPL4/ATP2B2/GJB6/ITGA2/SCN1A/PIEZO2	18
GO:1905477	BP	GO:1905477	positive regulation of protein localization to membrane	12/1068	104/18870	0.014477165886747	0.12566959665705	0.10824066693396	MTCL1/AKAP5/PRKCE/KCNB1/CNST/MAPK8/CDK5R1/HPCA/CDK5/ITGAM/GZMB/DPP10	12
GO:0051899	BP	GO:0051899	membrane depolarization	10/1068	80/18870	0.0145732765085956	0.126349238385037	0.108826050160057	HCN1/SCN3B/CACNB2/CACNA2D1/LRRK2/CAV1/NEDD4L/SCN2B/SCN1A/BOK	10
GO:1904063	BP	GO:1904063	negative regulation of cation transmembrane transport	11/1068	92/18870	0.014666574431034	0.127002864303899	0.10938902567096	PPP3CA/PRKCE/PPP3R1/CAV1/KCNAB1/RGS4/FKBP1B/HECW1/NEDD4L/PPP3CB/GNB5	11
GO:0060562	BP	GO:0060562	epithelial tube morphogenesis	29/1068	334/18870	0.0147962800773497	0.127969778425078	0.110221839908678	RYR2/MEF2C/FZD3/MICAL2/RSPO2/SLIT2/ADM/PROX1/EPHA7/FGF2/CSMD1/PAK1/SOSTDC1/VASP/ITGAX/PPP3R1/CXCR4/VDR/SOX9/BTRC/PRICKLE1/PTCH1/ARHGAP35/EPHA4/SLC39A12/LHX2/HS3ST3B1/COL4A1/AREG	29
GO:0006909	BP	GO:0006909	phagocytosis	22/1068	237/18870	0.0156697025408954	0.134903307148562	0.116193767830781	SPHK1/XKR6/CAMK1D/PAK1/PRKCE/GULP1/RAB27A/FGR/ITGAM/TYROBP/SLC11A1/FCER1G/SRPX/NCF2/CD300A/ITGA2/CD93/CDC42/TLR2/PTPRC/ANXA1/MSR1	22
GO:0043666	BP	GO:0043666	regulation of phosphoprotein phosphatase activity	7/1068	47/18870	0.0158034532225742	0.134903307148562	0.116193767830781	NUAK1/FKBP1B/GSK3B/PPP1R15A/CD300A/PPP4R4/PTPRC	7
GO:0045933	BP	GO:0045933	positive regulation of muscle contraction	7/1068	47/18870	0.0158034532225742	0.134903307148562	0.116193767830781	SPHK1/ADRA1A/PROK2/CHRM3/CHGA/ABAT/ITGA2	7
GO:0008344	BP	GO:0008344	adult locomotory behavior	10/1068	81/18870	0.0158103410493391	0.134903307148562	0.116193767830781	CHL1/EFNB3/DAB1/SHANK2/FGF12/OXR1/GLRB/EPHA4/ZIC1/SCN1A	10
GO:0040013	BP	GO:0040013	negative regulation of locomotion	35/1068	423/18870	0.0159205914321536	0.134903307148562	0.116193767830781	DACH1/MEF2C/PTPRR/SLIT2/PTPRT/SCAI/PTPRG/SERPINF1/PRKG1/FGF2/MCTP1/RIPOR2/ROBO2/PLCB1/SLIT1/NEXMIF/SIN3A/HMOX1/SERPINE1/CCN3/KLF4/SRGAP3/BRAF/SEMA3B/LDLRAD4/EPHA4/SP100/ATP1B2/CD300A/PTGER4/THY1/CLASP1/NRG3/RNF41/STC1	35
GO:0001659	BP	GO:0001659	temperature homeostasis	18/1068	183/18870	0.0159699418576964	0.134903307148562	0.116193767830781	CNR1/PTH2R/DDIT3/HTR2A/ADRB1/G0S2/ACSL1/KSR2/CXCR4/CAV1/ELOVL6/PRDM16/PPARGC1B/ESRRG/ABAT/UCP2/PPARGC1A/PLCL2	18
GO:0061025	BP	GO:0061025	membrane fusion	18/1068	183/18870	0.0159699418576964	0.134903307148562	0.116193767830781	SPHK1/STX1A/PIP4K2B/DOC2B/ANXA2/PRRT2/CTSL/RUBCNL/CD9/CPLX2/SYT4/SYT1/STXBP1/RIMS1/ERC2/NSF/SNAP25/ANXA1	18
GO:0006171	BP	GO:0006171	cAMP biosynthetic process	3/1068	10/18870	0.0160735045883439	0.134903307148562	0.116193767830781	ADCY9/ADCY1/ADCY2	3
GO:0009128	BP	GO:0009128	purine nucleoside monophosphate catabolic process	3/1068	10/18870	0.0160735045883439	0.134903307148562	0.116193767830781	GDA/AMPD3/PNP	3
GO:0009169	BP	GO:0009169	purine ribonucleoside monophosphate catabolic process	3/1068	10/18870	0.0160735045883439	0.134903307148562	0.116193767830781	GDA/AMPD3/PNP	3
GO:0033034	BP	GO:0033034	positive regulation of myeloid cell apoptotic process	3/1068	10/18870	0.0160735045883439	0.134903307148562	0.116193767830781	MEF2C/MIAT/ANXA1	3
GO:0048263	BP	GO:0048263	determination of dorsal identity	3/1068	10/18870	0.0160735045883439	0.134903307148562	0.116193767830781	DDIT3/SOSTDC1/GREM2	3
GO:0060245	BP	GO:0060245	detection of cell density	3/1068	10/18870	0.0160735045883439	0.134903307148562	0.116193767830781	DACH1/PAK1/SRPX	3
GO:0070142	BP	GO:0070142	synaptic vesicle budding	3/1068	10/18870	0.0160735045883439	0.134903307148562	0.116193767830781	AP3B2/DNM1/SNAP91	3
GO:0097050	BP	GO:0097050	type B pancreatic cell apoptotic process	3/1068	10/18870	0.0160735045883439	0.134903307148562	0.116193767830781	RYR2/NEUROD1/IL6	3
GO:0097104	BP	GO:0097104	postsynaptic membrane assembly	3/1068	10/18870	0.0160735045883439	0.134903307148562	0.116193767830781	NRXN1/NLGN4X/NLGN1	3
GO:0097113	BP	GO:0097113	AMPA glutamate receptor clustering	3/1068	10/18870	0.0160735045883439	0.134903307148562	0.116193767830781	CHRDL1/NLGN1/FRRS1L	3
GO:0097688	BP	GO:0097688	glutamate receptor clustering	3/1068	10/18870	0.0160735045883439	0.134903307148562	0.116193767830781	CHRDL1/NLGN1/FRRS1L	3
GO:0098903	BP	GO:0098903	regulation of membrane repolarization during action potential	3/1068	10/18870	0.0160735045883439	0.134903307148562	0.116193767830781	CACNA2D1/CACNB3/CAV1	3
GO:0098953	BP	GO:0098953	receptor diffusion trapping	3/1068	10/18870	0.0160735045883439	0.134903307148562	0.116193767830781	CACNG3/CACNG8/GPHN	3
GO:0098970	BP	GO:0098970	postsynaptic neurotransmitter receptor diffusion trapping	3/1068	10/18870	0.0160735045883439	0.134903307148562	0.116193767830781	CACNG3/CACNG8/GPHN	3
GO:0099628	BP	GO:0099628	neurotransmitter receptor diffusion trapping	3/1068	10/18870	0.0160735045883439	0.134903307148562	0.116193767830781	CACNG3/CACNG8/GPHN	3
GO:1902237	BP	GO:1902237	positive regulation of endoplasmic reticulum stress-induced intrinsic apoptotic signaling pathway	3/1068	10/18870	0.0160735045883439	0.134903307148562	0.116193767830781	DDIT3/PMAIP1/BOK	3
GO:1990034	BP	GO:1990034	calcium ion export across plasma membrane	3/1068	10/18870	0.0160735045883439	0.134903307148562	0.116193767830781	SLC8A2/ATP2B1/ATP2B3	3
GO:2000659	BP	GO:2000659	regulation of interleukin-1-mediated signaling pathway	3/1068	10/18870	0.0160735045883439	0.134903307148562	0.116193767830781	IL6/IL1R1/IL1R2	3
GO:0015850	BP	GO:0015850	organic hydroxy compound transport	27/1068	308/18870	0.0162658039983388	0.135804931335236	0.116970347098046	CNR1/PRKCB/STX1A/HTR2A/SPP1/VIP/OSBPL10/KCNB1/ANXA2/SYT17/SLC44A1/RAB3B/CAV1/PTCH1/CHGA/SYT13/ABAT/SLCO1C1/GRAMD1B/SYT4/NFKBIA/SYT1/KCNA2/RBP4/SLC16A7/ABCG1/MSR1	27
GO:0001964	BP	GO:0001964	startle response	5/1068	27/18870	0.0164014204125852	0.135804931335236	0.116970347098046	CSMD1/GRIN2A/CTNNA2/GRIN3A/GLRB	5
GO:0007205	BP	GO:0007205	protein kinase C-activating G protein-coupled receptor signaling pathway	5/1068	27/18870	0.0164014204125852	0.135804931335236	0.116970347098046	CHRM1/DGKB/DGKE/DGKZ/GRM5	5
GO:0016188	BP	GO:0016188	synaptic vesicle maturation	5/1068	27/18870	0.0164014204125852	0.135804931335236	0.116970347098046	UNC13A/UNC13C/STXBP1/ATP6V1G2/ATP6V1C1	5
GO:0033081	BP	GO:0033081	regulation of T cell differentiation in thymus	5/1068	27/18870	0.0164014204125852	0.135804931335236	0.116970347098046	TESPA1/TOX/CAMK4/EGR3/ADAM8	5
GO:0042730	BP	GO:0042730	fibrinolysis	5/1068	27/18870	0.0164014204125852	0.135804931335236	0.116970347098046	ANXA2/SERPINE1/PLAUR/PLAU/THBD	5
GO:0046949	BP	GO:0046949	fatty-acyl-CoA biosynthetic process	5/1068	27/18870	0.0164014204125852	0.135804931335236	0.116970347098046	ELOVL1/ACSL1/ELOVL6/ELOVL4/ACSL6	5
GO:0048714	BP	GO:0048714	positive regulation of oligodendrocyte differentiation	5/1068	27/18870	0.0164014204125852	0.135804931335236	0.116970347098046	CXCR4/TNFRSF1B/TENM4/MYRF/TLR2	5
GO:0060384	BP	GO:0060384	innervation	5/1068	27/18870	0.0164014204125852	0.135804931335236	0.116970347098046	NPTX1/VCAM1/ARK2C/GABRB2/GABRA5	5
GO:0009125	BP	GO:0009125	nucleoside monophosphate catabolic process	4/1068	18/18870	0.0165064651453713	0.135804931335236	0.116970347098046	GDA/UPP1/AMPD3/PNP	4
GO:0010755	BP	GO:0010755	regulation of plasminogen activation	4/1068	18/18870	0.0165064651453713	0.135804931335236	0.116970347098046	ANXA2/SERPINE1/PLAUR/PLAU	4
GO:0016264	BP	GO:0016264	gap junction assembly	4/1068	18/18870	0.0165064651453713	0.135804931335236	0.116970347098046	GJB1/HOPX/CAV1/GJB6	4
GO:0030011	BP	GO:0030011	maintenance of cell polarity	4/1068	18/18870	0.0165064651453713	0.135804931335236	0.116970347098046	GSK3B/LIN7A/LHX2/PDLIM1	4
GO:0036499	BP	GO:0036499	PERK-mediated unfolded protein response	4/1068	18/18870	0.0165064651453713	0.135804931335236	0.116970347098046	DDIT3/HSPA5/PPP1R15A/BOK	4
GO:0051917	BP	GO:0051917	regulation of fibrinolysis	4/1068	18/18870	0.0165064651453713	0.135804931335236	0.116970347098046	SERPINE1/PLAUR/PLAU/THBD	4
GO:0086103	BP	GO:0086103	G protein-coupled receptor signaling pathway involved in heart process	4/1068	18/18870	0.0165064651453713	0.135804931335236	0.116970347098046	CAV1/PDE4D/CHGA/CDC42	4
GO:2000811	BP	GO:2000811	negative regulation of anoikis	4/1068	18/18870	0.0165064651453713	0.135804931335236	0.116970347098046	ZNF304/ITGA5/CAV1/NTRK2	4
GO:0007631	BP	GO:0007631	feeding behavior	12/1068	106/18870	0.0166440876863254	0.136778528240348	0.117808917294318	DACH1/CNR1/NEGR1/GPR83/NPY1R/MCHR1/NTRK2/SGIP1/CCK/BBS12/ATP8A2/GLS	12
GO:0043267	BP	GO:0043267	negative regulation of potassium ion transport	6/1068	37/18870	0.0167088976991136	0.137152201946891	0.118130766749459	HTR2A/VIP/CAV1/KCNAB1/RGS4/NEDD4L	6
GO:0010632	BP	GO:0010632	regulation of epithelial cell migration	26/1068	295/18870	0.0170360424976841	0.139675853634192	0.120304416932231	BMPER/MEF2C/PTPRR/FBXW7/SLIT2/PTPRG/SERPINF1/PLK2/PROX1/FGF2/PRKCE/GPLD1/EPB41L4B/IQSEC1/MAP4K4/SOX9/BMPR2/HMOX1/KLF4/ETS1/SP100/ITGA2/HBEGF/CLASP1/STC1/ANXA1	26
GO:0090316	BP	GO:0090316	positive regulation of intracellular protein transport	16/1068	158/18870	0.017346268408814	0.141101696327656	0.121532511620119	CHRM1/TENM1/FBXW7/MTCL1/AKAP5/KCNB1/MAPK8/CDK5R1/HPCA/GSK3B/CDK5/ITGAM/GZMB/ZIC1/ANP32B/RAC2	16
GO:2001236	BP	GO:2001236	regulation of extrinsic apoptotic signaling pathway	16/1068	158/18870	0.017346268408814	0.141101696327656	0.121532511620119	BMPR1B/G0S2/TNFRSF12A/TNFAIP3/CAV1/ATF3/HMOX1/GSK3B/PMAIP1/SERPINE1/PAK5/CFLAR/SRPX/SP100/ICAM1/PTPRC	16
GO:0060135	BP	GO:0060135	maternal process involved in female pregnancy	8/1068	59/18870	0.0175069131007991	0.141101696327656	0.121532511620119	CNR1/SPP1/CSMD1/VDR/NDP/BMPR2/LIF/STC1	8
GO:0072523	BP	GO:0072523	purine-containing compound catabolic process	8/1068	59/18870	0.0175069131007991	0.141101696327656	0.121532511620119	GDA/PDE2A/NUDT11/PDE4A/AMPD3/PDE4D/PDE1A/PNP	8
GO:0014003	BP	GO:0014003	oligodendrocyte development	7/1068	48/18870	0.0176251686322047	0.141101696327656	0.121532511620119	CNTNAP1/B4GALT6/TENM4/MOBP/MYRF/MAG/TLR2	7
GO:0021795	BP	GO:0021795	cerebral cortex cell migration	7/1068	48/18870	0.0176251686322047	0.141101696327656	0.121532511620119	SLIT2/DAB1/ARX/CDK5R1/LHX6/CDK5/FOXG1	7
GO:0045766	BP	GO:0045766	positive regulation of angiogenesis	18/1068	185/18870	0.0176619641359655	0.141101696327656	0.121532511620119	BMPER/PRKCB/SPHK1/ZNF304/ADM/FGF2/HK2/SMAD1/ITGAX/CXCR4/C5AR1/ITGA5/HMOX1/SERPINE1/KLF4/SLC39A12/ETS1/CXCL8	18
GO:1904018	BP	GO:1904018	positive regulation of vasculature development	18/1068	185/18870	0.0176619641359655	0.141101696327656	0.121532511620119	BMPER/PRKCB/SPHK1/ZNF304/ADM/FGF2/HK2/SMAD1/ITGAX/CXCR4/C5AR1/ITGA5/HMOX1/SERPINE1/KLF4/SLC39A12/ETS1/CXCL8	18
GO:0006537	BP	GO:0006537	glutamate biosynthetic process	2/1068	4/18870	0.0177869312629617	0.141101696327656	0.121532511620119	GLS2/GLS	2
GO:0009189	BP	GO:0009189	deoxyribonucleoside diphosphate biosynthetic process	2/1068	4/18870	0.0177869312629617	0.141101696327656	0.121532511620119	AK5/CMPK2	2
GO:0010692	BP	GO:0010692	regulation of alkaline phosphatase activity	2/1068	4/18870	0.0177869312629617	0.141101696327656	0.121532511620119	MEF2C/GPLD1	2
GO:0021759	BP	GO:0021759	globus pallidus development	2/1068	4/18870	0.0177869312629617	0.141101696327656	0.121532511620119	ARX/KCNC1	2
GO:0033366	BP	GO:0033366	protein localization to secretory granule	2/1068	4/18870	0.0177869312629617	0.141101696327656	0.121532511620119	SCG3/CHGA	2
GO:0043490	BP	GO:0043490	malate-aspartate shuttle	2/1068	4/18870	0.0177869312629617	0.141101696327656	0.121532511620119	SLC25A22/SLC25A12	2
GO:0046124	BP	GO:0046124	purine deoxyribonucleoside catabolic process	2/1068	4/18870	0.0177869312629617	0.141101696327656	0.121532511620119	GDA/PNP	2
GO:0050923	BP	GO:0050923	regulation of negative chemotaxis	2/1068	4/18870	0.0177869312629617	0.141101696327656	0.121532511620119	SLIT2/ROBO2	2
GO:0099191	BP	GO:0099191	trans-synaptic signaling by BDNF	2/1068	4/18870	0.0177869312629617	0.141101696327656	0.121532511620119	NTRK2/SYT4	2
GO:0099562	BP	GO:0099562	maintenance of postsynaptic density structure	2/1068	4/18870	0.0177869312629617	0.141101696327656	0.121532511620119	SHANK2/SHANK1	2
GO:1900739	BP	GO:1900739	regulation of protein insertion into mitochondrial membrane involved in apoptotic signaling pathway	2/1068	4/18870	0.0177869312629617	0.141101696327656	0.121532511620119	MAPK8/GZMB	2
GO:1900740	BP	GO:1900740	positive regulation of protein insertion into mitochondrial membrane involved in apoptotic signaling pathway	2/1068	4/18870	0.0177869312629617	0.141101696327656	0.121532511620119	MAPK8/GZMB	2
GO:1902913	BP	GO:1902913	positive regulation of neuroepithelial cell differentiation	2/1068	4/18870	0.0177869312629617	0.141101696327656	0.121532511620119	FGF2/SERPINE1	2
GO:1903233	BP	GO:1903233	regulation of calcium ion-dependent exocytosis of neurotransmitter	2/1068	4/18870	0.0177869312629617	0.141101696327656	0.121532511620119	ATP2A2/SYT1	2
GO:1904092	BP	GO:1904092	regulation of autophagic cell death	2/1068	4/18870	0.0177869312629617	0.141101696327656	0.121532511620119	DAPK1/LAPTM5	2
GO:1904151	BP	GO:1904151	positive regulation of microglial cell mediated cytotoxicity	2/1068	4/18870	0.0177869312629617	0.141101696327656	0.121532511620119	ITGAM/TYROBP	2
GO:1990708	BP	GO:1990708	conditioned place preference	2/1068	4/18870	0.0177869312629617	0.141101696327656	0.121532511620119	CSMD1/SLC1A1	2
GO:2000015	BP	GO:2000015	regulation of determination of dorsal identity	2/1068	4/18870	0.0177869312629617	0.141101696327656	0.121532511620119	DDIT3/SOSTDC1	2
GO:2000097	BP	GO:2000097	regulation of smooth muscle cell-matrix adhesion	2/1068	4/18870	0.0177869312629617	0.141101696327656	0.121532511620119	SERPINE1/PLAU	2
GO:2000111	BP	GO:2000111	positive regulation of macrophage apoptotic process	2/1068	4/18870	0.0177869312629617	0.141101696327656	0.121532511620119	MEF2C/MIAT	2
GO:2000741	BP	GO:2000741	positive regulation of mesenchymal stem cell differentiation	2/1068	4/18870	0.0177869312629617	0.141101696327656	0.121532511620119	SOX9/SOX5	2
GO:1902475	BP	GO:1902475	L-alpha-amino acid transmembrane transport	9/1068	71/18870	0.0183172049113624	0.14514594104065	0.125015866040148	SLC25A22/SLC17A7/SLC1A1/SLC1A3/SLC1A2/RGS4/SLC11A1/UCP2/SLC25A12	9
GO:0042310	BP	GO:0042310	vasoconstriction	10/1068	83/18870	0.0185158471283847	0.146556236422438	0.126230569649925	KCNMB2/HTR2A/ADM/ADRA1A/CHRM3/HRH2/CAV1/HRH1/BMPR2/ATP2B1	10
GO:0007212	BP	GO:0007212	dopamine receptor signaling pathway	6/1068	38/18870	0.0189192087721363	0.149403359327779	0.128682829307909	SLC1A1/LRRK2/RGS4/GSK3B/NSG2/GNB5	6
GO:0086091	BP	GO:0086091	regulation of heart rate by cardiac conduction	6/1068	38/18870	0.0189192087721363	0.149403359327779	0.128682829307909	SCN3B/CACNB2/CACNA2D1/KCNJ3/CAV1/SCN2B	6
GO:0010922	BP	GO:0010922	positive regulation of phosphatase activity	5/1068	28/18870	0.0190606726601059	0.149403359327779	0.128682829307909	MEF2C/GPLD1/PPP1R15A/CD300A/PTPRC	5
GO:0014047	BP	GO:0014047	glutamate secretion	5/1068	28/18870	0.0190606726601059	0.149403359327779	0.128682829307909	PRKG1/GRM7/NTRK2/SYT4/STXBP1	5
GO:0016540	BP	GO:0016540	protein autoprocessing	5/1068	28/18870	0.0190606726601059	0.149403359327779	0.128682829307909	PCSK1/KLK6/CTSL/PCSK2/MYRF	5
GO:0032801	BP	GO:0032801	receptor catabolic process	5/1068	28/18870	0.0190606726601059	0.149403359327779	0.128682829307909	GPRASP1/ZNRF3/ANXA2/LAPTM5/CDK5	5
GO:0086010	BP	GO:0086010	membrane depolarization during action potential	5/1068	28/18870	0.0190606726601059	0.149403359327779	0.128682829307909	SCN3B/CACNB2/CACNA2D1/SCN2B/SCN1A	5
GO:2000108	BP	GO:2000108	positive regulation of leukocyte apoptotic process	5/1068	28/18870	0.0190606726601059	0.149403359327779	0.128682829307909	MEF2C/RAPGEF2/MIAT/ADAM8/ANXA1	5
GO:0009100	BP	GO:0009100	glycoprotein metabolic process	31/1068	370/18870	0.019065149491207	0.149403359327779	0.128682829307909	GALNT16/DPY19L2/CHSY3/SLC35D2/CSGALNACT1/BMPR1B/ST8SIA3/GALNT17/PLCB1/TMTC3/PCSK6/CTSL/B3GNT5/LARGE1/B4GAT1/B3GALNT1/BMPR2/GLCE/BACE2/HS3ST4/DPY19L2P2/XYLT1/B3GALT2/HS6ST3/TUSC3/FUT9/TRAK1/HS6ST2/HS3ST3B1/HBEGF/HS3ST2	31
GO:0006650	BP	GO:0006650	glycerophospholipid metabolic process	26/1068	298/18870	0.0191174324467292	0.149647716238635	0.128893296721702	GPAT3/HTR2A/PIP4K2B/DGKB/FGF2/MBOAT1/DGKE/PI4KA/OSBPL10/DGKZ/HYCC2/PLCB1/SOCS7/GPLD1/SLC44A1/ITPKA/PIP5K1B/INPP4A/SYNJ1/PITPNM3/LPCAT4/EFR3A/GPCPD1/SLC44A5/GDPD1/ENPP6	26
GO:0097060	CC	GO:0097060	synaptic membrane	111/1123	393/19886	9.39536354414836e-48	7.09349947583202e-45	5.59765870103997e-45	CHRM1/NETO1/CACNG3/KCNQ5/CNR1/EFNB3/CRYAB/GRIA1/RIMS4/HCN1/GRIA2/GRIP1/PTPRT/PDE2A/GRIA3/UNC13A/CNIH3/NRXN3/LRFN1/STX1A/CACNG8/CLSTN2/HTR2A/KCNJ4/LRRC4/DGKB/LRRC4C/SLITRK1/DDN/ADGRB3/BAIAP2/NRXN1/SORCS3/GRIK3/LRRTM4/GRM7/GRIN2B/GABRA2/CLSTN1/PCDH8/SLITRK3/CNKSR2/CDH8/KCNB1/CDH10/SCN2A/GABRB1/NLGN4X/CDH9/LRFN5/CHRM3/PRRT2/LRRC7/CNTNAP4/UNC13C/SHANK2/ITGA5/GRM5/GRIK2/KCNJ3/SYAP1/GABRD/ERBB4/NLGN1/G…	111
GO:0099572	CC	GO:0099572	postsynaptic specialization	100/1123	346/19886	4.98228414780999e-44	1.88081226579827e-41	1.48419622508445e-41	CHRM1/NETO1/CACNG3/DLGAP2/SLC8A2/EFNB3/GRIA1/SIPA1L1/GRIA2/GRIP1/PTPRT/GRIA3/FAM81A/PPP1R9A/CABP1/LRFN1/CACNG8/CAMK2A/CLSTN2/RNF112/LRRC4/LRRC4C/SLITRK1/AKAP5/ARHGAP32/CADM1/ADGRB3/BAIAP2/SORCS3/GRIK3/ARHGEF9/CDKL5/GRIN2B/PSD3/GABRA2/ITPR1/CLSTN1/SLITRK3/CNKSR2/KCNB1/CDH10/DLGAP1/SYN2/GABRB1/LZTS3/DAPK1/NCS1/NLGN4X/HOMER3/LRFN5/LZTS1/PRRT2/LRRC7/SHANK2/GRM5/GRIK2/SYNPO/IQSEC1/PAK6/ERBB4/GNG3/NLGN…	100
GO:0098984	CC	GO:0098984	neuron to neuron synapse	100/1123	362/19886	4.28036860717671e-42	1.03481403222128e-39	8.16597758434642e-40	CHRM1/NETO1/CACNG3/DLGAP2/SLC8A2/EFNB3/GRIA1/SIPA1L1/GRIA2/GRIP1/PTPRT/GRIA3/FAM81A/PPP1R9A/CABP1/LRFN1/CACNG8/CAMK2A/CLSTN2/RNF112/LRRC4/LRRC4C/SLITRK1/AKAP5/ARHGAP32/CADM1/ADGRB3/BAIAP2/SORCS3/SLC1A1/GRIK3/ARHGEF9/CDKL5/GRM7/GRIN2B/PSD3/ITPR1/CLSTN1/SLITRK3/CNKSR2/DLGAP1/SYN2/LZTS3/DAPK1/PPP3R1/NCS1/NLGN4X/HOMER3/LRFN5/LZTS1/PRKAR1B/PRRT2/LRRC7/SHANK2/GRM5/GRIK2/PLXNC1/SYNPO/IQSEC1/PAK6/ERBB4/G…	100
GO:0098978	CC	GO:0098978	glutamatergic synapse	106/1123	407/19886	5.48245844885448e-42	1.03481403222128e-39	8.16597758434642e-40	CHRM1/NETO1/SLITRK4/CACNG3/DLGAP2/CNR1/EFNB3/GRIA1/HCN1/PTPRT/PPP3CA/FAM81A/ADORA2B/CADPS2/PRKAR2B/CLSTN2/HTR2A/LRRC4/LRRC4C/EPHA7/SLITRK1/EPHB1/ADGRB3/BAIAP2/NPTXR/SORCS3/NPTX1/GRIK3/CDKL5/DGKE/CAMKV/CLSTN1/PCDH8/CNKSR2/CDH8/CDH10/GUCY1B1/SCN2A/DLGAP1/SYN2/DAPK1/PPP3R1/PLCB1/NLGN4X/HOMER3/LRFN5/LZTS1/PRKAR1B/PRRT2/ELAVL4/SHANK2/ITGA5/GRM5/GRIK2/CBLN2/PLXNC1/LRRK2/ERBB4/NLGN1/EEF2K/GRIN2A/SLC1A2/…	106
GO:0032279	CC	GO:0032279	asymmetric synapse	94/1123	331/19886	1.05656236751276e-40	1.59540917494427e-38	1.25897747370994e-38	CHRM1/NETO1/CACNG3/DLGAP2/SLC8A2/EFNB3/GRIA1/SIPA1L1/GRIA2/GRIP1/PTPRT/GRIA3/FAM81A/PPP1R9A/CABP1/LRFN1/CACNG8/CAMK2A/CLSTN2/RNF112/LRRC4/LRRC4C/SLITRK1/AKAP5/ARHGAP32/CADM1/ADGRB3/BAIAP2/SORCS3/SLC1A1/GRIK3/ARHGEF9/CDKL5/GRM7/GRIN2B/PSD3/ITPR1/CLSTN1/SLITRK3/CNKSR2/DLGAP1/SYN2/LZTS3/DAPK1/NCS1/NLGN4X/HOMER3/LRFN5/LZTS1/PRRT2/LRRC7/SHANK2/GRM5/GRIK2/PLXNC1/SYNPO/IQSEC1/PAK6/ERBB4/GNG3/NLGN1/EEF2K…	94
GO:0014069	CC	GO:0014069	postsynaptic density	91/1123	315/19886	4.3328922363175e-40	5.45222273069952e-38	4.30248597501001e-38	CHRM1/NETO1/CACNG3/DLGAP2/SLC8A2/EFNB3/GRIA1/SIPA1L1/GRIA2/GRIP1/PTPRT/GRIA3/FAM81A/PPP1R9A/CABP1/LRFN1/CACNG8/CAMK2A/CLSTN2/RNF112/LRRC4/LRRC4C/SLITRK1/AKAP5/ARHGAP32/CADM1/ADGRB3/BAIAP2/SORCS3/GRIK3/ARHGEF9/CDKL5/GRIN2B/PSD3/ITPR1/CLSTN1/SLITRK3/CNKSR2/DLGAP1/SYN2/LZTS3/DAPK1/NCS1/NLGN4X/HOMER3/LRFN5/LZTS1/PRRT2/LRRC7/SHANK2/GRM5/GRIK2/SYNPO/IQSEC1/PAK6/ERBB4/GNG3/NLGN1/EEF2K/GRIN2A/CDK5R1/GPHN…	91
GO:0045211	CC	GO:0045211	postsynaptic membrane	82/1123	275/19886	2.56866975639138e-37	2.77049380867927e-35	2.18626628889853e-35	CHRM1/NETO1/CACNG3/EFNB3/GRIA1/HCN1/GRIA2/GRIP1/PTPRT/GRIA3/CNIH3/LRFN1/CACNG8/CLSTN2/HTR2A/KCNJ4/LRRC4/DGKB/LRRC4C/SLITRK1/DDN/ADGRB3/SORCS3/GRIK3/LRRTM4/GRM7/GRIN2B/GABRA2/CLSTN1/PCDH8/SLITRK3/CNKSR2/KCNB1/CDH10/GABRB1/NLGN4X/CDH9/LRFN5/CHRM3/PRRT2/LRRC7/SHANK2/ITGA5/GRM5/GRIK2/SYAP1/GABRD/ERBB4/NLGN1/GRIN2A/GPHN/SHANK1/FARP1/PLPPR4/GABRA4/FLRT3/ADCY1/GRIN3A/DLG3/GLRB/GABRB2/LHFPL4/GRIN2C/LIN7A…	82
GO:0099634	CC	GO:0099634	postsynaptic specialization membrane	47/1123	122/19886	2.20826222216285e-27	2.08404747216619e-25	1.64457423387391e-25	CHRM1/NETO1/CACNG3/EFNB3/GRIA1/GRIA2/PTPRT/GRIA3/LRFN1/CACNG8/CLSTN2/LRRC4/LRRC4C/SLITRK1/ADGRB3/SORCS3/GRIK3/GRIN2B/GABRA2/SLITRK3/CNKSR2/KCNB1/CDH10/GABRB1/NLGN4X/LRFN5/PRRT2/GRM5/GRIK2/ERBB4/NLGN1/GRIN2A/GPHN/PLPPR4/GABRA4/ADCY1/GRIN3A/DLG3/GABRB2/GRIN2C/LIN7A/ATP2B2/SCN8A/EPHA4/RGS7BP/SLC16A7/GABRA5	47
GO:0098982	CC	GO:0098982	GABA-ergic synapse	36/1123	79/19886	2.5752450677912e-24	2.16034447353595e-22	1.70478211505242e-22	EFNA5/CNR1/SLITRK1/CDH13/CBLN4/SST/ARHGEF9/GABRA2/SLITRK3/CDH10/GABRB1/PLCB1/NLGN4X/LRFN5/GABRD/ERBB4/NLGN1/GABRA4/ATP2B3/BAIAP3/SLC32A1/GLRB/GABRB2/LHFPL4/SV2A/BSN/ATP2B2/GAD1/GABRG2/GABRA1/IQSEC3/CSPG5/GAD2/PCLO/ERC2/GABRA5	36
GO:0043025	CC	GO:0043025	neuronal cell body	89/1123	489/19886	3.73545208760908e-23	2.82026632614486e-21	2.2255430332492e-21	NGB/SLC8A2/EPHA5/FZD3/CRYAB/BRINP3/GRIA1/PRKAA2/CACNA1E/GRIA2/GRIP1/ENC1/RAPGEF2/S100B/PRKAR2B/FBXO31/SERPINF1/RNF112/HTR2A/CACNA1A/NEGR1/OLFM1/RTN4RL1/DDN/BAIAP2/NRXN1/SST/BMPR1B/SLC1A1/GRIK3/SLC1A3/ATOH7/GABRA2/ASTN1/CNKSR2/PCSK1/KCNB1/CPNE5/RAP1GAP/ELAVL4/SHANK2/CACNA1B/GRIK2/UNC5A/SYAP1/GABRD/SYNPO/LRRK2/SLC2A3/MYOT/CDK5R1/AMIGO1/BMPR2/MAP2K4/HPCA/LMTK2/GRIN3A/TANC1/SERPINI1/KIF5A/CCN3/SV2A/T…	89
GO:0098839	CC	GO:0098839	postsynaptic density membrane	38/1123	99/19886	2.5441981462028e-22	1.74624509125738e-20	1.37800588588592e-20	CHRM1/NETO1/CACNG3/EFNB3/GRIA1/GRIA2/PTPRT/GRIA3/LRFN1/CACNG8/CLSTN2/LRRC4/LRRC4C/SLITRK1/ADGRB3/SORCS3/GRIK3/GRIN2B/SLITRK3/CNKSR2/NLGN4X/LRFN5/PRRT2/GRM5/GRIK2/ERBB4/GRIN2A/PLPPR4/ADCY1/GRIN3A/DLG3/GRIN2C/LIN7A/ATP2B2/SCN8A/EPHA4/RGS7BP/SLC16A7	38
GO:0042734	CC	GO:0042734	presynaptic membrane	48/1123	165/19886	8.63537436193887e-22	5.43308970271988e-20	4.28738762180474e-20	CHRM1/KCNQ5/CNR1/EFNB3/GRIA1/RIMS4/HCN1/PDE2A/UNC13A/NRXN3/STX1A/HTR2A/NRXN1/GRIK3/PCDH8/CDH10/SCN2A/GABRB1/CDH9/PRRT2/CNTNAP4/UNC13C/GRIK2/KCNJ3/SYAP1/ERBB4/GRIN2A/SLC1A2/ATP2B1/ATP2B3/ADGRL1/FXYD6/ATP2B2/SCN8A/EPHA4/SYT1/GAD2/KCNA2/STXBP1/RIMS1/KCNC1/DNM1/RGS7BP/SNAP91/ERC2/SNAP25/RIMS2/GABRA5	48
GO:0034702	CC	GO:0034702	monoatomic ion channel complex	65/1123	300/19886	2.5276066489975e-21	1.46795616922547e-19	1.15840110391303e-19	RYR2/CACNA2D3/CACNA1I/CACNG3/LRRC8B/KCNQ5/GRIA1/KCNS1/CACNA1E/HCN1/SCN3B/GRIA2/GRIA3/CNIH3/KCNMB2/CACNG8/CACNB2/KCNJ4/CACNA1A/KCNV1/CACNA2D1/SLC17A7/GRIK3/GRIN2B/GABRA2/KCNB1/KCNJ6/SCN2A/GABRB1/OLFM3/CACNB3/KCNAB2/CACNA1B/GRIK2/KCNJ3/GABRD/KCNAB1/GRIN2A/FKBP1B/KCNQ2/GABRA4/GRIN3A/STXBP5/DLG3/GLRB/GABRB2/GRIN2C/PDE4D/SCN3A/SCN8A/MICU3/SCN2B/GABRG2/GABRA1/PACC1/UNC80/KCNA2/DPP6/KCNIP4/SCN1A/GABRB3/…	65
GO:0150034	CC	GO:0150034	distal axon	57/1123	276/19886	7.99343759702166e-18	4.31074670410811e-16	3.40171855632651e-16	CHRM1/SLC8A2/KCNQ5/CNR1/PRKCB/TBC1D24/NGEF/UNC13A/EXOC6/OLFM1/ATCAY/BASP1/SLC1A1/GRIK3/CDKL5/CDH8/PCSK1/PRRT2/ELAVL4/UNC13C/SHANK2/PACSIN1/GRIK2/SYAP1/LRRK2/STMN3/LAMP5/CDK5R1/LMTK2/FLRT3/TANC1/ADGRL1/SLC32A1/TSPOAP1/TPRG1L/TIAM2/NTRK2/SYNJ1/PTCH1/NRSN1/CDK5/CPLX2/L1CAM/PNOC/EPHA4/MAP2/GAD1/TRAK1/TENM2/ITGA2/KCNA2/THY1/KCNC1/ERC2/MYO5A/SNAP25/NEFL	57
GO:0048786	CC	GO:0048786	presynaptic active zone	29/1123	77/19886	4.31256739991271e-17	2.17065892462273e-15	1.71292150761445e-15	FZD3/GRIA1/RIMS4/HCN1/UNC13A/STX1A/SLC17A7/GRM7/CDH10/GUCY1B1/GABRB1/UNC13C/SHANK2/SLC32A1/TPRG1L/SV2A/CNTNAP1/BSN/ATP2B2/SCN8A/GAD1/SYN1/STXBP1/RIMS1/PCLO/PPFIA4/ERC2/SNAP25/RIMS2	29
GO:1902495	CC	GO:1902495	transmembrane transporter complex	67/1123	394/19886	3.92873662655063e-16	1.85387259565358e-14	1.4629374543603e-14	RYR2/CACNA2D3/CACNA1I/CACNG3/LRRC8B/KCNQ5/GRIA1/KCNS1/CACNA1E/HCN1/SCN3B/GRIA2/GRIA3/CNIH3/KCNMB2/CACNG8/CACNB2/KCNJ4/CACNA1A/KCNV1/CACNA2D1/SLC17A7/GRIK3/GRIN2B/GABRA2/KCNB1/KCNJ6/SCN2A/GABRB1/OLFM3/CACNB3/KCNAB2/CACNA1B/GRIK2/KCNJ3/GABRD/KCNAB1/GRIN2A/FKBP1B/KCNQ2/GABRA4/GRIN3A/STXBP5/DLG3/GLRB/GABRB2/GRIN2C/PDE4D/SCN3A/SCN8A/MICU3/SCN2B/GABRG2/GABRA1/PACC1/ATP1B2/UNC80/KCNA2/DPP6/KCNIP4/SCN1A/…	67
GO:0070382	CC	GO:0070382	exocytic vesicle	49/1123	232/19886	6.50513546333445e-16	2.88904545577501e-14	2.27981837290854e-14	GRIA1/UNC13A/SVOP/RAB26/STX1A/RNF112/SLC35F1/MCTP1/RAB40C/RAB27B/BTBD8/SLC17A7/GABRA2/SYN2/PTPRN2/SYT17/PRRT2/UNC13C/RAB3B/LRRK2/IQSEC1/SYTL3/GRIN2A/LAMP5/SYNGR1/ATP2B1/STXBP5/SLC32A1/RAB27A/TPRG1L/SV2A/DMXL2/SV2B/BSN/SYT13/SYN1/SYT4/SYT1/GAD2/ATP6V1G2/SCAMP5/SEPTIN4/ATP6V1C1/SNAP91/AMPH/SNAP25/MAL2/SYNGR3/RAB40B	49
GO:0030672	CC	GO:0030672	synaptic vesicle membrane	35/1123	126/19886	1.44670156128935e-15	5.74873515143924e-14	4.53647137778266e-14	GRIA1/UNC13A/SVOP/RAB26/STX1A/SLC35F1/MCTP1/RAB27B/SLC17A7/GABRA2/SYN2/PTPRN2/PRRT2/UNC13C/RAB3B/LRRK2/LAMP5/SYNGR1/ATP2B1/SLC32A1/TPRG1L/SV2A/DMXL2/SV2B/BSN/SYN1/SYT4/SYT1/GAD2/ATP6V1G2/SCAMP5/ATP6V1C1/AMPH/MAL2/SYNGR3	35
GO:0099501	CC	GO:0099501	exocytic vesicle membrane	35/1123	126/19886	1.44670156128935e-15	5.74873515143924e-14	4.53647137778266e-14	GRIA1/UNC13A/SVOP/RAB26/STX1A/SLC35F1/MCTP1/RAB27B/SLC17A7/GABRA2/SYN2/PTPRN2/PRRT2/UNC13C/RAB3B/LRRK2/LAMP5/SYNGR1/ATP2B1/SLC32A1/TPRG1L/SV2A/DMXL2/SV2B/BSN/SYN1/SYT4/SYT1/GAD2/ATP6V1G2/SCAMP5/ATP6V1C1/AMPH/MAL2/SYNGR3	35
GO:1990351	CC	GO:1990351	transporter complex	68/1123	421/19886	3.39424503030184e-15	1.28132749893894e-13	1.01112773007939e-13	RYR2/CACNA2D3/CACNA1I/CACNG3/LRRC8B/KCNQ5/GRIA1/KCNS1/CACNA1E/HCN1/SCN3B/GRIA2/GRIA3/CNIH3/KCNMB2/CACNG8/CACNB2/KCNJ4/CACNA1A/KCNV1/CACNA2D1/SLC17A7/GRIK3/GRIN2B/GABRA2/KCNB1/KCNJ6/SCN2A/GABRB1/OLFM3/CACNB3/KCNAB2/CACNA1B/GRIK2/KCNJ3/GABRD/KCNAB1/GRIN2A/FKBP1B/KCNQ2/GABRA4/GRIN3A/STXBP5/DLG3/GLRB/GABRB2/GRIN2C/PDE4D/SCN3A/SCN8A/MICU3/SCN2B/GABRG2/GABRA1/PACC1/ATP1B2/UNC80/KCNA2/DPP6/KCNIP4/SCN1A/…	68
GO:0008021	CC	GO:0008021	synaptic vesicle	45/1123	213/19886	9.95906756259121e-15	3.58052190940779e-13	2.82547981976272e-13	GRIA1/UNC13A/SVOP/RAB26/STX1A/RNF112/SLC35F1/MCTP1/RAB40C/RAB27B/BTBD8/SLC17A7/GABRA2/SYN2/PTPRN2/PRRT2/UNC13C/RAB3B/LRRK2/IQSEC1/GRIN2A/LAMP5/SYNGR1/ATP2B1/STXBP5/SLC32A1/TPRG1L/SV2A/DMXL2/SV2B/BSN/SYN1/SYT4/SYT1/GAD2/ATP6V1G2/SCAMP5/SEPTIN4/ATP6V1C1/SNAP91/AMPH/SNAP25/MAL2/SYNGR3/RAB40B	45
GO:0043197	CC	GO:0043197	dendritic spine	40/1123	174/19886	1.56905468684998e-14	5.3709491242276e-13	4.23835092967978e-13	SLC8A2/CRYAB/GRIA1/SIPA1L1/GRIA2/PPP3CA/GRIA3/PPP1R9A/PRKAR2B/CAMK2A/LRRC4/AKAP5/ARHGAP32/DDN/BAIAP2/SLC1A1/LZTS3/LZTS1/PRRT2/SHANK2/GRM5/SYNPO/NLGN1/EEF2K/GRIN2A/CDK5R1/ITPKA/SHANK1/HPCA/FARP1/FRMPD4/NTRK2/ATP2B2/EPHA4/SYNE1/TENM2/APBA2/TANC2/RGS7BP/CDC42	40
GO:0060076	CC	GO:0060076	excitatory synapse	24/1123	63/19886	1.63618317691702e-14	5.3709491242276e-13	4.23835092967978e-13	NETO1/CACNG3/GRIA1/GRIA2/GRIA3/LRRC4/AKAP5/ADGRB3/BAIAP2/SLC17A7/PPP3R1/NLGN4X/UNC13C/KCNJ3/PLXNC1/NLGN1/SHANK1/ATP2B3/BSN/ATP2B2/SCN8A/SYT1/STXBP1/SLC16A7	24
GO:0044306	CC	GO:0044306	neuron projection terminus	34/1123	129/19886	2.03609546075156e-14	6.40521697028093e-13	5.05451767888325e-13	CHRM1/SLC8A2/KCNQ5/PRKCB/TBC1D24/UNC13A/BAIAP2/BTBD8/SLC1A1/GRIK3/CDH8/PCSK1/PRRT2/UNC13C/PACSIN1/GRIK2/LRRK2/SLC1A2/FLRT3/TANC1/SLC32A1/TSPOAP1/TPRG1L/NTRK2/SYNJ1/CPLX2/BSN/PNOC/EPHA4/GAD1/SYT1/ITGA2/KCNA2/KCNC1	34
GO:0044309	CC	GO:0044309	neuron spine	40/1123	176/19886	2.35907513941636e-14	7.12440692103741e-13	5.62204854277752e-13	SLC8A2/CRYAB/GRIA1/SIPA1L1/GRIA2/PPP3CA/GRIA3/PPP1R9A/PRKAR2B/CAMK2A/LRRC4/AKAP5/ARHGAP32/DDN/BAIAP2/SLC1A1/LZTS3/LZTS1/PRRT2/SHANK2/GRM5/SYNPO/NLGN1/EEF2K/GRIN2A/CDK5R1/ITPKA/SHANK1/HPCA/FARP1/FRMPD4/NTRK2/ATP2B2/EPHA4/SYNE1/TENM2/APBA2/TANC2/RGS7BP/CDC42	40
GO:0030133	CC	GO:0030133	transport vesicle	67/1123	431/19886	3.66530964440856e-14	1.0643495313571e-12	8.39904963050706e-13	GRIA1/UNC13A/CNIH3/SVOP/RAB26/STX1A/RNF112/SLC35F1/MCTP1/NCALD/STEAP2/RAB40C/RAB27B/BTBD8/NPTX1/SLC17A7/GABRA2/ITPR1/PCSK1/SYN2/PTPRN2/SYT17/CNST/PRRT2/UNC13C/RAB3B/LAPTM5/LRRK2/IQSEC1/SYTL3/CD55/GRIN2A/LAMP5/SYNGR1/SNTB2/SPRED2/ATP2B1/SCG3/STXBP5/SLC32A1/RAB27A/TPRG1L/SV2A/NRSN1/DMXL2/SV2B/BSN/CHGA/SYT13/SYN1/MYRIP/SYT4/PCSK2/SYT1/GAD2/ATP6V1G2/SCAMP5/SEPTIN4/ATP6V1C1/SNAP91/AMPH/HLA-DRA/SNAP25/…	67
GO:0043204	CC	GO:0043204	perikaryon	36/1123	149/19886	6.42387004460011e-14	1.7963044013604e-12	1.4175089455141e-12	NGB/SLC8A2/CRYAB/GRIP1/RNF112/OLFM1/RTN4RL1/DDN/SLC1A1/GRIK3/ATOH7/ASTN1/PCSK1/KCNB1/CPNE5/ELAVL4/GRIK2/SYAP1/SYNPO/LRRK2/SLC2A3/CDK5R1/AMIGO1/MAP2K4/HPCA/SERPINI1/KIF5A/TIAM2/CDK5/CPLX2/EPHA4/PCSK2/SLC12A5/KCNA2/SEPTIN4/RGS7BP	36
GO:0034703	CC	GO:0034703	cation channel complex	40/1123	193/19886	5.87025458303294e-13	1.58287221792495e-11	1.2490842458634e-11	RYR2/CACNA2D3/CACNA1I/CACNG3/KCNQ5/KCNS1/CACNA1E/HCN1/SCN3B/KCNMB2/CACNG8/CACNB2/KCNJ4/CACNA1A/KCNV1/CACNA2D1/GRIK3/KCNB1/KCNJ6/SCN2A/CACNB3/KCNAB2/CACNA1B/GRIK2/KCNJ3/KCNAB1/FKBP1B/KCNQ2/PDE4D/SCN3A/SCN8A/MICU3/SCN2B/UNC80/KCNA2/DPP6/KCNIP4/SCN1A/KCNC1/DPP10	40
GO:0043679	CC	GO:0043679	axon terminus	29/1123	113/19886	3.47148521539448e-12	9.03783219869943e-11	7.13198051511172e-11	CHRM1/SLC8A2/KCNQ5/PRKCB/TBC1D24/UNC13A/SLC1A1/GRIK3/CDH8/PCSK1/PRRT2/UNC13C/PACSIN1/GRIK2/LRRK2/FLRT3/TANC1/SLC32A1/TSPOAP1/TPRG1L/NTRK2/SYNJ1/CPLX2/PNOC/EPHA4/GAD1/ITGA2/KCNA2/KCNC1	29
GO:0030658	CC	GO:0030658	transport vesicle membrane	43/1123	236/19886	7.75293873762762e-12	1.95115624896962e-10	1.53970642999903e-10	GRIA1/UNC13A/CNIH3/SVOP/RAB26/STX1A/SLC35F1/MCTP1/NCALD/RAB27B/SLC17A7/GABRA2/ITPR1/SYN2/PTPRN2/PRRT2/UNC13C/RAB3B/LRRK2/LAMP5/SYNGR1/SNTB2/SPRED2/ATP2B1/SCG3/SLC32A1/TPRG1L/SV2A/DMXL2/SV2B/BSN/SYN1/SYT4/SYT1/GAD2/ATP6V1G2/SCAMP5/ATP6V1C1/AMPH/HLA-DRA/AREG/MAL2/SYNGR3	43
GO:0098685	CC	GO:0098685	Schaffer collateral - CA1 synapse	25/1123	92/19886	2.75783142970759e-11	6.71665396590075e-10	5.3002804387589e-10	CHRM1/NETO1/CACNG3/PPP3CA/ADORA2B/LRRC4/LRRC4C/ADRB1/BAIAP2/SLC1A1/ITPR1/PCDH8/SYN2/GABRB1/PPP3R1/PRKAR1B/GRM5/SHANK1/ADCY1/BSN/EPHA4/SYN1/APBA2/SLC16A7/NEFL	25
GO:0032589	CC	GO:0032589	neuron projection membrane	20/1123	60/19886	4.43793058272163e-11	1.04707424686088e-09	8.26272601914619e-10	ADGRV1/GRIA1/AKAP5/DDN/GABRA2/KCNB1/RIPOR2/ROBO2/UNC5A/LAMP5/SLC1A2/HPCA/GABRA4/ATP2B2/GABRG2/GABRA1/SLC12A5/THY1/KCNC1/GABRA5	20
GO:0031256	CC	GO:0031256	leading edge membrane	33/1123	179/19886	1.53056188055633e-09	3.5017400600607e-08	2.76331108259931e-08	SNTG1/ADGRV1/GRIA1/AKAP5/DDN/PAK1/CDKL5/PSD3/GABRA2/KCNB1/VASP/RIPOR2/ROBO2/PACSIN1/ITGA5/UNC5A/PDE4A/LAMP5/SLC1A2/HPCA/GABRA4/FGR/ATP2B2/ARHGEF4/GABRG2/GABRA1/SLC12A5/KCNA2/THY1/KCNC1/AMPH/CDC42/GABRA5	33
GO:0032590	CC	GO:0032590	dendrite membrane	15/1123	40/19886	1.82745820447756e-09	4.05803218935458e-08	3.20229518183993e-08	GRIA1/AKAP5/DDN/GABRA2/KCNB1/LAMP5/HPCA/GABRA4/ATP2B2/GABRG2/GABRA1/SLC12A5/THY1/KCNC1/GABRA5	15
GO:0030427	CC	GO:0030427	site of polarized growth	32/1123	173/19886	2.48044169521114e-09	5.35066708538403e-08	4.22234586312633e-08	CNR1/NGEF/EXOC6/OLFM1/ATCAY/BASP1/CDKL5/ELAVL4/SHANK2/SYAP1/LRRK2/STMN3/LAMP5/CDK5R1/LMTK2/FLRT3/ADGRL1/TIAM2/PTCH1/NRSN1/CDK5/L1CAM/FRY/EPHA4/MAP2/TRAK1/TENM2/THY1/ERC2/MYO5A/SNAP25/NEFL	32
GO:0030426	CC	GO:0030426	growth cone	31/1123	168/19886	4.66528504449171e-09	9.78413946830901e-08	7.72091033679038e-08	CNR1/NGEF/EXOC6/OLFM1/ATCAY/BASP1/CDKL5/ELAVL4/SHANK2/SYAP1/LRRK2/STMN3/LAMP5/CDK5R1/LMTK2/FLRT3/ADGRL1/TIAM2/PTCH1/NRSN1/CDK5/L1CAM/EPHA4/MAP2/TRAK1/TENM2/THY1/ERC2/MYO5A/SNAP25/NEFL	31
GO:0098831	CC	GO:0098831	presynaptic active zone cytoplasmic component	10/1123	18/19886	9.15481521683237e-09	1.86807715911039e-07	1.4741466323548e-07	RIMS4/UNC13A/GUCY1B1/UNC13C/BSN/STXBP1/RIMS1/PCLO/ERC2/RIMS2	10
GO:0008328	CC	GO:0008328	ionotropic glutamate receptor complex	14/1123	41/19886	2.5934015756441e-08	5.15267944634551e-07	4.06610884159158e-07	CACNG3/GRIA1/GRIA2/GRIA3/CNIH3/CACNG8/GRIK3/GRIN2B/OLFM3/GRIK2/GRIN2A/GRIN3A/DLG3/GRIN2C	14
GO:1902710	CC	GO:1902710	GABA receptor complex	10/1123	21/19886	6.3125572667876e-08	1.22204634267298e-06	9.64347479892519e-07	GABRA2/GABRB1/GABRD/GABRA4/GABRB2/GABRG2/GABRA1/GABBR2/GABRB3/GABRA5	10
GO:0044298	CC	GO:0044298	cell body membrane	12/1123	32/19886	7.80994224409591e-08	1.4741265985731e-06	1.1632703447785e-06	GRIA1/KCNB1/UNC5A/AMIGO1/HPCA/ATP2B2/CADM2/ATP1B2/KCNA2/THY1/KCNC1/GABRA5	12
GO:0031252	CC	GO:0031252	cell leading edge	52/1123	423/19886	1.09241207866626e-07	2.01163687656836e-06	1.58743321315816e-06	SNTG1/LDB2/ADGRV1/GRIA1/SSX2IP/TLN2/S100B/AKAP5/DDN/WIPF1/BAIAP2/PAK1/CDKL5/NHS/PSD3/GABRA2/KCNB1/VASP/RIPOR2/DGKZ/ROBO2/CXCR4/PACSIN1/ITGA5/UNC5A/PDE4A/CARMIL1/LAMP5/SLC1A2/HPCA/GABRA4/TIAM2/FGR/CDK5/FGD3/ATP2B2/ARHGEF4/GABRG2/GABRA1/FRMD4B/SLC12A5/KCNA2/THY1/KCNC1/MYO5A/MYH10/AMPH/S100A11/CDC42/SNAP25/RAC2/GABRA5	52
GO:0044304	CC	GO:0044304	main axon	17/1123	67/19886	1.23177149584229e-07	2.2142559032403e-06	1.7473249790645e-06	SCN2A/ROBO2/LRRC7/KCNAB2/KCNAB1/SLC1A2/KCNQ2/CNTNAP1/TNFRSF1B/LGI1/SCN8A/MAP2/KCNA2/SCN1A/THY1/KCNC1/MAG	17
GO:0098878	CC	GO:0098878	neurotransmitter receptor complex	14/1123	46/19886	1.35341387030027e-07	2.37634295831792e-06	1.87523194758863e-06	CACNG3/GRIA1/GRIA2/GRIA3/CNIH3/CACNG8/GRIK3/GRIN2B/OLFM3/GRIK2/GRIN2A/GRIN3A/DLG3/GRIN2C	14
GO:0032809	CC	GO:0032809	neuronal cell body membrane	11/1123	29/19886	2.3918500218223e-07	4.07430101818887e-06	3.21513332352025e-06	GRIA1/KCNB1/UNC5A/AMIGO1/HPCA/ATP2B2/CADM2/KCNA2/THY1/KCNC1/GABRA5	11
GO:0005891	CC	GO:0005891	voltage-gated calcium channel complex	15/1123	55/19886	2.42839133534436e-07	4.07430101818887e-06	3.21513332352025e-06	CACNA2D3/CACNA1I/CACNG3/CACNA1E/CACNG8/CACNB2/CACNA1A/CACNA2D1/SCN2A/CACNB3/CACNA1B/PDE4D/SCN3A/SCN8A/SCN1A	15
GO:0034704	CC	GO:0034704	calcium channel complex	18/1123	79/19886	3.0772489349478e-07	4.8602742667243e-06	3.83536456600342e-06	RYR2/CACNA2D3/CACNA1I/CACNG3/CACNA1E/CACNG8/CACNB2/CACNA1A/CACNA2D1/SCN2A/CACNB3/CACNA1B/FKBP1B/PDE4D/SCN3A/SCN8A/MICU3/SCN1A	18
GO:0098688	CC	GO:0098688	parallel fiber to Purkinje cell synapse	9/1123	19/19886	3.12344205921342e-07	4.8602742667243e-06	3.83536456600342e-06	GRIA3/PPP3R1/UNC13C/KCNJ3/ATP2B3/ATP2B2/SCN8A/STXBP1/SLC16A7	9
GO:1902711	CC	GO:1902711	GABA-A receptor complex	9/1123	19/19886	3.12344205921342e-07	4.8602742667243e-06	3.83536456600342e-06	GABRA2/GABRB1/GABRD/GABRA4/GABRB2/GABRG2/GABRA1/GABRB3/GABRA5	9
GO:0042383	CC	GO:0042383	sarcolemma	25/1123	141/19886	3.15435018635087e-07	4.8602742667243e-06	3.83536456600342e-06	RYR2/SLC8A2/MLIP/PPP3CA/ANXA5/CACNG8/CACNB2/PRKG1/CACNA2D1/VCAM1/KCNB1/ANXA2/SCN2A/PPP3R1/CACNB3/KCNJ3/CAV1/MYOT/CAPN3/PPP3CB/SCN2B/FLNC/SCN1A/COL6A3/ANXA1	25
GO:0099569	CC	GO:0099569	presynaptic cytoskeleton	7/1123	11/19886	4.85585599636502e-07	7.32679929190908e-06	5.78176144889584e-06	RIMS4/BSN/RIMS1/PCLO/ERC2/RIMS2/NEFL	7
GO:0030667	CC	GO:0030667	secretory granule membrane	41/1123	314/19886	4.94922866075977e-07	7.32679929190908e-06	5.78176144889584e-06	RAB26/CYB561/PCDH7/MOSPD2/RAB27B/ITPR1/SVIP/ITGAX/PTPRN2/C5AR1/KCNAB2/SLC2A3/CD55/CAV1/SYNGR1/SCG3/STXBP5/PLAUR/RAB9B/PLAU/CD9/TNFRSF1B/ANPEP/ITGAM/MCEMP1/TYROBP/SLC11A1/FCER1G/TCIRG1/ADAM8/CD300A/MGAM/SYT4/SYT1/ADGRG3/CD93/OLR1/CD53/SNAP25/TLR2/PTPRC	41
GO:0034705	CC	GO:0034705	potassium channel complex	19/1123	90/19886	5.17014630264799e-07	7.50665472788314e-06	5.92368989331733e-06	KCNQ5/KCNS1/HCN1/KCNMB2/KCNJ4/KCNV1/GRIK3/KCNB1/KCNJ6/KCNAB2/GRIK2/KCNJ3/KCNAB1/KCNQ2/KCNA2/DPP6/KCNIP4/KCNC1/DPP10	19
GO:0048788	CC	GO:0048788	cytoskeleton of presynaptic active zone	6/1123	8/19886	8.12491689555575e-07	1.15741740681973e-05	9.13347162439832e-06	RIMS4/BSN/RIMS1/PCLO/ERC2/RIMS2	6
GO:0008076	CC	GO:0008076	voltage-gated potassium channel complex	17/1123	79/19886	1.5360856689146e-06	2.13004389187044e-05	1.68087116458511e-05	KCNQ5/KCNS1/HCN1/KCNMB2/KCNJ4/KCNV1/KCNB1/KCNJ6/KCNAB2/KCNJ3/KCNAB1/KCNQ2/KCNA2/DPP6/KCNIP4/KCNC1/DPP10	17
GO:0060077	CC	GO:0060077	inhibitory synapse	8/1123	17/19886	1.55168760334933e-06	2.13004389187044e-05	1.68087116458511e-05	GABRA2/NLGN4X/NLGN1/SLC32A1/LHFPL4/GAD1/IQSEC3/GAD2	8
GO:0043198	CC	GO:0043198	dendritic shaft	12/1123	41/19886	1.70201236519367e-06	2.29467738521647e-05	1.81078759154064e-05	GRIA1/CNIH3/PRKAR2B/HTR2A/BAIAP2/SLC1A1/GRM7/GRM5/EPHA4/MAP2/RGS7BP/NSF	12
GO:0070821	CC	GO:0070821	tertiary granule membrane	16/1123	73/19886	2.40099588886422e-06	3.18026648437278e-05	2.50962820516556e-05	SVIP/ITGAX/KCNAB2/SLC2A3/PLAU/ITGAM/MCEMP1/SLC11A1/FCER1G/ADAM8/CD300A/MGAM/CD93/OLR1/CD53/SNAP25	16
GO:0005912	CC	GO:0005912	adherens junction	28/1123	188/19886	2.47975481951825e-06	3.22795670471772e-05	2.54726175652873e-05	EFNA5/SSX2IP/SHROOM2/CRB1/MPP7/CDH13/BAIAP2/MSN/CDH8/CDH10/ANXA2/CDH9/LRRC7/FRMD4A/CTNNA2/CDH6/BMPR2/CCDC85A/DLG3/CDH12/LIN7A/CDH18/EPHA4/FRMD4B/CDH19/PDLIM1/S100A11/ANXA1	28
GO:0031045	CC	GO:0031045	dense core granule	11/1123	37/19886	3.8921824625181e-06	4.98067416813756e-05	3.93037515394334e-05	VPS13A/CACNA2D1/ADRB1/SST/STXBP5/DMXL2/CHGA/ADAM8/MYRIP/SYT4/SYT1	11
GO:0031594	CC	GO:0031594	neuromuscular junction	16/1123	76/19886	4.20387243390879e-06	5.28987281266856e-05	4.17437157472347e-05	GRIA1/TBC1D24/UNC13A/PDZRN3/UNC13C/LARGE1/ERBB4/NLGN1/SYNGR1/CDK5R1/DLG3/SV2A/CDK5/EPHA4/NEFL/SYNGR3	16
GO:0044305	CC	GO:0044305	calyx of Held	8/1123	19/19886	4.35801053954448e-06	5.39393107763293e-05	4.25648656666467e-05	KCNQ5/PRKCB/UNC13C/TSPOAP1/TPRG1L/CPLX2/KCNA2/KCNC1	8
GO:0099738	CC	GO:0099738	cell cortex region	11/1123	38/19886	5.19963280085009e-06	6.33181091071261e-05	4.99659111253167e-05	RIMS4/UNC13A/GUCY1B1/UNC13C/BSN/STXBP1/RIMS1/PCLO/CLASP1/ERC2/RIMS2	11
GO:0019898	CC	GO:0019898	extrinsic component of membrane	29/1123	207/19886	5.72210372278271e-06	6.85744176301737e-05	5.41137962756059e-05	GFRA2/PPP3CA/VPS13A/CDH13/CNKSR2/CDH8/CDH10/SOCS7/CDH9/KCNAB2/TOLLIP/GNG3/KCNAB1/CTNNA2/CDH6/FARP1/STXBP5/PLAUR/FGR/CDH12/PIK3R5/CDH18/GNB5/SYN1/STXBP1/ATP6V1C1/CDH19/SNAP91/SNAP25	29
GO:0019897	CC	GO:0019897	extrinsic component of plasma membrane	21/1123	126/19886	7.50043462550586e-06	8.84816897227644e-05	6.98231249677026e-05	PPP3CA/CDH13/CNKSR2/CDH8/CDH10/CDH9/KCNAB2/TOLLIP/GNG3/KCNAB1/CTNNA2/CDH6/FARP1/FGR/CDH12/CDH18/GNB5/STXBP1/CDH19/SNAP91/SNAP25	21
GO:0097470	CC	GO:0097470	ribbon synapse	7/1123	15/19886	7.74802076376616e-06	8.999624117913e-05	7.10182955836704e-05	CACNB2/PACSIN1/ATP2A2/ATP2B1/BSN/DNM1/SNAP25	7
GO:0034707	CC	GO:0034707	chloride channel complex	13/1123	55/19886	8.72646415996469e-06	9.98254612238385e-05	7.87747801362044e-05	SLC17A7/GABRA2/GABRB1/GABRD/GABRA4/GLRB/GABRB2/GABRG2/GABRA1/PACC1/GABRB3/CLIC1/GABRA5	13
GO:0030175	CC	GO:0030175	filopodium	19/1123	108/19886	9.0364022986353e-06	0.000101828115454771	8.0355124917951e-05	FZD3/PPP1R9A/EPHB1/BAIAP2/MSN/VCAM1/VASP/RIPOR2/NLGN1/FARP1/TIAM2/CDK5/EPHA4/MAP2/UBE2K/TENM2/MYO5A/CDC42/SNAP25	19
GO:0032839	CC	GO:0032839	dendrite cytoplasm	9/1123	27/19886	1.05055222258142e-05	0.000116642195301319	9.20452876131706e-05	BAIAP2/GRIK3/CDKL5/GRIK2/LRRK2/MAP2K4/HPCA/KIF5A/MAP2	9
GO:0048787	CC	GO:0048787	presynaptic active zone membrane	9/1123	30/19886	2.75016440485869e-05	0.000300923786328741	0.000237466522219683	GRIA1/HCN1/STX1A/CDH10/GABRB1/ATP2B2/SCN8A/STXBP1/SNAP25	9
GO:0120111	CC	GO:0120111	neuron projection cytoplasm	16/1123	88/19886	2.96849449051799e-05	0.00032017333433444	0.000252656824305742	NETO1/BAIAP2/RAB27B/GRIK3/CDKL5/GRIK2/LRRK2/MAP2K4/HPCA/KIF5A/SYBU/TMEM108/MAP2/TRAK1/AP3B2/NEFL	16
GO:0034706	CC	GO:0034706	sodium channel complex	8/1123	24/19886	3.29102487686348e-05	0.000349961096060835	0.000276163095671569	SCN3B/GRIK3/SCN2A/GRIK2/SCN3A/SCN8A/SCN2B/SCN1A	8
GO:0016342	CC	GO:0016342	catenin complex	9/1123	31/19886	3.68196837550473e-05	0.000386095294931399	0.000304677500078315	CDH13/CDH8/CDH10/CDH9/CTNNA2/CDH6/CDH12/CDH18/CDH19	9
GO:0098992	CC	GO:0098992	neuronal dense core vesicle	8/1123	25/19886	4.60096249692039e-05	0.000475852970571903	0.000375507537600135	VPS13A/CACNA2D1/ADRB1/SST/STXBP5/DMXL2/CHGA/SYT4	8
GO:0070820	CC	GO:0070820	tertiary granule	23/1123	164/19886	5.05360596939576e-05	0.000515604392823487	0.000406876383880228	SVIP/ITGAX/PTPRN2/KCNAB2/SLC2A3/CD55/CXCL1/PLAU/ITGAM/MCEMP1/SLC11A1/FCER1G/TCIRG1/HBB/ADAM8/LYZ/CD300A/MGAM/CD93/OLR1/PPBP/CD53/SNAP25	23
GO:0032281	CC	GO:0032281	AMPA glutamate receptor complex	8/1123	26/19886	6.31818123839494e-05	0.00063603024466509	0.000501907449955303	CACNG3/GRIA1/GRIA2/GRIA3/CNIH3/CACNG8/OLFM3/DLG3	8
GO:0001518	CC	GO:0001518	voltage-gated sodium channel complex	6/1123	14/19886	6.48949281202921e-05	0.000644679878037113	0.000508733093020573	SCN3B/SCN2A/SCN3A/SCN8A/SCN2B/SCN1A	6
GO:0030666	CC	GO:0030666	endocytic vesicle membrane	26/1123	202/19886	7.46538752453775e-05	0.000731995789743636	0.000577636273258833	CACNG3/GRIA1/GRIA2/GRIA3/CACNG8/CAMK2A/KIAA0319/BTBD8/CAMK2B/CAV1/RAB9B/CD9/SGIP1/PTCH1/TYRP1/SLC15A2/SLC11A1/TCIRG1/SYT1/SH3GL2/HBEGF/HLA-DRA/RAC2/AREG/TLR2/MSR1	26
GO:0045121	CC	GO:0045121	membrane raft	33/1123	286/19886	7.95081144611845e-05	0.000769597774592235	0.000607308944467348	CAVIN1/EFNA5/CNR1/HTR2A/RTN4RL1/AKAP5/EPHB1/CDH13/SLC1A1/ADRA1A/ANXA2/UNC5A/LRRK2/IRS1/CD55/CAV1/SLC1A2/BMPR2/ADCY1/PTCH1/TNFRSF1B/TFPI/RIT2/ITGAM/ADD2/THY1/OLR1/ICAM1/MAG/ADCY2/TLR2/MAL2/PTPRC	33
GO:0098857	CC	GO:0098857	membrane microdomain	33/1123	287/19886	8.50881188080981e-05	0.000813183920254608	0.000641703867360207	CAVIN1/EFNA5/CNR1/HTR2A/RTN4RL1/AKAP5/EPHB1/CDH13/SLC1A1/ADRA1A/ANXA2/UNC5A/LRRK2/IRS1/CD55/CAV1/SLC1A2/BMPR2/ADCY1/PTCH1/TNFRSF1B/TFPI/RIT2/ITGAM/ADD2/THY1/OLR1/ICAM1/MAG/ADCY2/TLR2/MAL2/PTPRC	33
GO:0098686	CC	GO:0098686	hippocampal mossy fiber to CA3 synapse	10/1123	42/19886	8.88258218036802e-05	0.000838293693272231	0.000661518620274776	EFNB3/PPP3R1/PRKAR1B/SHANK2/GRIK2/ADCY1/STXBP5/SYT1/SLC16A7/MAL2	10
GO:0031253	CC	GO:0031253	cell projection membrane	38/1123	352/19886	0.000100197296882478	0.000933937767237915	0.00073699376264435	SNTG1/PRKCB/ADGRV1/GRIA1/AKAP5/DDN/PAK1/MSN/CDKL5/PSD3/GABRA2/KCNB1/VASP/RIPOR2/ROBO2/SHANK2/PACSIN1/ITGA5/UNC5A/PDE4A/MCHR1/SLC26A4/LAMP5/SLC1A2/HPCA/GABRA4/FGR/PTCH1/ATP2B2/ARHGEF4/GABRG2/GABRA1/ATP1B2/SLC12A5/KCNA2/THY1/KCNC1/GABRA5	38
GO:0043194	CC	GO:0043194	axon initial segment	7/1123	21/19886	0.000103763374519238	0.000955382289780791	0.000753916174298958	LRRC7/KCNQ2/LGI1/SCN8A/MAP2/KCNA2/SCN1A	7
GO:0005955	CC	GO:0005955	calcineurin complex	4/1123	6/19886	0.000138436814989687	0.00125927464237607	0.000993725266761734	PPP3CA/ITPR1/PPP3R1/PPP3CB	4
GO:0005938	CC	GO:0005938	cell cortex	33/1123	305/19886	0.000268098021644727	0.00240969055168772	0.00190154737156535	PRKCB/RIMS4/UNC13A/SHROOM2/RAI14/PPP1R9A/CABP1/MPP7/EXOC6/ARHGAP32/GRM7/FMN2/GUCY1B1/UNC13C/SEPTIN10/CAV1/TPM4/BSN/FRY/GAD1/CYTIP/MYRIP/TRAK1/STXBP1/RIMS1/ANLN/PCLO/SEPTIN4/CLASP1/ERC2/MYH10/SNAP25/RIMS2	33
GO:0060198	CC	GO:0060198	clathrin-sculpted vesicle	5/1123	12/19886	0.000322807699113369	0.00286729191565404	0.00226265210771724	SLC17A7/SLC32A1/GAD1/SYT1/GAD2	5
GO:0030315	CC	GO:0030315	T-tubule	10/1123	51/19886	0.000485912854970009	0.00426586285467857	0.00336629958277876	CACNG8/CACNB2/CACNA2D1/SCN2A/CACNB3/KCNJ3/CAPN3/PPP3CB/SCN2B/SCN1A	10
GO:0101003	CC	GO:0101003	ficolin-1-rich granule membrane	11/1123	61/19886	0.000548238983454712	0.00475770612078514	0.00375442546443275	ITGAX/PTPRN2/SLC2A3/CD55/SLC11A1/FCER1G/TCIRG1/ADAM8/CD300A/MGAM/CD93	11
GO:0035579	CC	GO:0035579	specific granule membrane	14/1123	91/19886	0.000561170442782383	0.00481458732159885	0.00379931184945967	MOSPD2/KCNAB2/SLC2A3/PLAUR/PLAU/TNFRSF1B/ITGAM/MCEMP1/ADAM8/ADGRG3/CD93/OLR1/CD53/SNAP25	14
GO:0044295	CC	GO:0044295	axonal growth cone	7/1123	27/19886	0.000588263365484871	0.0048904165433426	0.00385915059397966	OLFM1/FLRT3/PTCH1/L1CAM/EPHA4/TRAK1/SNAP25	7
GO:0061200	CC	GO:0061200	clathrin-sculpted gamma-aminobutyric acid transport vesicle	4/1123	8/19886	0.000589440934363148	0.0048904165433426	0.00385915059397966	SLC32A1/GAD1/SYT1/GAD2	4
GO:0061202	CC	GO:0061202	clathrin-sculpted gamma-aminobutyric acid transport vesicle membrane	4/1123	8/19886	0.000589440934363148	0.0048904165433426	0.00385915059397966	SLC32A1/GAD1/SYT1/GAD2	4
GO:0030665	CC	GO:0030665	clathrin-coated vesicle membrane	18/1123	136/19886	0.000650956586010434	0.00534208937432476	0.00421557697576551	KIAA0319/NCALD/BTBD8/SLC17A7/SLC32A1/CD9/SGIP1/TYRP1/GAD1/SYT1/AP3B2/GAD2/ATP6V1G2/SH3GL2/ATP6V1C1/HBEGF/HLA-DRA/AREG	18
GO:0030139	CC	GO:0030139	endocytic vesicle	35/1123	348/19886	0.000694942103631085	0.00564173428216634	0.00445203430283185	CACNG3/SPHK1/GRIA1/GRIA2/GRIA3/RAPGEF2/CACNG8/CAMK2A/KIAA0319/BTBD8/CAMK2B/CTSL/CAV1/RAB9B/CD9/SGIP1/PTCH1/TYRP1/SLC15A2/SLC11A1/TCIRG1/HBB/ADAM8/NCF2/HBA2/SYT1/STXBP1/SH3GL2/HBEGF/CDC42/HLA-DRA/RAC2/AREG/TLR2/MSR1	35
GO:0099243	CC	GO:0099243	extrinsic component of synaptic membrane	5/1123	14/19886	0.0007420704457046	0.0059602466649678	0.00470338042854203	CNKSR2/FARP1/STXBP1/SNAP91/SNAP25	5
GO:0043195	CC	GO:0043195	terminal bouton	9/1123	45/19886	0.000793489538329127	0.00630615369935253	0.00497634436226355	TBC1D24/UNC13A/GRIK3/UNC13C/GRIK2/LRRK2/NTRK2/SYNJ1/CPLX2	9
GO:0043083	CC	GO:0043083	synaptic cleft	6/1123	21/19886	0.000833514552059775	0.00655524465422011	0.0051729082945815	ADGRB3/NPTX1/SLC1A1/CDH8/NLGN1/LGI1	6
GO:0030136	CC	GO:0030136	clathrin-coated vesicle	24/1123	212/19886	0.000931683239341792	0.00725176129590776	0.00572254708049326	KIAA0319/NCALD/STEAP2/RAB27B/BTBD8/SLC17A7/ASTN1/SLC32A1/RAB27A/CD9/SGIP1/TYRP1/GAD1/PANK1/SYT1/AP3B2/GAD2/ATP6V1G2/SH3GL2/ATP6V1C1/HBEGF/SNAP91/HLA-DRA/AREG	24
GO:0017146	CC	GO:0017146	NMDA selective glutamate receptor complex	4/1123	9/19886	0.00101359496108619	0.00780881832265383	0.00616213477953582	GRIN2B/GRIN2A/GRIN3A/GRIN2C	4
GO:0098684	CC	GO:0098684	photoreceptor ribbon synapse	4/1123	10/19886	0.00161400859744511	0.0123088534451622	0.00971322558377389	CACNB2/PACSIN1/ATP2B1/DNM1	4
GO:0005954	CC	GO:0005954	calcium- and calmodulin-dependent protein kinase complex	3/1123	5/19886	0.00164802548371983	0.0123193984179057	0.00972154688676835	CAMK1G/CAMK2A/CAMK2B	3
GO:0070044	CC	GO:0070044	synaptobrevin 2-SNAP-25-syntaxin-1a complex	3/1123	5/19886	0.00164802548371983	0.0123193984179057	0.00972154688676835	STX1A/NAPB/SNAP25	3
GO:0042581	CC	GO:0042581	specific granule	19/1123	160/19886	0.00174944652212373	0.0129493345510139	0.0102186453201448	MOSPD2/LRRC7/KCNAB2/TOLLIP/SLC2A3/CXCL1/PLAUR/RAB27A/PLAU/TNFRSF1B/ITGAM/MCEMP1/ADAM8/LYZ/ADGRG3/CD93/OLR1/CD53/SNAP25	19
GO:0016528	CC	GO:0016528	sarcoplasm	13/1123	93/19886	0.00214219594686054	0.0157025042706768	0.0123912407350339	RYR2/MEF2C/JPH1/CACNA2D1/HK2/CAMK2B/ITPR1/RASD1/FKBP1B/ATP2A2/JPH3/SCN3A/TMEM38B	13
GO:0099568	CC	GO:0099568	cytoplasmic region	29/1123	291/19886	0.00219571426551038	0.0159400410621186	0.0125786869866283	NETO1/RIMS4/UNC13A/BAIAP2/RAB27B/GRIK3/CDKL5/GUCY1B1/UNC13C/GRIK2/LRRK2/MAP2K4/HPCA/KIF5A/CFAP52/SYBU/BSN/CFAP95/TMEM108/MAP2/TRAK1/AP3B2/STXBP1/RIMS1/PCLO/CLASP1/ERC2/RIMS2/NEFL	29
GO:0031838	CC	GO:0031838	haptoglobin-hemoglobin complex	4/1123	11/19886	0.00242345276393336	0.0174257793978065	0.0137511204449752	HBB/HBA2/HBG2/HBD	4
GO:0016529	CC	GO:0016529	sarcoplasmic reticulum	11/1123	75/19886	0.00312932167396938	0.0214797148534895	0.0169501827913211	RYR2/JPH1/CACNA2D1/HK2/CAMK2B/ITPR1/RASD1/FKBP1B/ATP2A2/JPH3/TMEM38B	11
GO:0098888	CC	GO:0098888	extrinsic component of presynaptic membrane	3/1123	6/19886	0.00315761415244997	0.0214797148534895	0.0169501827913211	STXBP1/SNAP91/SNAP25	3
GO:1990635	CC	GO:1990635	proximal dendrite	3/1123	6/19886	0.00315761415244997	0.0214797148534895	0.0169501827913211	SLC1A1/KCNB1/MAP2	3
GO:0030018	CC	GO:0030018	Z disc	16/1123	132/19886	0.00316825088645291	0.0214797148534895	0.0169501827913211	RYR2/CRYAB/JPH1/SCN3B/PPP3CA/KY/PAK1/SYNPO/MYOT/FKBP1B/CAPN3/PPP3CB/SCN8A/FLNC/SCN1A/PDLIM1	16
GO:0099544	CC	GO:0099544	perisynaptic space	2/1123	2/19886	0.00318639478621302	0.0214797148534895	0.0169501827913211	GRIA1/SLC1A1	2
GO:0150002	CC	GO:0150002	distal dendrite	2/1123	2/19886	0.00318639478621302	0.0214797148534895	0.0169501827913211	SLC1A1/MAP2	2
GO:1990622	CC	GO:1990622	CHOP-ATF3 complex	2/1123	2/19886	0.00318639478621302	0.0214797148534895	0.0169501827913211	DDIT3/ATF3	2
GO:0032433	CC	GO:0032433	filopodium tip	5/1123	19/19886	0.00340368216087013	0.0227414162075836	0.0179458230372846	FZD3/EPHB1/NLGN1/UBE2K/MYO5A	5
GO:0005833	CC	GO:0005833	hemoglobin complex	4/1123	12/19886	0.00347377529634336	0.0228060899890368	0.0179968587435272	HBB/HBA2/HBG2/HBD	4
GO:1990454	CC	GO:1990454	L-type voltage-gated calcium channel complex	4/1123	12/19886	0.00347377529634336	0.0228060899890368	0.0179968587435272	CACNG8/CACNB2/CACNA2D1/CACNB3	4
GO:0099522	CC	GO:0099522	cytosolic region	5/1123	20/19886	0.00432990480928696	0.0281817080259625	0.0222388940295501	PRKCB/BAIAP2/PLCB1/LRRK2/STXBP1	5
GO:0042583	CC	GO:0042583	chromaffin granule	4/1123	13/19886	0.00479535451846603	0.0304243080793433	0.0240085860897989	CYB561/CTSL/CHGA/SYT1	4
GO:0044292	CC	GO:0044292	dendrite terminus	4/1123	13/19886	0.00479535451846603	0.0304243080793433	0.0240085860897989	CDKL5/SLC32A1/PTCH1/MAP2	4
GO:0099523	CC	GO:0099523	presynaptic cytosol	4/1123	13/19886	0.00479535451846603	0.0304243080793433	0.0240085860897989	PRKCB/BAIAP2/LRRK2/STXBP1	4
GO:0098858	CC	GO:0098858	actin-based cell projection	23/1123	227/19886	0.0048761314869941	0.0306789939390045	0.0242095651020935	FZD3/ADGRV1/PPP1R9A/CRB1/EPHB1/BAIAP2/MSN/VCAM1/FMN2/VASP/RIPOR2/LRRK2/NLGN1/FARP1/TIAM2/CDK5/EPHA4/MAP2/UBE2K/TENM2/MYO5A/CDC42/SNAP25	23
GO:0032127	CC	GO:0032127	dense core granule membrane	3/1123	7/19886	0.00529442628213137	0.0327646872377802	0.0258554380991057	STXBP5/ADAM8/SYT4	3
GO:0044327	CC	GO:0044327	dendritic spine head	3/1123	7/19886	0.00529442628213137	0.0327646872377802	0.0258554380991057	HPCA/SYNE1/RGS7BP	3
GO:0005901	CC	GO:0005901	caveola	11/1123	81/19886	0.00570160009423162	0.0349976265946737	0.0276175066609764	CAVIN1/EFNA5/HTR2A/CDH13/ADRA1A/LRRK2/IRS1/CAV1/BMPR2/PTCH1/TFPI	11
GO:0030863	CC	GO:0030863	cortical cytoskeleton	13/1123	105/19886	0.00619583976118626	0.0377246695136744	0.0297694847608779	PRKCB/RIMS4/SHROOM2/PPP1R9A/TPM4/BSN/MYRIP/RIMS1/ANLN/PCLO/CLASP1/ERC2/RIMS2	13
GO:0030673	CC	GO:0030673	axolemma	4/1123	15/19886	0.00836396229745884	0.0499625867948002	0.0394267328349347	ROBO2/SLC1A2/THY1/KCNC1	4
GO:0098985	CC	GO:0098985	asymmetric, glutamatergic, excitatory synapse	4/1123	15/19886	0.00836396229745884	0.0499625867948002	0.0394267328349347	ADGRB3/NLGN4X/PLXNC1/NLGN1	4
GO:0031674	CC	GO:0031674	I band	16/1123	146/19886	0.00840430267939024	0.0499625867948002	0.0394267328349347	RYR2/CRYAB/JPH1/SCN3B/PPP3CA/KY/PAK1/SYNPO/MYOT/FKBP1B/CAPN3/PPP3CB/SCN8A/FLNC/SCN1A/PDLIM1	16
GO:0030669	CC	GO:0030669	clathrin-coated endocytic vesicle membrane	10/1123	74/19886	0.00848465587663852	0.05004621239736	0.0394927238994852	KIAA0319/BTBD8/CD9/SGIP1/TYRP1/SYT1/SH3GL2/HBEGF/HLA-DRA/AREG	10
GO:0016533	CC	GO:0016533	protein kinase 5 complex	2/1123	3/19886	0.00919990568680797	0.0534302214887694	0.0421631305160592	CDK5R1/CDK5	2
GO:0070033	CC	GO:0070033	synaptobrevin 2-SNAP-25-syntaxin-1a-complexin II complex	2/1123	3/19886	0.00919990568680797	0.0534302214887694	0.0421631305160592	CPLX2/SNAP25	2
GO:1903293	CC	GO:1903293	phosphatase complex	8/1123	54/19886	0.0103854158312992	0.0598548775009992	0.0472329880314612	PPP3CA/AKAP5/PDP1/ITPR1/PPP3R1/PPP3CB/PPP1R15A/PPP4R4	8
GO:0044853	CC	GO:0044853	plasma membrane raft	13/1123	112/19886	0.0105171431069241	0.0601548715585429	0.0474697208813319	CAVIN1/EFNA5/HTR2A/CDH13/ADRA1A/LRRK2/IRS1/CAV1/BMPR2/PTCH1/TFPI/ITGAM/ADD2	13
GO:0033268	CC	GO:0033268	node of Ranvier	4/1123	16/19886	0.0106610069793259	0.0605192501457975	0.0477572611816262	SCN2A/KCNQ2/SCN8A/SCN1A	4
GO:0030017	CC	GO:0030017	sarcomere	21/1123	216/19886	0.0108722185188542	0.0612576491174247	0.0483399503666258	RYR2/CRYAB/JPH1/SCN3B/SIMC1/TNNT2/PPP3CA/KY/PAK1/TPM2/SYNPO/MYOT/FKBP1B/TPM4/CAPN3/PPP3CB/SCN8A/SYNE1/FLNC/SCN1A/PDLIM1	21
GO:0033017	CC	GO:0033017	sarcoplasmic reticulum membrane	7/1123	44/19886	0.0110197131907021	0.0616287663628154	0.0486328083114026	RYR2/JPH1/CAMK2B/FKBP1B/ATP2A2/JPH3/TMEM38B	7
GO:0030662	CC	GO:0030662	coated vesicle membrane	20/1123	203/19886	0.0111035970617943	0.061641292512167	0.0486426930106469	GRIA1/CNIH3/KIAA0319/NCALD/BTBD8/SLC17A7/SLC32A1/CD9/SGIP1/TYRP1/GAD1/SYT1/AP3B2/GAD2/ATP6V1G2/SH3GL2/ATP6V1C1/HBEGF/HLA-DRA/AREG	20
GO:0005883	CC	GO:0005883	neurofilament	3/1123	9/19886	0.0116693287556454	0.0629310229322304	0.049660451696957	DLGAP2/SHANK2/NEFL	3
GO:0014701	CC	GO:0014701	junctional sarcoplasmic reticulum membrane	3/1123	9/19886	0.0116693287556454	0.0629310229322304	0.049660451696957	RYR2/JPH1/JPH3	3
GO:0044294	CC	GO:0044294	dendritic growth cone	3/1123	9/19886	0.0116693287556454	0.0629310229322304	0.049660451696957	CDKL5/PTCH1/MAP2	3
GO:0098833	CC	GO:0098833	presynaptic endocytic zone	3/1123	9/19886	0.0116693287556454	0.0629310229322304	0.049660451696957	PACSIN1/DNM1/SNAP91	3
GO:0098636	CC	GO:0098636	protein complex involved in cell adhesion	8/1123	57/19886	0.0142270285592284	0.0761801883845209	0.0601157011162619	ITGA9/ITGAX/ITGA5/NLGN1/PLAUR/PLAU/ITGAM/ITGA2	8
GO:0097386	CC	GO:0097386	glial cell projection	6/1123	37/19886	0.0165478226770349	0.0879831416983193	0.0694297081927483	CRB1/SLC1A1/GRM5/SLC1A2/ATP1B2/SYT4	6
GO:0031201	CC	GO:0031201	SNARE complex	7/1123	48/19886	0.0174381038349313	0.0908141496935232	0.0716637277469977	STXBP5L/STX1A/SYN2/STXBP5/CPLX2/NAPB/SNAP25	7
GO:0005769	CC	GO:0005769	early endosome	35/1123	427/19886	0.017622848151926	0.0908141496935232	0.0716637277469977	SPHK1/GRIA1/EPHB1/KIAA0319/STEAP2/ADRB1/SLC1A1/VCAM1/ANXA2/CXCR4/RAP1GAP/SLC9A6/TOLLIP/CAV1/RASGEF1B/LAMP5/NEURL1B/LMTK2/INPP4A/NTRK2/NSG2/PARM1/TMEM108/LDLRAD4/EPHA4/CYTIP/WIPF3/TRAK1/AP3B2/SH3GL2/SNX13/MYO5A/HLA-DRA/BOK/ANXA1	35
GO:0005862	CC	GO:0005862	muscle thin filament tropomyosin	2/1123	4/19886	0.0177116110268192	0.0908141496935232	0.0716637277469977	TPM2/TPM4	2
GO:0060199	CC	GO:0060199	clathrin-sculpted glutamate transport vesicle	2/1123	4/19886	0.0177116110268192	0.0908141496935232	0.0716637277469977	SLC17A7/SYT1	2
GO:0060203	CC	GO:0060203	clathrin-sculpted glutamate transport vesicle membrane	2/1123	4/19886	0.0177116110268192	0.0908141496935232	0.0716637277469977	SLC17A7/SYT1	2
GO:0030135	CC	GO:0030135	coated vesicle	27/1123	311/19886	0.0178019790127701	0.0908141496935232	0.0716637277469977	GRIA1/CNIH3/KIAA0319/NCALD/STEAP2/RAB27B/BTBD8/SLC17A7/ASTN1/PACSIN1/SLC32A1/RAB27A/CD9/SGIP1/TYRP1/GAD1/PANK1/SYT1/AP3B2/GAD2/ATP6V1G2/SH3GL2/ATP6V1C1/HBEGF/SNAP91/HLA-DRA/AREG	27
GO:0097449	CC	GO:0097449	astrocyte projection	4/1123	19/19886	0.0198480658571144	0.100572414242425	0.079364219534629	GRM5/SLC1A2/ATP1B2/SYT4	4
GO:0005770	CC	GO:0005770	late endosome	27/1123	315/19886	0.0206339052067074	0.103857322873761	0.081956423487694	RAPGEF2/DDIT3/RAB27B/SLC1A1/GRIN2B/TMEM25/ANXA2/CXCR4/PRKAR1B/SLC9A6/CTSL/NMNAT2/LRRK2/RASGEF1B/LAMP5/ELAPOR1/BAIAP3/RAB9B/RAB27A/NEDD4L/NSG2/PARM1/SLC11A1/TCIRG1/RNF128/MYO5A/HLA-DRA	27
GO:0098981	CC	GO:0098981	cholinergic synapse	3/1123	11/19886	0.021061988774334	0.103933343298184	0.0820164131150535	CHRM1/KCNB1/NEFL	3
GO:1904090	CC	GO:1904090	peptidase inhibitor complex	3/1123	11/19886	0.021061988774334	0.103933343298184	0.0820164131150535	SERPINE1/PLAU/CSTA	3
GO:1905370	CC	GO:1905370	serine-type endopeptidase complex	3/1123	11/19886	0.021061988774334	0.103933343298184	0.0820164131150535	PLAUR/PLAU/THBD	3
GO:0043292	CC	GO:0043292	contractile fiber	22/1123	245/19886	0.0216098654365496	0.105944470159707	0.0836034438625227	RYR2/CRYAB/JPH1/SCN3B/SIMC1/TNNT2/PPP3CA/KY/PAK1/TPM2/SYNPO/MYOT/CDK5R1/FKBP1B/TPM4/CAPN3/PPP3CB/SCN8A/SYNE1/FLNC/SCN1A/PDLIM1	22
GO:0042470	CC	GO:0042470	melanosome	12/1123	112/19886	0.0242641530441101	0.117432279155789	0.0926687626380995	SERPINF1/RAB27B/ANXA2/SYNGR1/ANXA2P2/BACE2/RAB27A/TYRP1/HSPA5/MYRIP/ATP6V1G2/MYO5A	12
GO:0048770	CC	GO:0048770	pigment granule	12/1123	112/19886	0.0242641530441101	0.117432279155789	0.0926687626380995	SERPINF1/RAB27B/ANXA2/SYNGR1/ANXA2P2/BACE2/RAB27A/TYRP1/HSPA5/MYRIP/ATP6V1G2/MYO5A	12
GO:1904115	CC	GO:1904115	axon cytoplasm	8/1123	63/19886	0.0248437061127655	0.119471325574127	0.0942778254094888	NETO1/RAB27B/KIF5A/SYBU/TMEM108/TRAK1/AP3B2/NEFL	8
GO:0098802	CC	GO:0098802	plasma membrane signaling receptor complex	27/1123	321/19886	0.02553101443515	0.121999467712267	0.0962728459046962	CACNG3/GRIA1/GRIA2/GRIA3/CNIH3/CACNG8/ITGA9/BMPR1B/GRIK3/GRIN2B/ACVR1B/ITGAX/OLFM3/ITGA5/GRIK2/IRS1/GRIN2A/GRIN3A/STXBP5/DLG3/GRIN2C/IL18RAP/ITGAM/ITGA2/GABBR2/IL6/TLR2	27
GO:0008287	CC	GO:0008287	protein serine/threonine phosphatase complex	7/1123	52/19886	0.0261198998796039	0.124028455403151	0.0978739710814686	PPP3CA/AKAP5/ITPR1/PPP3R1/PPP3CB/PPP1R15A/PPP4R4	7
GO:0030016	CC	GO:0030016	myofibril	21/1123	236/19886	0.0266168140914412	0.125482522118825	0.0990214116685329	RYR2/CRYAB/JPH1/SCN3B/SIMC1/TNNT2/PPP3CA/KY/PAK1/TPM2/SYNPO/MYOT/FKBP1B/TPM4/CAPN3/PPP3CB/SCN8A/SYNE1/FLNC/SCN1A/PDLIM1	21
GO:0033270	CC	GO:0033270	paranode region of axon	3/1123	12/19886	0.0269247266003308	0.125482522118825	0.0990214116685329	SCN2A/CNTNAP1/MAG	3
GO:0044224	CC	GO:0044224	juxtaparanode region of axon	3/1123	12/19886	0.0269247266003308	0.125482522118825	0.0990214116685329	KCNAB2/KCNAB1/KCNA2	3
GO:0032983	CC	GO:0032983	kainate selective glutamate receptor complex	2/1123	5/19886	0.0284206680555521	0.129381124055319	0.102097896431245	GRIK3/GRIK2	2
GO:0097025	CC	GO:0097025	MPP7-DLG1-LIN7 complex	2/1123	5/19886	0.0284206680555521	0.129381124055319	0.102097896431245	MPP7/LIN7A	2
GO:0099012	CC	GO:0099012	neuronal dense core vesicle membrane	2/1123	5/19886	0.0284206680555521	0.129381124055319	0.102097896431245	STXBP5/SYT4	2
GO:0008305	CC	GO:0008305	integrin complex	5/1123	31/19886	0.0284467107194477	0.129381124055319	0.102097896431245	ITGA9/ITGAX/ITGA5/ITGAM/ITGA2	5
GO:0001726	CC	GO:0001726	ruffle	17/1123	182/19886	0.0288475053935747	0.130418362707479	0.102916407518205	SNTG1/TLN2/S100B/WIPF1/BAIAP2/PAK1/CDKL5/PSD3/PACSIN1/ITGA5/PDE4A/FGR/FGD3/ARHGEF4/FRMD4B/MYO5A/S100A11	17
GO:0022839	MF	GO:0022839	monoatomic ion gated channel activity	63/1064	325/18496	9.50367361361796e-18	8.33616767243958e-15	7.28505505852094e-15	RYR2/CACNA2D3/CACNA1I/CACNG3/KCNQ5/GRIA1/KCNS1/CACNA1E/HCN1/SCN3B/GRIA2/GRIA3/SHROOM2/KCNMB2/CACNG8/CACNB2/KCNJ4/KCNT2/CACNA1A/KCNV1/CACNA2D1/GRIK3/GRIN2B/GABRA2/ITPR1/KCNB1/KCNJ6/SCN2A/GABRB1/NCS1/KCNH3/CACNB3/KCNAB2/CACNA1B/GRIK2/KCNJ3/GABRD/KCNAB1/GRIN2A/FKBP1B/KCNQ2/GABRA4/GRIN3A/GLRB/GABRB2/GRIN2C/TSPOAP1/SCN3A/NALF1/SCN8A/SCN2B/GABRG2/GABRA1/PACC1/KCNA2/KCNIP4/SCN1A/GABRB3/KCNC1/SNAP25/PIEZ…	63
GO:0022836	MF	GO:0022836	gated channel activity	63/1064	326/18496	1.11446091877534e-17	8.33616767243958e-15	7.28505505852094e-15	RYR2/CACNA2D3/CACNA1I/CACNG3/KCNQ5/GRIA1/KCNS1/CACNA1E/HCN1/SCN3B/GRIA2/GRIA3/SHROOM2/KCNMB2/CACNG8/CACNB2/KCNJ4/KCNT2/CACNA1A/KCNV1/CACNA2D1/GRIK3/GRIN2B/GABRA2/ITPR1/KCNB1/KCNJ6/SCN2A/GABRB1/NCS1/KCNH3/CACNB3/KCNAB2/CACNA1B/GRIK2/KCNJ3/GABRD/KCNAB1/GRIN2A/FKBP1B/KCNQ2/GABRA4/GRIN3A/GLRB/GABRB2/GRIN2C/TSPOAP1/SCN3A/NALF1/SCN8A/SCN2B/GABRG2/GABRA1/PACC1/KCNA2/KCNIP4/SCN1A/GABRB3/KCNC1/SNAP25/PIEZ…	63
GO:0005216	MF	GO:0005216	monoatomic ion channel activity	72/1064	443/18496	8.79229748118137e-16	4.38442567728244e-13	3.83159069179904e-13	RYR2/CACNA2D3/CACNA1I/CACNG3/LRRC8B/ANO3/KCNQ5/GRIA1/KCNS1/CACNA1E/HCN1/SCN3B/GRIA2/GRIA3/SHROOM2/KCNMB2/CACNG8/CACNB2/KCNJ4/KCNT2/CACNA1A/KCNV1/CACNA2D1/SLC17A7/SLC1A1/GRIK3/GRIN2B/GABRA2/ITPR1/KCNB1/ANXA2/KCNJ6/SCN2A/GABRB1/NCS1/KCNH3/CACNB3/KCNAB2/CACNA1B/GRIK2/KCNJ3/GABRD/KCNAB1/GRIN2A/FKBP1B/KCNQ2/ANXA2P2/GABRA4/GRIN3A/GLRB/GABRB2/GRIN2C/TSPOAP1/SCN3A/NALF1/ANO5/SCN8A/SCN2B/GABRG2/GABRA1/PAC…	72
GO:0046873	MF	GO:0046873	metal ion transmembrane transporter activity	68/1064	441/18496	7.97181047031275e-14	2.98145711589697e-11	2.6055233168759e-11	RYR2/CACNA2D3/CACNA1I/CACNG3/SLC8A2/KCNQ5/KCNS1/CACNA1E/HCN1/SCN3B/SHROOM2/KCNMB2/CACNG8/CACNB2/KCNJ4/KCNT2/CACNA1A/KCNV1/CACNA2D1/SLC17A7/SLC1A1/GRIK3/SLC1A3/GRIN2B/ITPR1/KCNB1/ANXA2/KCNJ6/SCN2A/NCS1/SLC39A10/KCNH3/CACNB3/KCNAB2/CACNA1B/SLC9A6/GRIK2/KCNJ3/KCNAB1/GRIN2A/SLC1A2/FKBP1B/KCNQ2/ATP2A2/ANXA2P2/ATP2B1/GRIN3A/ATP2B3/GRIN2C/TSPOAP1/NIPAL2/SCN3A/NALF1/SLC9A7/TUSC3/SLC11A1/ATP2B2/SCN8A/SCN2…	68
GO:0005516	MF	GO:0005516	calmodulin binding	41/1064	204/18496	1.54093166010146e-12	4.61046752702356e-10	4.0291307828337e-10	RYR2/CAMK1G/SLC8A2/SPHK1/PPP3CA/UNC13A/CAMK1D/CAMK2A/NRGN/CAMKK1/AKAP5/CAMK4/CAMK2B/RGS1/CAMKV/SCN2A/DAPK1/PPP3R1/PLCB1/UNC13C/EEF2K/RGS4/ITPKA/SNTB2/KCNQ2/ATP2B1/ADCY1/ATP2B3/TPRG1L/PPP3CB/RIT2/RGS16/ATP2B2/MAP2/ADD2/SYT1/PDE1A/RRAD/MYO5A/MYH10/ARPP21	41
GO:0005244	MF	GO:0005244	voltage-gated monoatomic ion channel activity	40/1064	200/18496	3.39807284622725e-12	7.26216711136567e-10	6.34647590227706e-10	CACNA2D3/CACNA1I/CACNG3/KCNQ5/KCNS1/CACNA1E/HCN1/SCN3B/CACNG8/CACNB2/KCNJ4/KCNT2/CACNA1A/KCNV1/CACNA2D1/GRIN2B/KCNB1/KCNJ6/SCN2A/NCS1/KCNH3/CACNB3/KCNAB2/CACNA1B/KCNJ3/KCNAB1/GRIN2A/KCNQ2/GRIN3A/GRIN2C/TSPOAP1/SCN3A/SCN8A/SCN2B/KCNA2/KCNIP4/SCN1A/KCNC1/SNAP25/CLIC1	40
GO:0022832	MF	GO:0022832	voltage-gated channel activity	40/1064	200/18496	3.39807284622725e-12	7.26216711136567e-10	6.34647590227706e-10	CACNA2D3/CACNA1I/CACNG3/KCNQ5/KCNS1/CACNA1E/HCN1/SCN3B/CACNG8/CACNB2/KCNJ4/KCNT2/CACNA1A/KCNV1/CACNA2D1/GRIN2B/KCNB1/KCNJ6/SCN2A/NCS1/KCNH3/CACNB3/KCNAB2/CACNA1B/KCNJ3/KCNAB1/GRIN2A/KCNQ2/GRIN3A/GRIN2C/TSPOAP1/SCN3A/SCN8A/SCN2B/KCNA2/KCNIP4/SCN1A/KCNC1/SNAP25/CLIC1	40
GO:0030594	MF	GO:0030594	neurotransmitter receptor activity	27/1064	99/18496	6.12854243008578e-12	1.14603743442604e-09	1.00153285502191e-09	CHRM1/HTR1E/GRIA1/GRIA2/GRIA3/HTR2A/ADRB1/GRIK3/GRIN2B/GABRA2/GABRB1/CHRM3/GRM5/GRIK2/GABRD/HRH2/GRIN2A/HRH1/GABRA4/GRIN3A/GLRB/GABRB2/GRIN2C/GABRG2/GABRA1/GABRB3/GABRA5	27
GO:0022843	MF	GO:0022843	voltage-gated monoatomic cation channel activity	33/1064	153/18496	3.20086262417236e-11	5.32054498417983e-09	4.64967412774511e-09	CACNA2D3/CACNA1I/CACNG3/KCNQ5/KCNS1/CACNA1E/HCN1/CACNG8/CACNB2/KCNJ4/KCNT2/CACNA1A/KCNV1/CACNA2D1/KCNB1/KCNJ6/SCN2A/NCS1/KCNH3/CACNB3/KCNAB2/CACNA1B/KCNJ3/KCNAB1/KCNQ2/TSPOAP1/SCN3A/SCN8A/SCN2B/KCNA2/SCN1A/KCNC1/SNAP25	33
GO:0005261	MF	GO:0005261	monoatomic cation channel activity	52/1064	333/18496	4.44759713763663e-11	6.38081250407465e-09	5.57625185059155e-09	RYR2/CACNA2D3/CACNA1I/CACNG3/KCNQ5/KCNS1/CACNA1E/HCN1/SCN3B/SHROOM2/KCNMB2/CACNG8/CACNB2/KCNJ4/KCNT2/CACNA1A/KCNV1/CACNA2D1/GRIK3/GRIN2B/ITPR1/KCNB1/ANXA2/KCNJ6/SCN2A/NCS1/KCNH3/CACNB3/KCNAB2/CACNA1B/GRIK2/KCNJ3/KCNAB1/GRIN2A/FKBP1B/KCNQ2/ANXA2P2/GRIN3A/GRIN2C/TSPOAP1/SCN3A/NALF1/SCN8A/SCN2B/UNC80/TMEM38B/KCNA2/KCNIP4/SCN1A/KCNC1/SNAP25/PIEZO2	52
GO:0098960	MF	GO:0098960	postsynaptic neurotransmitter receptor activity	22/1064	72/18496	4.76757587011673e-11	6.38081250407465e-09	5.57625185059155e-09	CHRM1/GRIA1/GRIA2/GRIA3/ADRB1/GRIK3/GRIN2B/GABRA2/GABRB1/CHRM3/GRM5/GRIK2/GABRD/GRIN2A/GABRA4/GRIN3A/GLRB/GABRB2/GRIN2C/GABRG2/GABRA1/GABRA5	22
GO:0016247	MF	GO:0016247	channel regulator activity	31/1064	139/18496	5.11829880005988e-11	6.38081250407465e-09	5.57625185059155e-09	CACNG3/PRKCB/KCNS1/SCN3B/CABP1/KCNMB2/STX1A/CACNG8/PRKG1/KCNV1/NRXN1/ITPR1/HPCAL4/GPLD1/CACNB3/KCNAB2/FGF12/CAV1/KCNAB1/FKBP1B/AMIGO1/SGK1/NEDD4L/FGF14/FXYD6/SCN2B/DPP6/KCNIP4/RRAD/DPP10/TSPAN13	31
GO:0099106	MF	GO:0099106	ion channel regulator activity	30/1064	134/18496	9.45606958750466e-11	1.08817539253131e-08	9.50966674306137e-09	PRKCB/KCNS1/SCN3B/CABP1/KCNMB2/STX1A/CACNG8/PRKG1/KCNV1/NRXN1/ITPR1/HPCAL4/GPLD1/CACNB3/KCNAB2/FGF12/CAV1/KCNAB1/FKBP1B/AMIGO1/SGK1/NEDD4L/FGF14/FXYD6/SCN2B/DPP6/KCNIP4/RRAD/DPP10/TSPAN13	30
GO:0099529	MF	GO:0099529	neurotransmitter receptor activity involved in regulation of postsynaptic membrane potential	19/1064	57/18496	1.84365853056811e-10	1.91385663966296e-08	1.67253725475753e-08	GRIA1/GRIA2/GRIA3/ADRB1/GRIK3/GRIN2B/GABRA2/GABRB1/GRIK2/GABRD/GRIN2A/GABRA4/GRIN3A/GLRB/GABRB2/GRIN2C/GABRG2/GABRA1/GABRA5	19
GO:0015085	MF	GO:0015085	calcium ion transmembrane transporter activity	31/1064	146/18496	1.91897390340537e-10	1.91385663966296e-08	1.67253725475753e-08	RYR2/CACNA2D3/CACNA1I/CACNG3/SLC8A2/CACNA1E/CACNG8/CACNB2/CACNA1A/CACNA2D1/GRIN2B/ITPR1/ANXA2/SCN2A/NCS1/CACNB3/CACNA1B/GRIN2A/FKBP1B/ATP2A2/ANXA2P2/ATP2B1/GRIN3A/ATP2B3/GRIN2C/TSPOAP1/SCN3A/NALF1/ATP2B2/SCN8A/SCN1A	31
GO:0022824	MF	GO:0022824	transmitter-gated monoatomic ion channel activity	19/1064	61/18496	6.8985867027822e-10	6.07075629844834e-08	5.30529082653591e-08	GRIA1/GRIA2/GRIA3/GRIK3/GRIN2B/GABRA2/GABRB1/GRIK2/GABRD/GRIN2A/GABRA4/GRIN3A/GLRB/GABRB2/GRIN2C/GABRG2/GABRA1/GABRB3/GABRA5	19
GO:0022835	MF	GO:0022835	transmitter-gated channel activity	19/1064	61/18496	6.8985867027822e-10	6.07075629844834e-08	5.30529082653591e-08	GRIA1/GRIA2/GRIA3/GRIK3/GRIN2B/GABRA2/GABRB1/GRIK2/GABRD/GRIN2A/GABRA4/GRIN3A/GLRB/GABRB2/GRIN2C/GABRG2/GABRA1/GABRB3/GABRA5	19
GO:1904315	MF	GO:1904315	transmitter-gated monoatomic ion channel activity involved in regulation of postsynaptic membrane potential	18/1064	55/18496	7.81882976405347e-10	6.49831629279111e-08	5.67893951283884e-08	GRIA1/GRIA2/GRIA3/GRIK3/GRIN2B/GABRA2/GABRB1/GRIK2/GABRD/GRIN2A/GABRA4/GRIN3A/GLRB/GABRB2/GRIN2C/GABRG2/GABRA1/GABRA5	18
GO:0017075	MF	GO:0017075	syntaxin-1 binding	11/1064	19/18496	1.07049490813255e-09	8.42873885561209e-08	7.36595388310597e-08	UNC13A/DAPK1/PRRT2/UNC13C/LRRK2/STXBP5/CPLX2/SYT1/STXBP1/NSF/SNAP25	11
GO:0005262	MF	GO:0005262	calcium channel activity	26/1064	128/18496	1.4733786716215e-08	1.10208724637288e-06	9.63124373765213e-07	RYR2/CACNA2D3/CACNA1I/CACNG3/CACNA1E/CACNG8/CACNB2/CACNA1A/CACNA2D1/GRIN2B/ITPR1/ANXA2/SCN2A/NCS1/CACNB3/CACNA1B/GRIN2A/FKBP1B/ANXA2P2/GRIN3A/GRIN2C/TSPOAP1/SCN3A/NALF1/SCN8A/SCN1A	26
GO:0005245	MF	GO:0005245	voltage-gated calcium channel activity	16/1064	52/18496	1.86974076589725e-08	1.33196770751537e-06	1.16401906328039e-06	CACNA2D3/CACNA1I/CACNG3/CACNA1E/CACNG8/CACNB2/CACNA1A/CACNA2D1/SCN2A/NCS1/CACNB3/CACNA1B/TSPOAP1/SCN3A/SCN8A/SCN1A	16
GO:0005230	MF	GO:0005230	extracellular ligand-gated monoatomic ion channel activity	19/1064	74/18496	2.43613385479912e-08	1.6565710212634e-06	1.44769294146436e-06	GRIA1/GRIA2/GRIA3/GRIK3/GRIN2B/GABRA2/GABRB1/GRIK2/GABRD/GRIN2A/GABRA4/GRIN3A/GLRB/GABRB2/GRIN2C/GABRG2/GABRA1/GABRB3/GABRA5	19
GO:0019905	MF	GO:0019905	syntaxin binding	18/1064	67/18496	2.63243610157079e-08	1.71222800345648e-06	1.49633209984024e-06	STXBP5L/UNC13A/CACNA1A/DOC2B/DAPK1/SYT17/PRRT2/UNC13C/LRRK2/STXBP5/BAIAP3/CPLX2/NAPB/SYT13/SYT1/STXBP1/NSF/SNAP25	18
GO:0000149	MF	GO:0000149	SNARE binding	23/1064	107/18496	3.27017379976431e-08	2.03840833518642e-06	1.78138414881898e-06	STXBP5L/UNC13A/STX1A/CACNA1A/DOC2B/KCNB1/DAPK1/SYT17/PRRT2/UNC13C/GRIK2/LRRK2/STXBP5/BAIAP3/CPLX2/NAPB/SYT13/SYT4/SYT1/STXBP1/SNAP91/NSF/SNAP25	23
GO:0015276	MF	GO:0015276	ligand-gated monoatomic ion channel activity	27/1064	146/18496	6.25360645597977e-08	3.7421581032583e-06	3.27030703929553e-06	RYR2/GRIA1/HCN1/GRIA2/GRIA3/SHROOM2/KCNJ4/GRIK3/GRIN2B/GABRA2/ITPR1/KCNJ6/GABRB1/GRIK2/KCNJ3/GABRD/GRIN2A/FKBP1B/GABRA4/GRIN3A/GLRB/GABRB2/GRIN2C/GABRG2/GABRA1/GABRB3/GABRA5	27
GO:0022834	MF	GO:0022834	ligand-gated channel activity	27/1064	147/18496	7.24797574747755e-08	4.17037373777939e-06	3.64452869569519e-06	RYR2/GRIA1/HCN1/GRIA2/GRIA3/SHROOM2/KCNJ4/GRIK3/GRIN2B/GABRA2/ITPR1/KCNJ6/GABRB1/GRIK2/KCNJ3/GABRD/GRIN2A/FKBP1B/GABRA4/GRIN3A/GLRB/GABRB2/GRIN2C/GABRG2/GABRA1/GABRB3/GABRA5	27
GO:0022851	MF	GO:0022851	GABA-gated chloride ion channel activity	8/1064	13/18496	1.16061908521095e-07	6.43068944990953e-06	5.61983978102142e-06	GABRA2/GABRB1/GABRA4/GABRB2/GABRG2/GABRA1/GABRB3/GABRA5	8
GO:0008066	MF	GO:0008066	glutamate receptor activity	11/1064	27/18496	1.20452374040402e-07	6.43559827015862e-06	5.62412964504433e-06	GRIA1/GRIA2/GRIA3/GRIK3/GRM7/GRIN2B/GRM5/GRIK2/GRIN2A/GRIN3A/GRIN2C	11
GO:0016917	MF	GO:0016917	GABA receptor activity	10/1064	22/18496	1.30380673836513e-07	6.72584441584219e-06	5.87777847204897e-06	GABRA2/GABRB1/GABRD/GABRA4/GABRB2/GABRG2/GABRA1/GABBR2/GABRB3/GABRA5	10
GO:0008331	MF	GO:0008331	high voltage-gated calcium channel activity	10/1064	24/18496	3.55716773108097e-07	1.65357805346891e-05	1.44507735885758e-05	CACNA1I/CACNA1E/CACNB2/CACNA1A/SCN2A/CACNB3/CACNA1B/SCN3A/SCN8A/SCN1A	10
GO:0004890	MF	GO:0004890	GABA-A receptor activity	9/1064	19/18496	3.6475986473579e-07	1.65357805346891e-05	1.44507735885758e-05	GABRA2/GABRB1/GABRD/GABRA4/GABRB2/GABRG2/GABRA1/GABRB3/GABRA5	9
GO:0004970	MF	GO:0004970	ionotropic glutamate receptor activity	9/1064	19/18496	3.6475986473579e-07	1.65357805346891e-05	1.44507735885758e-05	GRIA1/GRIA2/GRIA3/GRIK3/GRIN2B/GRIK2/GRIN2A/GRIN3A/GRIN2C	9
GO:0099095	MF	GO:0099095	ligand-gated monoatomic anion channel activity	9/1064	19/18496	3.6475986473579e-07	1.65357805346891e-05	1.44507735885758e-05	GABRA2/GABRB1/GABRA4/GLRB/GABRB2/GABRG2/GABRA1/GABRB3/GABRA5	9
GO:0099507	MF	GO:0099507	ligand-gated monoatomic ion channel activity involved in regulation of presynaptic membrane potential	8/1064	15/18496	5.2307381529272e-07	2.30152478728797e-05	2.011324082333e-05	GRIA1/GRIA3/GRIK3/GRIN2B/GABRA2/GABRB1/GRIK2/GABRA5	8
GO:0005246	MF	GO:0005246	calcium channel regulator activity	13/1064	45/18496	9.13364003834718e-07	3.90397871353354e-05	3.4117235872563e-05	PRKCB/CABP1/STX1A/CACNG8/PRKG1/NRXN1/ITPR1/HPCAL4/CACNB3/FKBP1B/SGK1/RRAD/TSPAN13	13
GO:0015079	MF	GO:0015079	potassium ion transmembrane transporter activity	26/1064	157/18496	1.02285323573695e-06	4.25052344628466e-05	3.71457227714998e-05	KCNQ5/KCNS1/HCN1/KCNMB2/KCNJ4/KCNT2/KCNV1/SLC17A7/GRIK3/KCNB1/KCNJ6/KCNH3/KCNAB2/SLC9A6/GRIK2/KCNJ3/KCNAB1/KCNQ2/SLC9A7/SCN2B/TMEM38B/SLC12A5/KCNA2/KCNIP4/KCNC1/SNAP25	26
GO:0004683	MF	GO:0004683	calmodulin-dependent protein kinase activity	10/1064	27/18496	1.30568279474912e-06	5.27919313768835e-05	4.61353636153175e-05	CAMK1G/CAMK1D/CAMK2A/CAMKK1/CAMK4/CAMK2B/CAMKV/DAPK1/EEF2K/ITPKA	10
GO:0005267	MF	GO:0005267	potassium channel activity	22/1064	122/18496	1.59166984168039e-06	6.26615285040491e-05	5.47604970461786e-05	KCNQ5/KCNS1/HCN1/KCNMB2/KCNJ4/KCNT2/KCNV1/GRIK3/KCNB1/KCNJ6/KCNH3/KCNAB2/GRIK2/KCNJ3/KCNAB1/KCNQ2/SCN2B/TMEM38B/KCNA2/KCNIP4/KCNC1/SNAP25	22
GO:0050811	MF	GO:0050811	GABA receptor binding	8/1064	18/18496	3.04467832878903e-06	0.000116790737945343	0.000102064520495438	AKAP5/GABRB1/ERBB4/LHFPL4/JAKMIP1/TRAK1/PLCL2/GABRA5	8
GO:0030165	MF	GO:0030165	PDZ domain binding	17/1064	84/18496	4.78855430103028e-06	0.000179091930858532	0.000156510116891569	CACNG3/FZD3/GRIA1/RAPGEF2/KCNJ4/CADM1/ADRB1/BAIAP2/FZD7/GRIK2/NLGN1/ATP2B1/ACOX1/ATP2B3/ATP2B2/LNX1/NSF	17
GO:0001540	MF	GO:0001540	amyloid-beta binding	17/1064	85/18496	5.66886604164429e-06	0.000206844478007314	0.00018076332795179	CRYAB/GRIA1/GRIA2/GRIA3/CLSTN2/CACNA1A/GRIN2B/CLSTN1/CACNA1B/NLGN1/GRIN2A/ITGAM/EPHA4/ITGA2/APBA2/TLR2/MSR1	17
GO:0005253	MF	GO:0005253	monoatomic anion channel activity	18/1064	95/18496	6.76576154065302e-06	0.000238310929647135	0.000208262154954786	LRRC8B/ANO3/KCNT2/SLC17A7/SLC1A1/GABRA2/GABRB1/GABRD/GABRA4/GLRB/GABRB2/ANO5/GABRG2/GABRA1/PACC1/GABRB3/CLIC1/GABRA5	18
GO:0005544	MF	GO:0005544	calcium-dependent phospholipid binding	13/1064	53/18496	6.8498462398575e-06	0.000238310929647135	0.000208262154954786	CPNE8/ANXA5/DOC2B/ANXA2/SYT17/CPNE5/SYTL3/ANXA2P2/SYT13/SYT4/SYT1/PCLO/ANXA1	13
GO:0015459	MF	GO:0015459	potassium channel regulator activity	12/1064	48/18496	1.24982096138752e-05	0.000424939126871756	0.000371358285656291	KCNS1/KCNMB2/KCNV1/KCNAB2/CAV1/KCNAB1/AMIGO1/SGK1/NEDD4L/DPP6/KCNIP4/DPP10	12
GO:0005254	MF	GO:0005254	chloride channel activity	16/1064	82/18496	1.47494367100218e-05	0.00049033682929317	0.000428509950733266	ANO3/KCNT2/SLC17A7/GABRA2/GABRB1/GABRD/GABRA4/GLRB/GABRB2/ANO5/GABRG2/GABRA1/PACC1/GABRB3/CLIC1/GABRA5	16
GO:0004674	MF	GO:0004674	protein serine/threonine kinase activity	47/1064	427/18496	1.50969483103269e-05	0.000490979014614108	0.000429071162504027	HUNK/CAMK1G/PRKCB/PRKAA2/NLK/CAMK1D/CAMK2A/MAP3K21/MAST3/PLK2/PRKG1/CAMKK1/CDKL1/PAK1/SOSTDC1/CAMK4/CAMK2B/BMPR1B/CDKL5/ACVR1B/PRKCE/CAMKV/KSR2/DAPK1/PDIK1L/NUAK1/MAPK8/LRRK2/PAK6/MAP4K4/EEF2K/ITPKA/GRK3/BMPR2/MAP2K4/LMTK2/GSK3B/SGK1/PAK5/CDK5/CDK14/PAK3/BRAF/CDKL2/PDK3/MARK1/MAP3K9	47
GO:0015108	MF	GO:0015108	chloride transmembrane transporter activity	20/1064	120/18496	1.5962959946192e-05	0.000508097618712835	0.000444031271067647	ANO3/KCNT2/SLC17A7/SLC1A1/GABRA2/GABRB1/GABRD/SLC26A4/GABRA4/GLRB/GABRB2/ANO5/UCP2/GABRG2/GABRA1/PACC1/SLC12A5/GABRB3/CLIC1/GABRA5	20
GO:0008509	MF	GO:0008509	monoatomic anion transmembrane transporter activity	22/1064	141/18496	1.80481157638644e-05	0.000562499607973775	0.000491573679357887	LRRC8B/ANO3/KCNT2/SLC17A7/SLC1A1/GABRA2/GABRB1/GABRD/SLC26A4/SLC1A2/GABRA4/GLRB/GABRB2/ANO5/UCP2/GABRG2/GABRA1/PACC1/SLC12A5/GABRB3/CLIC1/GABRA5	22
GO:0035254	MF	GO:0035254	glutamate receptor binding	11/1064	44/18496	2.87106542082572e-05	0.000876553850929647	0.000766028625706883	NETO1/CACNG3/GRIA1/CAMK2A/AKAP5/HOMER3/SHANK2/CDK5R1/SHANK1/ATP2B2/NSF	11
GO:0015172	MF	GO:0015172	acidic amino acid transmembrane transporter activity	7/1064	18/18496	3.71167749169208e-05	0.00111053390551427	0.000970505988354013	SLC25A22/SLC17A7/SLC1A1/SLC1A3/SLC1A2/UCP2/SLC25A12	7
GO:0005249	MF	GO:0005249	voltage-gated potassium channel activity	17/1064	99/18496	4.58170754159433e-05	0.00134396754553434	0.00117450583419198	KCNQ5/KCNS1/HCN1/KCNJ4/KCNT2/KCNV1/KCNB1/KCNJ6/KCNH3/KCNAB2/KCNJ3/KCNAB1/KCNQ2/SCN2B/KCNA2/KCNC1/SNAP25	17
GO:0005237	MF	GO:0005237	inhibitory extracellular ligand-gated monoatomic ion channel activity	6/1064	14/18496	7.1926947135887e-05	0.00199264283176457	0.00174138924644779	GABRA2/GABRA4/GLRB/GABRG2/GABRA1/GABRA5	6
GO:0005313	MF	GO:0005313	L-glutamate transmembrane transporter activity	6/1064	14/18496	7.1926947135887e-05	0.00199264283176457	0.00174138924644779	SLC25A22/SLC17A7/SLC1A1/SLC1A3/SLC1A2/SLC25A12	6
GO:0005344	MF	GO:0005344	oxygen carrier activity	6/1064	14/18496	7.1926947135887e-05	0.00199264283176457	0.00174138924644779	NGB/IPCEF1/HBB/HBA2/HBG2/HBD	6
GO:0005005	MF	GO:0005005	transmembrane-ephrin receptor activity	6/1064	15/18496	0.000114048798493598	0.00310212731902587	0.002710978138355	EPHB6/EPHA5/EFNB3/EPHA7/EPHB1/EPHA4	6
GO:0008081	MF	GO:0008081	phosphoric diester hydrolase activity	15/1064	87/18496	0.000120412357720608	0.0032167301276791	0.002811130606936	CHRM1/MPPED2/PDE2A/PLCB1/GPLD1/CHRM3/PDE4A/PLCXD3/PDE4D/PLCH1/PLCL2/PDE1A/GPCPD1/GDPD1/ENPP6	15
GO:0005272	MF	GO:0005272	sodium channel activity	10/1064	43/18496	0.000127866308534622	0.00335592978189113	0.00293277848938135	HCN1/SCN3B/SHROOM2/GRIK3/SCN2A/GRIK2/SCN3A/SCN8A/SCN2B/SCN1A	10
GO:0005248	MF	GO:0005248	voltage-gated sodium channel activity	7/1064	22/18496	0.000162352113096962	0.00418756484815613	0.00365955216817472	HCN1/SCN3B/SCN2A/SCN3A/SCN8A/SCN2B/SCN1A	7
GO:0015103	MF	GO:0015103	inorganic anion transmembrane transporter activity	21/1064	153/18496	0.000184673963560555	0.00468258049977272	0.00409215098558804	ANO3/KCNT2/SLC17A7/SLC1A1/GABRA2/GABRB1/GABRD/SLC26A4/GABRA4/GLRB/GABRB2/ANO5/UCP2/GABRG2/GABRA1/PACC1/SLC12A5/GABRB3/XPR1/CLIC1/GABRA5	21
GO:0030551	MF	GO:0030551	cyclic nucleotide binding	9/1064	37/18496	0.000192020205550913	0.0047877037917361	0.00418401921568832	HCN1/PDE2A/RAPGEF2/PRKAR2B/PRKG1/PRKAR1B/PDE4A/FKBP1B/PDE4D	9
GO:0008046	MF	GO:0008046	axon guidance receptor activity	5/1064	11/18496	0.000215347072573717	0.00519611646081098	0.00454093487498399	EPHA7/EPHB1/ROBO2/MYOT/L1CAM	5
GO:0008503	MF	GO:0008503	benzodiazepine receptor activity	5/1064	11/18496	0.000215347072573717	0.00519611646081098	0.00454093487498399	GABRA2/GABRA4/GABRG2/GABRA1/GABRA5	5
GO:0030552	MF	GO:0030552	cAMP binding	7/1064	23/18496	0.00022185457319576	0.00526816573810884	0.00460389941368645	HCN1/PDE2A/RAPGEF2/PRKAR2B/PRKAR1B/PDE4A/PDE4D	7
GO:0106310	MF	GO:0106310	protein serine kinase activity	38/1064	361/18496	0.000241661954252025	0.00564884818064108	0.0049365813681088	HUNK/CAMK1G/PRKCB/PRKAA2/NLK/CAMK1D/CAMK2A/MAP3K21/MAST3/PLK2/PRKG1/CAMKK1/CDKL1/PAK1/CAMK4/CAMK2B/CDKL5/PRKCE/KSR2/DAPK1/PDIK1L/NUAK1/MAPK8/LRRK2/PAK6/MAP4K4/MAP2K4/LMTK2/GSK3B/SGK1/PAK5/CDK5/CDK14/PAK3/BRAF/CDKL2/MARK1/MAP3K9	38
GO:0099508	MF	GO:0099508	voltage-gated monoatomic ion channel activity involved in regulation of presynaptic membrane potential	5/1064	12/18496	0.000351698000530407	0.00809446475066906	0.00707382860985855	KCNQ5/KCNJ3/KCNA2/SCN1A/KCNC1	5
GO:0005003	MF	GO:0005003	ephrin receptor activity	6/1064	18/18496	0.000364384415325939	0.00825938008072128	0.00721794966243726	EPHB6/EPHA5/EFNB3/EPHA7/EPHB1/EPHA4	6
GO:0003924	MF	GO:0003924	GTPase activity	35/1064	333/18496	0.000429687202866938	0.00959420978341701	0.00838446985012942	RAB26/ATL2/RNF112/RERG/RAB40C/RAB27B/RGS1/RHOBTB2/RGS7/RAP1GAP/SEPTIN10/RASL10A/RAB3B/RASD1/LRRK2/RASL11B/GNG3/GSPT2/RGS4/RAB9B/RAB27A/ARL15/ARHGAP35/RIT2/GNB5/TUBB6/DIRAS2/RGS16/RAB6B/SEPTIN4/DNM1/RRAD/CDC42/RAC2/RAB40B	35
GO:0003779	MF	GO:0003779	actin binding	43/1064	438/18496	0.000444079594015186	0.0097697510683341	0.00853787702425482	SNTG1/PHACTR1/MICAL2/PKNOX2/TNNT2/TLN2/ENC1/SHROOM2/RAI14/PPP1R9A/CACNB2/NCALD/WIPF1/CAMK2B/MSN/FMN2/PRKCE/VASP/CXCR4/TPM2/SYNPO/LRRK2/HOOK1/MYOT/CTNNA2/CDK5R1/SNTB2/HPCA/ACTR3B/TPM4/CAP2/SYN1/ADD2/GJB6/MYRIP/SYNE1/WIPF3/MYO16/FLNC/ANLN/PDLIM1/MYO5A/MYH10	43
GO:0034236	MF	GO:0034236	protein kinase A catalytic subunit binding	5/1064	13/18496	0.00054450650407228	0.0118055323201758	0.0103169653403169	RYR2/PRKAR2B/PRKAR1B/SOX9/GSK3B	5
GO:0008200	MF	GO:0008200	ion channel inhibitor activity	8/1064	34/18496	0.000554405557624766	0.0118484387743807	0.0103544616927813	SCN3B/KCNMB2/STX1A/KCNV1/ITPR1/CAV1/FKBP1B/NEDD4L	8
GO:0004972	MF	GO:0004972	NMDA glutamate receptor activity	4/1064	8/18496	0.000632327456519603	0.0127951487167835	0.0111818003843549	GRIN2B/GRIN2A/GRIN3A/GRIN2C	4
GO:0016595	MF	GO:0016595	glutamate binding	4/1064	8/18496	0.000632327456519603	0.0127951487167835	0.0111818003843549	SLC1A1/SLC1A3/GRIN2B/GAD2	4
GO:0030695	MF	GO:0030695	GTPase regulator activity	46/1064	486/18496	0.00063291511032218	0.0127951487167835	0.0111818003843549	STXBP5L/SIPA1L1/TBC1D24/SLIT2/NGEF/RAPGEF2/CHN1/ARHGAP32/ADGRB3/RASGRP3/ARHGEF9/TBC1D30/EEF1D/RASGEF1A/RGS1/PSD3/RGS7/TAGAP/PLCB1/RAP1GAP/LRRK2/IQSEC1/RASGEF1B/RGS4/RALGPS1/RAP1GAP2/FARP1/STXBP5/TIAM2/SRGAP3/ARHGAP35/FGD3/GNB5/ARRB1/RGS16/ELMOD1/RUNDC3A/ARHGEF4/IQSEC3/ARHGEF37/SGSM1/ARHGAP20/RIMS1/THY1/DENND5B/TBC1D9	46
GO:0060589	MF	GO:0060589	nucleoside-triphosphatase regulator activity	46/1064	486/18496	0.00063291511032218	0.0127951487167835	0.0111818003843549	STXBP5L/SIPA1L1/TBC1D24/SLIT2/NGEF/RAPGEF2/CHN1/ARHGAP32/ADGRB3/RASGRP3/ARHGEF9/TBC1D30/EEF1D/RASGEF1A/RGS1/PSD3/RGS7/TAGAP/PLCB1/RAP1GAP/LRRK2/IQSEC1/RASGEF1B/RGS4/RALGPS1/RAP1GAP2/FARP1/STXBP5/TIAM2/SRGAP3/ARHGAP35/FGD3/GNB5/ARRB1/RGS16/ELMOD1/RUNDC3A/ARHGEF4/IQSEC3/ARHGEF37/SGSM1/ARHGAP20/RIMS1/THY1/DENND5B/TBC1D9	46
GO:0016248	MF	GO:0016248	channel inhibitor activity	8/1064	35/18496	0.000682848508354242	0.0136205515799726	0.0119031276824697	SCN3B/KCNMB2/STX1A/KCNV1/ITPR1/CAV1/FKBP1B/NEDD4L	8
GO:0004971	MF	GO:0004971	AMPA glutamate receptor activity	3/1064	4/18496	0.00072676635059745	0.0143058218486024	0.012501991792826	GRIA1/GRIA2/GRIA3	3
GO:0001786	MF	GO:0001786	phosphatidylserine binding	11/1064	62/18496	0.000736737327748494	0.0143137537962564	0.0125089235962219	ANXA5/OSBPL10/ANXA2/SYT17/ANXA2P2/SYT13/GRAMD1B/CD300A/SYT4/SYT1/MARK1	11
GO:0045499	MF	GO:0045499	chemorepellent activity	7/1064	28/18496	0.000832376544537759	0.0159645552644678	0.0139515744711997	EFNA5/EPHA7/FLRT2/FLRT3/NRG1/SEMA3B/NRG3	7
GO:0017022	MF	GO:0017022	myosin binding	12/1064	74/18496	0.000991367533532518	0.0187732383565145	0.0164061089493323	STXBP5L/GRIA1/RAB27B/CXCR4/RAB3B/LMTK2/STXBP5/RAB27A/MYRIP/RAB6B/TRAK1/SNAP25	12
GO:0005096	MF	GO:0005096	GTPase activator activity	29/1064	272/18496	0.00102786746864867	0.0192211216637301	0.0167975183692322	STXBP5L/SIPA1L1/TBC1D24/RAPGEF2/CHN1/ARHGAP32/ADGRB3/RASGRP3/TBC1D30/RGS1/RGS7/TAGAP/PLCB1/RAP1GAP/LRRK2/RGS4/RAP1GAP2/STXBP5/TIAM2/SRGAP3/ARHGAP35/GNB5/ARRB1/RGS16/ELMOD1/SGSM1/ARHGAP20/THY1/TBC1D9	29
GO:0005388	MF	GO:0005388	P-type calcium transporter activity	4/1064	9/18496	0.00108641001810907	0.0198203583791607	0.01732119695111	ATP2A2/ATP2B1/ATP2B3/ATP2B2	4
GO:0015183	MF	GO:0015183	L-aspartate transmembrane transporter activity	4/1064	9/18496	0.00108641001810907	0.0198203583791607	0.01732119695111	SLC25A22/SLC1A1/UCP2/SLC25A12	4
GO:0034483	MF	GO:0034483	heparan sulfate sulfotransferase activity	5/1064	15/18496	0.00115355165430861	0.0207917262029601	0.0181700843963386	HS3ST4/HS6ST3/HS6ST2/HS3ST3B1/HS3ST2	5
GO:0004993	MF	GO:0004993	G protein-coupled serotonin receptor activity	6/1064	22/18496	0.00120133930389581	0.0213952809360491	0.0186975365343182	CHRM1/HTR1E/HTR2A/CHRM3/HRH2/HRH1	6
GO:0001664	MF	GO:0001664	G protein-coupled receptor binding	30/1064	291/18496	0.00145079319974016	0.0250268029032691	0.021871157617408	GRIA1/RAPGEF2/ADM/CCKBR/AKAP5/ADRB1/ZNRF3/FZD7/CXCL16/PROK2/HOMER3/GRM5/NDP/SHANK1/GRK3/CXCL1/CCL20/PTCH1/PDE4D/PNOC/ARRB1/TAC1/CXCL8/BICD1/CXCL3/REEP1/CXCL2/PPBP/CCL8/CXCL14	30
GO:0008227	MF	GO:0008227	G protein-coupled amine receptor activity	8/1064	39/18496	0.00145543573033718	0.0250268029032691	0.021871157617408	CHRM1/HTR1E/HTR2A/ADRB1/ADRA1A/CHRM3/HRH2/HRH1	8
GO:0017080	MF	GO:0017080	sodium channel regulator activity	8/1064	39/18496	0.00145543573033718	0.0250268029032691	0.021871157617408	SCN3B/GPLD1/FGF12/SGK1/NEDD4L/FGF14/FXYD6/SCN2B	8
GO:0035255	MF	GO:0035255	ionotropic glutamate receptor binding	6/1064	23/18496	0.00154703979708405	0.0262996765504289	0.0229835338274928	NETO1/CACNG3/SHANK2/CDK5R1/SHANK1/NSF	6
GO:0044325	MF	GO:0044325	transmembrane transporter binding	17/1064	133/18496	0.00163328934290558	0.0270988772840872	0.0236819628390348	RIMS4/SCN3B/KCNB1/KCNAB2/LRRK2/FGF12/CAV1/KCNAB1/FKBP1B/ATP2A2/NEDD4L/PDE4D/RIMS1/KCNC1/SNAP25/DPP10/RIMS2	17
GO:0008009	MF	GO:0008009	chemokine activity	9/1064	49/18496	0.00170570530812353	0.0270988772840872	0.0236819628390348	CXCL16/CXCL1/CCL20/CXCL8/CXCL3/CXCL2/PPBP/CCL8/CXCL14	9
GO:0031720	MF	GO:0031720	haptoglobin binding	4/1064	10/18496	0.00172847986184952	0.0270988772840872	0.0236819628390348	HBB/HBA2/HBG2/HBD	4
GO:0005314	MF	GO:0005314	high-affinity L-glutamate transmembrane transporter activity	3/1064	5/18496	0.00173896538721415	0.0270988772840872	0.0236819628390348	SLC1A1/SLC1A3/SLC1A2	3
GO:0015501	MF	GO:0015501	glutamate:sodium symporter activity	3/1064	5/18496	0.00173896538721415	0.0270988772840872	0.0236819628390348	SLC1A1/SLC1A3/SLC1A2	3
GO:0022849	MF	GO:0022849	glutamate-gated calcium ion channel activity	3/1064	5/18496	0.00173896538721415	0.0270988772840872	0.0236819628390348	GRIN2B/GRIN2A/GRIN2C	3
GO:0031721	MF	GO:0031721	hemoglobin alpha binding	3/1064	5/18496	0.00173896538721415	0.0270988772840872	0.0236819628390348	HBB/HBG2/HBD	3
GO:0098882	MF	GO:0098882	structural constituent of presynaptic active zone	3/1064	5/18496	0.00173896538721415	0.0270988772840872	0.0236819628390348	BSN/PCLO/ERC2	3
GO:0019199	MF	GO:0019199	transmembrane receptor protein kinase activity	12/1064	79/18496	0.00177793525629186	0.0274205272516765	0.0239630557603309	EPHB6/EPHA5/EFNB3/EPHA7/EPHB1/SOSTDC1/BMPR1B/ACVR1B/ERBB4/BMPR2/NTRK2/EPHA4	12
GO:0005001	MF	GO:0005001	transmembrane receptor protein tyrosine phosphatase activity	5/1064	17/18496	0.00215884532055889	0.032296325995561	0.0282240619803594	PTPRR/PTPRT/PTPRG/PTPRN2/PTPRC	5
GO:0019198	MF	GO:0019198	transmembrane receptor protein phosphatase activity	5/1064	17/18496	0.00215884532055889	0.032296325995561	0.0282240619803594	PTPRR/PTPRT/PTPRG/PTPRN2/PTPRC	5
GO:0031489	MF	GO:0031489	myosin V binding	5/1064	17/18496	0.00215884532055889	0.032296325995561	0.0282240619803594	GRIA1/RAB27B/RAB3B/RAB27A/RAB6B	5
GO:0030296	MF	GO:0030296	protein tyrosine kinase activator activity	7/1064	33/18496	0.00233595910601159	0.0345999487385478	0.0302372194858404	EFNA5/HTR2A/GRM5/NRG1/HBEGF/NRG3/AREG	7
GO:0099528	MF	GO:0099528	G protein-coupled neurotransmitter receptor activity	4/1064	11/18496	0.00259312717000712	0.0380257612414264	0.0332310691400588	CHRM1/ADRB1/GABRB1/CHRM3	4
GO:0051018	MF	GO:0051018	protein kinase A binding	9/1064	52/18496	0.00261808382878804	0.0380257612414264	0.0332310691400588	RYR2/GRIA1/PRKAR2B/AKAP5/PRKAR1B/LRRK2/SOX9/GSK3B/MYRIP	9
GO:0030297	MF	GO:0030297	transmembrane receptor protein tyrosine kinase activator activity	5/1064	18/18496	0.00284902259180233	0.0398330635265074	0.0348104875456812	EFNA5/NRG1/HBEGF/NRG3/AREG	5
GO:0031690	MF	GO:0031690	adrenergic receptor binding	5/1064	18/18496	0.00284902259180233	0.0398330635265074	0.0348104875456812	GRIA1/RAPGEF2/AKAP5/ADRB1/PDE4D	5
GO:0045236	MF	GO:0045236	CXCR chemokine receptor binding	5/1064	18/18496	0.00284902259180233	0.0398330635265074	0.0348104875456812	CXCL1/CXCL8/CXCL3/CXCL2/PPBP	5
GO:0098641	MF	GO:0098641	cadherin binding involved in cell-cell adhesion	5/1064	18/18496	0.00284902259180233	0.0398330635265074	0.0348104875456812	BAIAP2/ANXA2/PDLIM1/S100A11/ANXA1	5
GO:0042578	MF	GO:0042578	phosphoric ester hydrolase activity	34/1064	358/18496	0.00288979555747906	0.0400290199443396	0.0349817356957992	CHRM1/MPPED2/PTPRR/PTPRT/PPP3CA/PDE2A/PTPRG/LHPP/PDP1/PTPRN2/PPP3R1/PLCB1/GPLD1/CHRM3/PDE4A/PLPPR5/PLCXD3/PLPPR4/PPM1L/INPP4A/NT5DC3/PTPN5/DUSP5/SYNJ1/PPP3CB/PDE4D/PLCH1/PLCL2/PDE1A/GPCPD1/GDPD1/ENPP6/PPM1E/PTPRC	34
GO:0001735	MF	GO:0001735	prenylcysteine oxidase activity	2/1064	2/18496	0.00330630367695	0.0425677856305623	0.0372003868232187	PCYOX1L/PCYOX1	2
GO:0004351	MF	GO:0004351	glutamate decarboxylase activity	2/1064	2/18496	0.00330630367695	0.0425677856305623	0.0372003868232187	GAD1/GAD2	2
GO:0016524	MF	GO:0016524	latrotoxin receptor activity	2/1064	2/18496	0.00330630367695	0.0425677856305623	0.0372003868232187	ADGRL2/ADGRL1	2
GO:0019002	MF	GO:0019002	GMP binding	2/1064	2/18496	0.00330630367695	0.0425677856305623	0.0372003868232187	MPPED2/RAB26	2
GO:0047975	MF	GO:0047975	guanosine phosphorylase activity	2/1064	2/18496	0.00330630367695	0.0425677856305623	0.0372003868232187	LACC1/PNP	2
GO:0140787	MF	GO:0140787	phosphate ion uniporter activity	2/1064	2/18496	0.00330630367695	0.0425677856305623	0.0372003868232187	SLC17A7/UCP2	2
GO:0005004	MF	GO:0005004	GPI-linked ephrin receptor activity	3/1064	6/18496	0.00332916505265761	0.0425677856305623	0.0372003868232187	EPHA5/EPHA7/EPHA4	3
GO:0019834	MF	GO:0019834	phospholipase A2 inhibitor activity	3/1064	6/18496	0.00332916505265761	0.0425677856305623	0.0372003868232187	ANXA2/ANXA2P2/ANXA1	3
GO:0031698	MF	GO:0031698	beta-2 adrenergic receptor binding	3/1064	6/18496	0.00332916505265761	0.0425677856305623	0.0372003868232187	GRIA1/AKAP5/PDE4D	3
GO:0008179	MF	GO:0008179	adenylate cyclase binding	4/1064	12/18496	0.00371384175474548	0.0452255437032575	0.0395230265124162	GRIA1/AKAP5/CAP2/ADCY2	4
GO:0046875	MF	GO:0046875	ephrin receptor binding	6/1064	27/18496	0.00372575676716313	0.0452255437032575	0.0395230265124162	EFNA5/EFNB3/SIPA1L1/CHN1/CDK5R1/EPHA4	6
GO:0098918	MF	GO:0098918	structural constituent of synapse	6/1064	27/18496	0.00372575676716313	0.0452255437032575	0.0395230265124162	SHANK2/SHANK1/BSN/PCLO/ERC2/NEFL	6
GO:0099589	MF	GO:0099589	serotonin receptor activity	6/1064	27/18496	0.00372575676716313	0.0452255437032575	0.0395230265124162	CHRM1/HTR1E/HTR2A/CHRM3/HRH2/HRH1	6
GO:0099604	MF	GO:0099604	ligand-gated calcium channel activity	6/1064	27/18496	0.00372575676716313	0.0452255437032575	0.0395230265124162	RYR2/GRIN2B/ITPR1/GRIN2A/FKBP1B/GRIN2C	6
GO:0033218	MF	GO:0033218	amide binding	37/1064	405/18496	0.00373340299052423	0.0452255437032575	0.0395230265124162	RYR2/GPR22/CRYAB/PTH2R/GRIA1/GRIA2/PPP3CA/GRIA3/CABP1/CLSTN2/CCKBR/CACNA1A/SSTR1/SLC1A1/SLC1A3/GRIN2B/CLSTN1/NPY1R/PPP3R1/CACNA1B/MCHR1/NLGN1/GRIN2A/TRHDE/FKBP1B/ANPEP/ITGAM/EPHA4/PANK1/NFKBIA/GAD2/ITGA2/APBA2/MAG/HLA-DRA/TLR2/MSR1	37
GO:0022853	MF	GO:0022853	active monoatomic ion transmembrane transporter activity	25/1064	244/18496	0.00374864132299728	0.0452255437032575	0.0395230265124162	SLC8A2/SLC25A22/SLC17A7/SLC1A1/SLC1A3/SLC39A10/SLC9A6/SLC26A4/SLC1A2/SLC45A4/ATP2A2/ATP2B1/ATP2B3/SLC32A1/SLC9A7/SLC15A2/SLC11A1/ATP2B2/TCIRG1/SLC39A12/SLC12A5/SLC25A12/ATP6V1G2/ATP6V1C1/SLC6A15	25
GO:0015081	MF	GO:0015081	sodium ion transmembrane transporter activity	18/1064	157/18496	0.00405244765206183	0.048499693499876	0.0423843367061962	SLC8A2/HCN1/SCN3B/SHROOM2/SLC17A7/SLC1A1/GRIK3/SLC1A3/SCN2A/SLC9A6/GRIK2/SLC1A2/SCN3A/SLC9A7/SCN8A/SCN2B/SCN1A/SLC6A15	18
GO:0036122	MF	GO:0036122	BMP binding	5/1064	20/18496	0.00468439214060728	0.055617862240861	0.0486049710829928	CHRDL1/SOSTDC1/BMPR1B/BMPR2/GREM2	5
GO:0043178	MF	GO:0043178	alcohol binding	12/1064	89/18496	0.00487734782682655	0.0574528531412009	0.0502085868289977	ITPR1/PRKCE/OSBPL10/CAV1/SIDT1/RBP7/PTCH1/GRAMD1B/PLCL2/RBP4/XPR1/ABCG1	12
GO:0004859	MF	GO:0004859	phospholipase inhibitor activity	4/1064	13/18496	0.00512243519948912	0.0594043647940753	0.0519140311527171	ANXA5/ANXA2/ANXA2P2/ANXA1	4
GO:0019992	MF	GO:0019992	diacylglycerol binding	4/1064	13/18496	0.00512243519948912	0.0594043647940753	0.0519140311527171	RAPGEF2/UNC13A/RASGRP3/UNC13C	4
GO:0097110	MF	GO:0097110	scaffold protein binding	10/1064	68/18496	0.00528459691151189	0.0608135152278599	0.0531455009238686	GRIA1/AKAP5/BAIAP2/NLGN4X/GRIK2/NLGN1/SHANK1/PDE4D/BRAF/TREM1	10
GO:0005416	MF	GO:0005416	amino acid:monoatomic cation symporter activity	6/1064	29/18496	0.00542047457055213	0.0618079648973947	0.0540145598104167	SLC25A22/SLC1A1/SLC1A3/SLC1A2/SLC32A1/SLC6A15	6
GO:0004723	MF	GO:0004723	calcium-dependent protein serine/threonine phosphatase activity	3/1064	7/18496	0.00557759041520607	0.0618079648973947	0.0540145598104167	PPP3CA/PPP3R1/PPP3CB	3
GO:0008467	MF	GO:0008467	[heparan sulfate]-glucosamine 3-sulfotransferase 1 activity	3/1064	7/18496	0.00557759041520607	0.0618079648973947	0.0540145598104167	HS3ST4/HS3ST3B1/HS3ST2	3
GO:0009922	MF	GO:0009922	fatty acid elongase activity	3/1064	7/18496	0.00557759041520607	0.0618079648973947	0.0540145598104167	ELOVL1/ELOVL6/ELOVL4	3
GO:0098821	MF	GO:0098821	BMP receptor activity	3/1064	7/18496	0.00557759041520607	0.0618079648973947	0.0540145598104167	SOSTDC1/BMPR1B/BMPR2	3
GO:0044548	MF	GO:0044548	S100 protein binding	4/1064	14/18496	0.00684858899833665	0.0753344789817031	0.0658355072440721	S100B/ANXA2/ATP2A2/S100A11	4
GO:0042277	MF	GO:0042277	peptide binding	30/1064	325/18496	0.00733091968925925	0.0800515025922032	0.0699577583869381	GPR22/CRYAB/PTH2R/GRIA1/GRIA2/PPP3CA/GRIA3/CABP1/CLSTN2/CCKBR/CACNA1A/SSTR1/GRIN2B/CLSTN1/NPY1R/PPP3R1/CACNA1B/MCHR1/NLGN1/GRIN2A/TRHDE/ANPEP/ITGAM/EPHA4/NFKBIA/ITGA2/APBA2/HLA-DRA/TLR2/MSR1	30
GO:0001727	MF	GO:0001727	lipid kinase activity	7/1064	41/18496	0.00824645080473958	0.0893963072745682	0.0781242707817434	SPHK1/PIP4K2B/DGKB/DGKE/PI4KA/DGKZ/PIP5K1B	7
GO:0072341	MF	GO:0072341	modified amino acid binding	11/1064	84/18496	0.00854991843203699	0.092019266002355	0.0804164989972733	ANXA5/OSBPL10/ANXA2/SYT17/ANXA2P2/SYT13/GRAMD1B/CD300A/SYT4/SYT1/MARK1	11
GO:0005041	MF	GO:0005041	low-density lipoprotein particle receptor activity	4/1064	15/18496	0.0089195116688923	0.0946353862174673	0.0827027509724841	CXCL16/LRP1B/LRP12/OLR1	4
GO:0015556	MF	GO:0015556	C4-dicarboxylate transmembrane transporter activity	4/1064	15/18496	0.0089195116688923	0.0946353862174673	0.0827027509724841	SLC25A22/SLC1A1/UCP2/SLC25A12	4
GO:0004359	MF	GO:0004359	glutaminase activity	2/1064	3/18496	0.00953918847165018	0.0951375063572578	0.0831415584686984	GLS2/GLS	2
GO:0004731	MF	GO:0004731	purine-nucleoside phosphorylase activity	2/1064	3/18496	0.00953918847165018	0.0951375063572578	0.0831415584686984	LACC1/PNP	2
GO:0008940	MF	GO:0008940	nitrate reductase activity	2/1064	3/18496	0.00953918847165018	0.0951375063572578	0.0831415584686984	MTARC2/GPHN	2
GO:0017095	MF	GO:0017095	heparan sulfate 6-O-sulfotransferase activity	2/1064	3/18496	0.00953918847165018	0.0951375063572578	0.0831415584686984	HS6ST3/HS6ST2	2
GO:0033229	MF	GO:0033229	cysteine transmembrane transporter activity	2/1064	3/18496	0.00953918847165018	0.0951375063572578	0.0831415584686984	SLC1A1/SLC1A2	2
GO:0042988	MF	GO:0042988	X11-like protein binding	2/1064	3/18496	0.00953918847165018	0.0951375063572578	0.0831415584686984	CLSTN2/CLSTN1	2
GO:0050682	MF	GO:0050682	AF-2 domain binding	2/1064	3/18496	0.00953918847165018	0.0951375063572578	0.0831415584686984	PPARGC1B/ESRRG	2
GO:0098919	MF	GO:0098919	structural constituent of postsynaptic density	2/1064	3/18496	0.00953918847165018	0.0951375063572578	0.0831415584686984	SHANK2/SHANK1	2
GO:0099583	MF	GO:0099583	neurotransmitter receptor activity involved in regulation of postsynaptic cytosolic calcium ion concentration	2/1064	3/18496	0.00953918847165018	0.0951375063572578	0.0831415584686984	GRIA1/GRM5	2
GO:0008146	MF	GO:0008146	sulfotransferase activity	8/1064	53/18496	0.0103219152646261	0.102262153880004	0.0893678547135977	WSCD2/HS3ST4/HS6ST3/CHST1/HS6ST2/SULT4A1/HS3ST3B1/HS3ST2	8
GO:0099094	MF	GO:0099094	ligand-gated monoatomic cation channel activity	13/1064	110/18496	0.0105025145646535	0.103366853873168	0.0903332623912716	RYR2/HCN1/SHROOM2/KCNJ4/GRIK3/GRIN2B/ITPR1/KCNJ6/GRIK2/KCNJ3/GRIN2A/FKBP1B/GRIN2C	13
GO:0004016	MF	GO:0004016	adenylate cyclase activity	4/1064	16/18496	0.0113596896789939	0.111072521305718	0.0970673173808766	GUCY1B1/ADCY9/ADCY1/ADCY2	4
GO:0008201	MF	GO:0008201	heparin binding	18/1064	174/18496	0.0115091756374688	0.111803420478268	0.0977060570180192	TENM1/RSPO2/SLIT2/FGF2/RTN4RL1/NELL1/SLIT1/PCSK6/NELL2/CCN3/PTCH1/ANOS1/CXCL8/GREM2/ADAMTS3/HBEGF/CCL8/PTPRC	18
GO:0031267	MF	GO:0031267	small GTPase binding	26/1064	281/18496	0.0116168957960903	0.112121781360975	0.0979842755772099	GRIA1/RIMS4/RASGRP3/PAK1/TBC1D30/CDKL5/CCDC186/RAP1GAP/LRRK2/SYTL3/CAV1/ITPKA/FARP1/DMXL2/PAK3/FGD3/MYRIP/NCF2/BICD1/SGSM1/CYRIA/RIMS1/DENND5B/MYO5A/RIMS2/RNF41	26
GO:0098631	MF	GO:0098631	cell adhesion mediator activity	9/1064	65/18496	0.0117112575451434	0.112307956971375	0.0981469761880436	LRRC4C/BAIAP2/VCAM1/ANXA2/ITGA2/GLDN/PDLIM1/S100A11/ANXA1	9
GO:0019894	MF	GO:0019894	kinesin binding	7/1064	44/18496	0.0121127631749448	0.114761126535952	0.100290824062519	CLSTN2/PRC1/ATCAY/CLSTN1/KIF5A/KCNA2/KCNC1	7
GO:0001640	MF	GO:0001640	adenylate cyclase inhibiting G protein-coupled glutamate receptor activity	3/1064	9/18496	0.0122739172765724	0.114761126535952	0.100290824062519	GRIK3/GRM7/GRM5	3
GO:0030492	MF	GO:0030492	hemoglobin binding	3/1064	9/18496	0.0122739172765724	0.114761126535952	0.100290824062519	HBB/HBG2/HBD	3
GO:0098988	MF	GO:0098988	G protein-coupled glutamate receptor activity	3/1064	9/18496	0.0122739172765724	0.114761126535952	0.100290824062519	GRIK3/GRM7/GRM5	3
GO:0003925	MF	GO:0003925	G protein activity	7/1064	45/18496	0.0136515505902374	0.12684919057761	0.110854696522229	RERG/RAB27B/RASL10A/RASL11B/RAB27A/RIT2/CDC42	7
GO:0005154	MF	GO:0005154	epidermal growth factor receptor binding	6/1064	35/18496	0.0138240169750973	0.127658823424355	0.111562242255171	ITGA5/ERBB4/LINGO1/SLA/HBEGF/AREG	6
GO:0004115	MF	GO:0004115	3',5'-cyclic-AMP phosphodiesterase activity	4/1064	17/18496	0.0141907187123585	0.129447043863953	0.113124984857184	PDE2A/PDE4A/PDE4D/PDE1A	4
GO:0055102	MF	GO:0055102	lipase inhibitor activity	4/1064	17/18496	0.0141907187123585	0.129447043863953	0.113124984857184	ANXA5/ANXA2/ANXA2P2/ANXA1	4
GO:0015291	MF	GO:0015291	secondary active transmembrane transporter activity	26/1064	286/18496	0.0143188174109642	0.129823944526075	0.113454361878262	SLC8A2/SLC35D2/SLC25A22/SLC17A7/SLC1A1/SLC1A3/SLC39A10/SLC44A1/SLC9A6/SLC26A4/SLC1A2/SLC45A4/SLC2A12/SLC32A1/SLC16A14/SLC9A7/SLC15A2/SLC11A1/UCP2/SLCO1C1/SLC39A12/SLC12A5/SLC25A12/SLC44A5/SLC16A7/SLC6A15	26
GO:0001618	MF	GO:0001618	virus receptor activity	10/1064	79/18496	0.0148821392476544	0.133826936087603	0.116952613721364	EFNB3/HTR2A/CXCR4/ITGA5/CD55/ANPEP/ITGA2/MOG/XPR1/ICAM1	10
GO:0004435	MF	GO:0004435	phosphatidylinositol phospholipase C activity	5/1064	26/18496	0.0149392368493514	0.133826936087603	0.116952613721364	CHRM1/PLCB1/CHRM3/PLCH1/PLCL2	5
GO:0005178	MF	GO:0005178	integrin binding	16/1064	154/18496	0.0159460647009893	0.141995909480238	0.124091556131759	TLN2/ITGA9/FGF2/SPP1/TSPAN8/VCAM1/ITGAX/ITGA5/NRG1/CCN3/CD9/ITGAM/ITGA2/THY1/ICAM1/TGFBI	16
GO:0140272	MF	GO:0140272	exogenous protein binding	10/1064	80/18496	0.0161603468897279	0.142727396052541	0.124730809103051	EFNB3/HTR2A/CXCR4/ITGA5/CD55/ANPEP/ITGA2/MOG/XPR1/ICAM1	10
GO:0043177	MF	GO:0043177	organic acid binding	20/1064	207/18496	0.0162190222786978	0.142727396052541	0.124730809103051	RYR2/CYP26B1/SLC1A1/SLC1A3/GRM7/GRIN2B/ST8SIA3/VDR/GRIN3A/ALOX5AP/ACOX1/GLRB/RBP7/HBB/HBA2/FABP7/GAD2/HBG2/MAG/HBD	20
GO:0019001	MF	GO:0019001	guanyl nucleotide binding	34/1064	403/18496	0.0165344428344307	0.143811200466909	0.125677955938574	MPPED2/PDE2A/RAB26/ATL2/RNF112/PRKG1/PIP4K2B/RERG/RAB40C/RAB27B/RHOBTB2/GUCY1B1/DAPK1/SEPTIN10/RASL10A/RAB3B/RASD1/LRRK2/RASL11B/GSPT2/RAB9B/RAB27A/ARL15/ARHGAP35/RIT2/TUBB6/DIRAS2/RAB6B/SEPTIN4/DNM1/RRAD/CDC42/RAC2/RAB40B	34
GO:0032561	MF	GO:0032561	guanyl ribonucleotide binding	34/1064	403/18496	0.0165344428344307	0.143811200466909	0.125677955938574	MPPED2/PDE2A/RAB26/ATL2/RNF112/PRKG1/PIP4K2B/RERG/RAB40C/RAB27B/RHOBTB2/GUCY1B1/DAPK1/SEPTIN10/RASL10A/RAB3B/RASD1/LRRK2/RASL11B/GSPT2/RAB9B/RAB27A/ARL15/ARHGAP35/RIT2/TUBB6/DIRAS2/RAB6B/SEPTIN4/DNM1/RRAD/CDC42/RAC2/RAB40B	34
GO:0005522	MF	GO:0005522	profilin binding	3/1064	10/18496	0.0167933904543108	0.144384552411776	0.126179013576854	WIPF1/VASP/PCLO	3
GO:0015114	MF	GO:0015114	phosphate ion transmembrane transporter activity	3/1064	10/18496	0.0167933904543108	0.144384552411776	0.126179013576854	SLC17A7/UCP2/XPR1	3
GO:0042887	MF	GO:0042887	amide transmembrane transporter activity	7/1064	47/18496	0.0171399651294775	0.146031965141934	0.127618703001887	SLC25A22/SLC17A7/SLC1A1/SLC1A3/SLC1A2/SLC15A2/SLC25A12	7
GO:0004708	MF	GO:0004708	MAP kinase kinase activity	4/1064	18/18496	0.0174312033182317	0.146031965141934	0.127618703001887	MAP2K4/PAK3/BRAF/MAP3K9	4
GO:0030228	MF	GO:0030228	lipoprotein particle receptor activity	4/1064	18/18496	0.0174312033182317	0.146031965141934	0.127618703001887	CXCL16/LRP1B/LRP12/OLR1	4
GO:0045296	MF	GO:0045296	cadherin binding	29/1064	334/18496	0.0180147244483113	0.146031965141934	0.127618703001887	PPL/PTPRT/MPP7/MRTFB/CDH13/BAIAP2/EEF1D/PI4KA/CDH8/CDH10/ANXA2/VASP/CDH9/PAK6/CTNNA2/CDK5R1/CDH6/BMPR2/TES/GPRC5A/CDH12/HSPA5/CDH18/ANLN/CDH19/PDLIM1/S100A11/CLIC1/ANXA1	29
GO:0005219	MF	GO:0005219	ryanodine-sensitive calcium-release channel activity	2/1064	4/18496	0.0183516105927029	0.146031965141934	0.127618703001887	RYR2/FKBP1B	2
GO:0010855	MF	GO:0010855	adenylate cyclase inhibitor activity	2/1064	4/18496	0.0183516105927029	0.146031965141934	0.127618703001887	ADGRV1/GRM7	2
GO:0015467	MF	GO:0015467	G-protein activated inward rectifier potassium channel activity	2/1064	4/18496	0.0183516105927029	0.146031965141934	0.127618703001887	KCNJ6/KCNJ3	2
GO:0030160	MF	GO:0030160	synaptic receptor adaptor activity	2/1064	4/18496	0.0183516105927029	0.146031965141934	0.127618703001887	SHANK2/SHANK1	2
GO:0098879	MF	GO:0098879	structural constituent of postsynaptic specialization	2/1064	4/18496	0.0183516105927029	0.146031965141934	0.127618703001887	SHANK2/SHANK1	2
GO:0099511	MF	GO:0099511	voltage-gated calcium channel activity involved in regulation of cytosolic calcium levels	2/1064	4/18496	0.0183516105927029	0.146031965141934	0.127618703001887	CACNB2/TSPOAP1	2
GO:0099530	MF	GO:0099530	G protein-coupled receptor activity involved in regulation of postsynaptic membrane potential	2/1064	4/18496	0.0183516105927029	0.146031965141934	0.127618703001887	ADRB1/GRM5	2
GO:0099626	MF	GO:0099626	voltage-gated calcium channel activity involved in regulation of presynaptic cytosolic calcium levels	2/1064	4/18496	0.0183516105927029	0.146031965141934	0.127618703001887	CACNB2/TSPOAP1	2
GO:0106262	MF	GO:0106262	1-acylglycerophosphoethanolamine O-acyltransferase activity	2/1064	4/18496	0.0183516105927029	0.146031965141934	0.127618703001887	MBOAT1/LPCAT4	2
GO:0106263	MF	GO:0106263	1-acylglycerophosphoserine O-acyltransferase activity	2/1064	4/18496	0.0183516105927029	0.146031965141934	0.127618703001887	MBOAT1/LPCAT4	2
