# Supplementary material for: Integrated bioinformatics and experimental validation identify ATF3 as a key gene in secondary brain damage after intracerebral hemorrhage
Source: PLoS One. 2025 Jul 18;20(7):e0328530. doi: 10.1371/journal.pone.0328530 (PMC12273966; doi:10.1371/journal.pone.0328530)
Supplement: S3 Table — (CSV) [file pone.0328530.s003.csv]

	category	subcategory	ID	Description	GeneRatio	BgRatio	pvalue	p.adjust	qvalue	geneID	Count	RichFactor	FoldEnrichment
hsa04724	Organismal Systems	Nervous system	hsa04724	Glutamatergic synapse	36/508	116/8541	3.37746571161071e-17	1.07065663058059e-14	8.31923133175691e-15	PRKCB/GRIA1/GRIA2/PPP3CA/GRIA3/CACNA1A/SLC17A7/SLC1A1/GRIK3/SLC1A3/GRM7/GRIN2B/ITPR1/DLGAP1/LZTS3/PPP3R1/PLCB1/HOMER3/SHANK2/GRM5/GRIK2/KCNJ3/ADCY9/GNG3/GRIN2A/GLS2/SLC1A2/SHANK1/GRK3/ADCY1/GRIN3A/GRIN2C/PPP3CB/GNB5/ADCY2/GLS	36	0.310344827586207	5.21782514254684
hsa05033	Human Diseases	Substance dependence	hsa05033	Nicotine addiction	20/508	41/8541	1.781469959564e-14	2.82362988590894e-12	2.1940208975683e-12	GRIA1/GRIA2/GRIA3/CACNA1A/SLC17A7/GRIN2B/GABRA2/GABRB1/CACNA1B/GABRD/GRIN2A/GABRA4/GRIN3A/SLC32A1/GABRB2/GRIN2C/GABRG2/GABRA1/GABRB3/GABRA5	20	0.48780487804878	8.20145957365085
hsa04727	Organismal Systems	Nervous system	hsa04727	GABAergic synapse	28/508	89/8541	8.22854743154437e-14	8.69483178599856e-12	6.7560705227417e-12	PRKCB/CACNA1A/GABRA2/KCNJ6/GABRB1/CACNA1B/GABRD/ADCY9/GNG3/GLS2/GPHN/GABRA4/ADCY1/SLC32A1/GABRB2/GNB5/ABAT/GAD1/GABRG2/GABRA1/GAD2/SLC12A5/GABBR2/GABRB3/ADCY2/NSF/GLS/GABRA5	28	0.314606741573034	5.28948066884898
hsa05032	Human Diseases	Substance dependence	hsa05032	Morphine addiction	27/508	91/8541	1.12703776027336e-12	8.93177425016634e-11	6.94017989220961e-11	PRKCB/PDE2A/CACNA1A/GABRA2/KCNJ6/GABRB1/CACNA1B/KCNJ3/GABRD/PDE4A/ADCY9/GNG3/GRK3/GABRA4/ADCY1/SLC32A1/GABRB2/PDE4D/GNB5/ARRB1/GABRG2/GABRA1/PDE1A/GABBR2/GABRB3/ADCY2/GABRA5	27	0.296703296703297	4.9884701912261
hsa04360	Organismal Systems	Development and regeneration	hsa04360	Axon guidance	39/508	184/8541	1.65860769141632e-12	1.05155727635795e-10	8.17082525876671e-11	EPHB6/NTN4/EFNA5/EPHA5/EFNB3/FZD3/SLIT2/NGEF/PPP3CA/CAMK2A/LRRC4/LRRC4C/EPHA7/EPHB1/PAK1/CAMK2B/BMPR1B/ROBO2/PPP3R1/CXCR4/SLIT1/UNC5A/PLXNC1/PAK6/UNC5D/BMPR2/GSK3B/PAK5/PLXNA1/PPP3CB/PTCH1/CDK5/SRGAP3/PAK3/L1CAM/SEMA3B/EPHA4/CDC42/RAC2	39	0.21195652173913	3.56362333105101
hsa04020	Environmental Information Processing	Signal transduction	hsa04020	Calcium signaling pathway	45/508	254/8541	2.21567668668456e-11	1.17061584946501e-09	9.09593587165242e-10	CHRM1/RYR2/CACNA1I/CAMK1G/SLC8A2/PRKCB/SPHK1/CACNA1E/PPP3CA/ADORA2B/CAMK1D/CAMK2A/HTR2A/CCKBR/CACNA1A/FGF2/ADRB1/CAMK4/CAMK2B/ADRA1A/GRIN2B/ITPR1/PPP3R1/CXCR4/PLCB1/CHRM3/CACNA1B/GRM5/HRH2/ADCY9/ERBB4/GRIN2A/HRH1/ITPKA/ATP2A2/ATP2B1/ADCY1/GRIN3A/ATP2B3/GRIN2C/NTRK2/PPP3CB/ATP2B2/PDE1A/ADCY2	45	0.177165354330709	2.97867970735941
hsa04723	Organismal Systems	Nervous system	hsa04723	Retrograde endocannabinoid signaling	30/508	149/8541	2.44702833573001e-09	1.10815426060916e-07	8.61059594828305e-08	CNR1/PRKCB/GRIA1/GRIA2/GRIA3/CACNA1A/SLC17A7/GABRA2/ITPR1/KCNJ6/GABRB1/PLCB1/CACNA1B/MAPK8/GRM5/KCNJ3/GABRD/ADCY9/GNG3/GABRA4/ADCY1/SLC32A1/GABRB2/GNB5/GABRG2/GABRA1/RIMS1/GABRB3/ADCY2/GABRA5	30	0.201342281879195	3.3851661998626
hsa04024	Environmental Information Processing	Signal transduction	hsa04024	cAMP signaling pathway	38/508	226/8541	3.98011673731998e-09	1.57712125716304e-07	1.22545699543799e-07	CHRM1/RYR2/HTR1E/GRIA1/GRIA2/GRIA3/CAMK2A/VIP/ADRB1/SSTR1/PAK1/CAMK4/SST/CAMK2B/GRIN2B/NPY1R/MAPK8/PDE4A/ADCY9/GRIN2A/SOX9/ATP2A2/ATP2B1/ADCY1/GRIN3A/ACOX1/ATP2B3/GRIN2C/PTCH1/PDE4D/BRAF/ATP2B2/ATP1B2/NFKBIA/HCAR3/GABBR2/ADCY2/RAC2	38	0.168141592920354	2.82696327782036
hsa04713	Organismal Systems	Environmental adaptation	hsa04713	Circadian entrainment	23/508	97/8541	7.1012951652901e-09	2.5012339637744e-07	1.94351236102676e-07	RYR2/CACNA1I/PRKCB/GRIA1/GRIA2/GRIA3/CAMK2A/PRKG1/CAMK2B/GRIN2B/ITPR1/KCNJ6/GUCY1B1/PLCB1/RASD1/KCNJ3/ADCY9/GNG3/GRIN2A/ADCY1/GRIN2C/GNB5/ADCY2	23	0.237113402061856	3.98658576183132
hsa04721	Organismal Systems	Nervous system	hsa04721	Synaptic vesicle cycle	20/508	79/8541	2.0893821692031e-08	6.62334147637383e-07	5.146478185195e-07	UNC13A/STX1A/CACNA1A/SLC17A7/SLC1A1/SLC1A3/UNC13C/CACNA1B/SLC1A2/SLC32A1/CPLX2/TCIRG1/SYT1/STXBP1/RIMS1/ATP6V1G2/ATP6V1C1/DNM1/NSF/SNAP25	20	0.253164556962025	4.25645370278082
hsa04921	Organismal Systems	Endocrine system	hsa04921	Oxytocin signaling pathway	29/508	155/8541	2.59214355374959e-08	7.47008642307836e-07	5.80441714428138e-07	RYR2/CACNA2D3/CACNG3/CAMK1G/MEF2C/PRKCB/PRKAA2/PPP3CA/CAMK1D/CACNG8/CAMK2A/CACNB2/KCNJ4/CACNA2D1/CAMK4/CAMK2B/ITPR1/KCNJ6/GUCY1B1/PPP3R1/PLCB1/CACNB3/KCNJ3/ADCY9/EEF2K/ADCY1/PPP3CB/PIK3R5/ADCY2	29	0.187096774193548	3.14565659131318
hsa04080	Environmental Information Processing	Signaling molecules and interaction	hsa04080	Neuroactive ligand-receptor interaction	49/508	370/8541	7.61740109986059e-08	2.01226345721317e-06	1.56357180470823e-06	CHRM1/CNR1/HTR1E/PTH2R/GRIA1/GRIA2/GRIA3/THRB/ADORA2B/HTR2A/ADM/CCKBR/VIP/ADRB1/SSTR1/SST/GRIK3/ADRA1A/GRM7/GRIN2B/GABRA2/GPR83/NPY1R/GABRB1/CHRM3/C5AR1/RXFP1/GRM5/GRIK2/GABRD/MCHR1/HRH2/GRIN2A/HRH1/GABRA4/GRIN3A/GLRB/GABRB2/GRIN2C/PNOC/TAC1/GABRG2/GABRA1/CCK/PTGER4/GABBR2/GABRB3/P2RY14/GABRA5	49	0.132432432432432	2.22658544371143
hsa04720	Organismal Systems	Nervous system	hsa04720	Long-term potentiation	17/508	67/8541	2.33974528295478e-07	5.70537888228203e-06	4.43320158875642e-06	PRKCB/GRIA1/GRIA2/PPP3CA/CAMK2A/CAMK4/CAMK2B/GRIN2B/ITPR1/PPP3R1/PLCB1/GRM5/GRIN2A/ADCY1/GRIN2C/PPP3CB/BRAF	17	0.253731343283582	4.26598307674227
hsa04728	Organismal Systems	Nervous system	hsa04728	Dopaminergic synapse	23/508	132/8541	2.6607112464263e-06	5.76066071083863e-05	4.47615675356546e-05	PRKCB/GRIA1/GRIA2/PPP3CA/GRIA3/CAMK2A/CACNA1A/CAMK2B/GRIN2B/ITPR1/KCNJ6/PLCB1/CACNA1B/MAPK8/KCNJ3/GNG3/GRIN2A/GSK3B/KIF5A/PPP3CB/GNB5/ARRB1/SCN1A	23	0.174242424242424	2.92953650680029
hsa04010	Environmental Information Processing	Signal transduction	hsa04010	MAPK signaling pathway	39/508	300/8541	2.75910569024009e-06	5.76066071083863e-05	4.47615675356546e-05	CACNA2D3/CACNA1I/CACNG3/EFNA5/MEF2C/PRKCB/PTPRR/CACNA1E/PPP3CA/RAPGEF2/NLK/DDIT3/CACNG8/MAP3K21/CACNB2/CACNA1A/FGF2/CACNA2D1/RASGRP3/PAK1/PPP3R1/CACNB3/CACNA1B/MAPK8/MAP4K4/ERBB4/MAP2K4/PTPN5/NTRK2/DUSP5/PPP3CB/BRAF/ARRB1/IL1R1/HSPA6/MAP3K9/CDC42/RAC2/AREG	39	0.13	2.18568897637795
hsa05414	Human Diseases	Cardiovascular disease	hsa05414	Dilated cardiomyopathy	20/508	105/8541	2.90758900231603e-06	5.76066071083863e-05	4.47615675356546e-05	RYR2/CACNA2D3/CACNG3/SLC8A2/TNNT2/CACNG8/CACNB2/ITGA9/CACNA2D1/ADRB1/CACNB3/ITGA5/ADCY9/TPM2/SNTB2/ATP2A2/ADCY1/TPM4/ITGA2/ADCY2	20	0.19047619047619	3.20247469066367
hsa04261	Organismal Systems	Circulatory system	hsa04261	Adrenergic signaling in cardiomyocytes	25/508	154/8541	3.73736642737307e-06	6.80075358524879e-05	5.28433119358531e-05	RYR2/CACNA2D3/CACNG3/SLC8A2/TNNT2/CACNG8/CAMK2A/CACNB2/CACNA2D1/ADRB1/CAMK2B/ADRA1A/PLCB1/CACNB3/ADCY9/TPM2/ATP2A2/ATP2B1/ADCY1/TPM4/ATP2B3/PIK3R5/ATP2B2/ATP1B2/ADCY2	25	0.162337662337662	2.72938183863381
hsa04725	Organismal Systems	Nervous system	hsa04725	Cholinergic synapse	21/508	116/8541	3.86162664146619e-06	6.80075358524879e-05	5.28433119358531e-05	CHRM1/KCNQ5/PRKCB/CAMK2A/KCNJ4/CACNA1A/CAMK4/CAMK2B/ITPR1/KCNJ6/PLCB1/CHRM3/CACNA1B/KCNJ3/ADCY9/GNG3/KCNQ2/ADCY1/PIK3R5/GNB5/ADCY2	21	0.181034482758621	3.04373133315232
hsa04022	Environmental Information Processing	Signal transduction	hsa04022	cGMP-PKG signaling pathway	26/508	166/8541	4.73447166188305e-06	7.8990921937733e-05	6.13776381651321e-05	SLC8A2/MEF2C/PPP3CA/PDE2A/KCNMB2/PRKG1/ADRB1/ADRA1A/ITPR1/PRKCE/VASP/GUCY1B1/PPP3R1/PLCB1/ADCY9/MEF2D/IRS1/ATP2A2/ATP2B1/ADCY1/ATP2B3/PPP3CB/PIK3R5/ATP2B2/ATP1B2/ADCY2	26	0.156626506024096	2.63336021250356
hsa04062	Organismal Systems	Immune system	hsa04062	Chemokine signaling pathway	28/508	193/8541	9.31689592126992e-06	0.000138434794784113	0.000107566800529578	PRKCB/SHC3/PAK1/CXCL16/CXCR4/PLCB1/ADCY9/GNG3/GRK3/ADCY1/GSK3B/CXCL1/CCL20/FGR/PIK3R5/BRAF/GNB5/ARRB1/CXCL8/CXCL3/NFKBIA/CXCL2/PPBP/CCL8/ADCY2/CDC42/CXCL14/RAC2	28	0.145077720207254	2.43919056750031
hsa05031	Human Diseases	Substance dependence	hsa05031	Amphetamine addiction	15/508	69/8541	9.58399947582322e-06	0.000138434794784113	0.000107566800529578	PRKCB/GRIA1/GRIA2/PPP3CA/GRIA3/STX1A/CAMK2A/CAMK4/CAMK2B/GRIN2B/PPP3R1/GRIN2A/GRIN3A/GRIN2C/PPP3CB	15	0.217391304347826	3.65499828825745
hsa04012	Environmental Information Processing	Signal transduction	hsa04012	ErbB signaling pathway	17/508	86/8541	9.60746209858198e-06	0.000138434794784113	0.000107566800529578	PRKCB/CAMK2A/SHC3/PAK1/CAMK2B/MAPK8/PAK6/ERBB4/MAP2K4/NRG1/GSK3B/PAK5/PAK3/BRAF/HBEGF/NRG3/AREG	17	0.197674418604651	3.32349844350852
hsa04925	Organismal Systems	Endocrine system	hsa04925	Aldosterone synthesis and secretion	18/508	98/8541	1.53945228582472e-05	0.000212176684611494	0.000164865828321732	CACNA1I/CAMK1G/PRKCB/PDE2A/CAMK1D/CAMK2A/CAMK4/CAMK2B/ITPR1/PRKCE/PLCB1/ADCY9/ATP2B1/ADCY1/ATP2B3/ATP2B2/ATP1B2/ADCY2	18	0.183673469387755	3.08810059456854
hsa05410	Human Diseases	Cardiovascular disease	hsa05410	Hypertrophic cardiomyopathy	18/508	99/8541	1.77983519852483e-05	0.000235086565805154	0.000182667296690706	RYR2/CACNA2D3/CACNG3/SLC8A2/PRKAA2/TNNT2/CACNG8/CACNB2/ITGA9/CACNA2D1/CACNB3/ITGA5/TPM2/SNTB2/ATP2A2/TPM4/ITGA2/IL6	18	0.181818181818182	3.05690765926986
hsa04911	Organismal Systems	Endocrine system	hsa04911	Insulin secretion	16/508	86/8541	3.86257701321189e-05	0.000489774765275267	0.000380565482564876	RYR2/PRKCB/KCNMB2/STX1A/CAMK2A/CAMK2B/PLCB1/CHRM3/ADCY9/ADCY1/CCK/ATP1B2/PCLO/ADCY2/SNAP25/RIMS2	16	0.186046511627907	3.12799853506684
hsa04514	Environmental Information Processing	Signaling molecules and interaction	hsa04514	Cell adhesion molecules	22/508	158/8541	0.000155955325957076	0.00190145532032282	0.00147747150906704	SLITRK4/SLITRK5/NRXN3/LRRC4/ITGA9/LRRC4C/NEGR1/SLITRK1/CADM1/NRXN1/VCAM1/SLITRK3/NLGN4X/NLGN1/CNTNAP1/L1CAM/ITGAM/CLDN10/ICAM1/MAG/HLA-DRA/PTPRC	22	0.139240506329114	2.34104953652945
hsa04260	Organismal Systems	Circulatory system	hsa04260	Cardiac muscle contraction	15/508	87/8541	0.000164971951092138	0.00193689290726696	0.00150500727312126	RYR2/CACNA2D3/CACNG3/SLC8A2/TNNT2/CACNG8/CACNB2/CACNA2D1/CACNB3/SLC9A6/TPM2/ATP2A2/TPM4/SLC9A7/ATP1B2	15	0.172413793103448	2.89879174585935
hsa04970	Organismal Systems	Digestive system	hsa04970	Salivary secretion	16/508	97/8541	0.000172621492210434	0.00195432189395385	0.00151854996906923	PRKCB/PRKG1/ADRB1/ADRA1A/ITPR1/GUCY1B1/PLCB1/CHRM3/ADCY9/ATP2B1/ADCY1/ATP2B3/ATP2B2/ATP1B2/LYZ/ADCY2	16	0.164948453608247	2.77327705170874
hsa05120	Human Diseases	Infectious disease: bacterial	hsa05120	Epithelial cell signaling in Helicobacter pylori infection	13/508	71/8541	0.000240569382165402	0.00262967221194594	0.00204331163073336	PAK1/MAPK8/MAP2K4/CXCL1/TCIRG1/CXCL8/CXCL3/NFKBIA/ATP6V1G2/CXCL2/ATP6V1C1/HBEGF/CDC42	13	0.183098591549296	3.07843517799712
hsa04726	Organismal Systems	Nervous system	hsa04726	Serotonergic synapse	17/508	115/8541	0.000422883409670446	0.00446846802885104	0.00347209536360998	PRKCB/HTR1E/HTR2A/CACNA1A/ITPR1/KCNJ6/GABRB1/PLCB1/CACNA1B/KCNJ3/GNG3/CYP4X1/GABRB2/PTGS1/BRAF/GNB5/GABRB3	17	0.147826086956522	2.48539883601506
hsa05417	Human Diseases	Cardiovascular disease	hsa05417	Lipid and atherosclerosis	26/508	216/8541	0.000445723511540731	0.00455788235994877	0.00354157221393994	PPP3CA/DDIT3/CAMK2A/CAMK2B/VCAM1/ITPR1/PPP3R1/PLCB1/MAPK8/MAP2K4/GSK3B/CXCL1/PPP3CB/HSPA5/NCF2/CXCL8/CXCL3/NFKBIA/IL6/OLR1/CXCL2/HSPA6/ICAM1/CDC42/TLR2/ABCG1	26	0.12037037037037	2.02378608923885
hsa04971	Organismal Systems	Digestive system	hsa04971	Gastric acid secretion	13/508	76/8541	0.000481424176725496	0.00476910825068695	0.00370569925505809	PRKCB/CAMK2A/CCKBR/SST/CAMK2B/ITPR1/PLCB1/CHRM3/HRH2/ADCY9/ADCY1/ATP1B2/ADCY2	13	0.171052631578947	2.87590654786573
hsa05412	Human Diseases	Cardiovascular disease	hsa05412	Arrhythmogenic right ventricular cardiomyopathy	14/508	86/8541	0.000498914313993575	0.00479260113745343	0.00372395373124391	RYR2/CACNA2D3/CACNG3/SLC8A2/CACNG8/CACNB2/ITGA9/CACNA2D1/CACNB3/ITGA5/CTNNA2/SNTB2/ATP2A2/ITGA2	14	0.162790697674419	2.73699871818348
hsa04371	Environmental Information Processing	Signal transduction	hsa04371	Apelin signaling pathway	19/508	140/8541	0.00059819635573932	0.00557730131674601	0.00433368257718269	RYR2/SLC8A2/MEF2C/SPHK1/PRKAA2/SPP1/CAMK4/ITPR1/PRKCE/PLCB1/ADCY9/MEF2D/GNG3/ADCY1/SERPINE1/PIK3R5/GNB5/PPARGC1A/ADCY2	19	0.135714285714286	2.28176321709786
hsa04961	Organismal Systems	Excretory system	hsa04961	Endocrine and other factor-regulated calcium reabsorption	10/508	53/8541	0.000972819485635163	0.00881096505560991	0.00684630856056025	SLC8A2/PRKCB/PLCB1/VDR/ADCY9/ATP2B1/ATP2B3/ATP2B2/ATP1B2/DNM1	10	0.188679245283019	3.17226266528005
hsa04928	Organismal Systems	Endocrine system	hsa04928	Parathyroid hormone synthesis, secretion and action	16/508	115/8541	0.00121092731566379	0.0106628877518173	0.0082852921598049	MEF2C/PRKCB/MMP16/ITPR1/PLCB1/VDR/PDE4A/ADCY9/MEF2D/ADCY1/SGK1/PDE4D/BRAF/ARRB1/HBEGF/ADCY2	16	0.139130434782609	2.33919890448477
hsa04810	Cellular Processes	Cell motility	hsa04810	Regulation of actin cytoskeleton	26/508	232/8541	0.00130824855304764	0.0112085078734082	0.00870925068031715	CHRM1/PIP4K2B/ITGA9/FGF2/BAIAP2/PAK1/MSN/ITGAX/CXCR4/CHRM3/ITGA5/PAK6/PIP5K1B/ACTR3B/PAK5/ARHGAP35/PAK3/FGD3/BRAF/ITGAM/ARHGEF4/ITGA2/CYRIA/MYH10/CDC42/RAC2	26	0.112068965517241	1.88421463480858
hsa04972	Organismal Systems	Digestive system	hsa04972	Pancreatic secretion	15/508	106/8541	0.00143292423951377	0.0119536048401543	0.00928820698188979	RYR2/PRKCB/RAB27B/ITPR1/PLCB1/CHRM3/ADCY9/ATP2A2/ATP2B1/ADCY1/ATP2B3/ATP2B2/CCK/ATP1B2/ADCY2	15	0.141509433962264	2.37919699896004
hsa04750	Organismal Systems	Sensory system	hsa04750	Inflammatory mediator regulation of TRP channels	14/508	99/8541	0.00205520367315958	0.0167051170356817	0.0129802337252184	PRKCB/CAMK2A/HTR2A/CAMK2B/ITPR1/PRKCE/PLCB1/MAPK8/ADCY9/HRH1/ADCY1/PTGER4/IL1R1/ADCY2	14	0.141414141414141	2.37759484609878
hsa04510	Cellular Processes	Cellular community - eukaryotes	hsa04510	Focal adhesion	23/508	203/8541	0.00211474700755118	0.0167593700348431	0.013022389467552	PRKCB/TLN2/ITGA9/SHC3/SPP1/PAK1/VASP/MAPK8/ITGA5/PAK6/CAV1/PIP5K1B/GSK3B/COL9A2/PAK5/ARHGAP35/PAK3/BRAF/ITGA2/COL6A3/COL4A1/CDC42/RAC2	23	0.113300492610837	1.90492029013615
hsa00534	Metabolism	Glycan biosynthesis and metabolism	hsa00534	Glycosaminoglycan biosynthesis - heparan sulfate / heparin	6/508	24/8541	0.00230374032339459	0.0178118459150265	0.0138401857682756	GLCE/XYLT1/HS6ST3/HS6ST2/HS3ST3B1/HS3ST2	6	0.25	4.20324803149606
hsa04730	Organismal Systems	Nervous system	hsa04730	Long-term depression	10/508	60/8541	0.00258937336774235	0.0195436037517696	0.0151857986980378	PRKCB/GRIA1/GRIA2/GRIA3/PRKG1/CACNA1A/ITPR1/GUCY1B1/PLCB1/BRAF	10	0.166666666666667	2.80216535433071
hsa04310	Environmental Information Processing	Signal transduction	hsa04310	Wnt signaling pathway	20/508	174/8541	0.00340740122249504	0.025119678779789	0.0195185284226154	WIF1/FZD3/PRKCB/RSPO2/PPP3CA/NLK/SERPINF1/CAMK2A/CAMK2B/ZNRF3/FZD7/PRICKLE2/PPP3R1/PLCB1/MAPK8/BTRC/GSK3B/PRICKLE1/PPP3CB/RAC2	20	0.114942528735632	1.9325278305729
hsa05323	Human Diseases	Immune disease	hsa05323	Rheumatoid arthritis	13/508	95/8541	0.00392235237286907	0.0282587659590794	0.0219576663935733	CTSL/CXCL1/CCL20/TCIRG1/CXCL8/CXCL3/IL6/ATP6V1G2/CXCL2/ATP6V1C1/ICAM1/HLA-DRA/TLR2	13	0.136842105263158	2.30072523829258
hsa04668	Environmental Information Processing	Signal transduction	hsa04668	TNF signaling pathway	15/508	119/8541	0.00449953138675173	0.0316966988800066	0.0246290139064305	VCAM1/BAG4/MAPK8/TNFAIP3/MAP2K4/CXCL1/CFLAR/CCL20/TNFRSF1B/CXCL3/NFKBIA/IL6/CXCL2/ICAM1/LIF	15	0.126050420168067	2.11928472176272
hsa04742	Organismal Systems	Sensory system	hsa04742	Taste transduction	12/508	86/8541	0.00467693086515491	0.0317915456853004	0.024702711905563	HTR1E/CACNA1A/GABRA2/SCN2A/PLCB1/CHRM3/GABRA4/SCN3A/GABRA1/PDE1A/GABBR2/GABRA5	12	0.13953488372093	2.34599890130013
hsa04929	Organismal Systems	Endocrine system	hsa04929	GnRH secretion	10/508	65/8541	0.00471357301958713	0.0317915456853004	0.024702711905563	CACNA1I/PRKCB/HCN1/SPP1/ITPR1/KCNJ6/PLCB1/KCNJ3/ARRB1/GABBR2	10	0.153846153846154	2.58661417322835
hsa05134	Human Diseases	Infectious disease: bacterial	hsa05134	Legionellosis	9/508	56/8541	0.00536779247793549	0.0353631925105238	0.0274779579859292	CXCL1/ITGAM/CXCL8/CXCL3/NFKBIA/IL6/CXCL2/HSPA6/TLR2	9	0.160714285714286	2.70208802024747
hsa05143	Human Diseases	Infectious disease: parasitic	hsa05143	African trypanosomiasis	7/508	37/8541	0.00546623480446583	0.0353631925105238	0.0274779579859292	PRKCB/VCAM1/PLCB1/HBB/HBA2/IL6/ICAM1	7	0.189189189189189	3.18083634815918
hsa04270	Organismal Systems	Circulatory system	hsa04270	Vascular smooth muscle contraction	16/508	134/8541	0.00580937613518422	0.036831444697068	0.0286188213817496	PRKCB/ADORA2B/KCNMB2/ADM/PRKG1/ADRA1A/ITPR1/PRKCE/GUCY1B1/PLCB1/ADCY9/ADCY1/BRAF/PPP1R14A/MYH10/ADCY2	16	0.119402985074627	2.00752144787872
hsa05146	Human Diseases	Infectious disease: parasitic	hsa05146	Amoebiasis	13/508	103/8541	0.00781313131207531	0.0485639730574093	0.0377352472038312	PRKCB/PLCB1/ADCY1/CXCL1/ITGAM/CXCL8/CXCL3/IL6/IL1R1/CXCL2/IL1R2/COL4A1/TLR2	13	0.12621359223301	2.12202813240578
hsa04540	Cellular Processes	Cellular community - eukaryotes	hsa04540	Gap junction	12/508	92/8541	0.00804314441721346	0.0490322457741666	0.038099105134169	PRKCB/HTR2A/PRKG1/ADRB1/ITPR1/GUCY1B1/PLCB1/GRM5/ADCY9/ADCY1/TUBB6/ADCY2	12	0.130434782608696	2.19299897295447
hsa04670	Organismal Systems	Immune system	hsa04670	Leukocyte transendothelial migration	14/508	116/8541	0.00870483039476895	0.050766947284287	0.0394470053611927	PRKCB/MSN/VCAM1/VASP/CXCR4/CTNNA2/ARHGAP35/ITGAM/CLDN10/NCF2/THY1/ICAM1/CDC42/RAC2	14	0.120689655172414	2.02915422210155
hsa04912	Organismal Systems	Endocrine system	hsa04912	GnRH signaling pathway	12/508	93/8541	0.00875314343125576	0.050766947284287	0.0394470053611927	PRKCB/CAMK2A/CAMK2B/ITPR1/PLCB1/MAPK8/ADCY9/MAP2K4/ADCY1/HBEGF/ADCY2/CDC42	12	0.129032258064516	2.16941833883668
hsa00230	Metabolism	Nucleotide metabolism	hsa00230	Purine metabolism	15/508	128/8541	0.00880814542787315	0.050766947284287	0.0394470053611927	GDA/PDE2A/LACC1/AK2/GUCY1B1/ENTPD3/PDE4A/ADCY9/AK5/AMPD3/ADCY1/PDE4D/PDE1A/PNP/ADCY2	15	0.1171875	1.97027251476378
hsa04064	Environmental Information Processing	Signal transduction	hsa04064	NF-kappa B signaling pathway	13/508	105/8541	0.00915085108633689	0.0518003534708713	0.040249984101557	PRKCB/VCAM1/TNFAIP3/CXCL1/PLAU/CFLAR/CXCL8/CXCL3/NFKBIA/BCL2A1/IL1R1/CXCL2/ICAM1	13	0.123809523809524	2.08160854893138
hsa05418	Human Diseases	Cardiovascular disease	hsa05418	Fluid shear stress and atherosclerosis	16/508	141/8541	0.00940072972929475	0.0522812513015164	0.040623652015789	MEF2C/PRKAA2/BMPR1B/VCAM1/MAPK8/CTSL/CAV1/BMPR2/HMOX1/MAP2K4/NCF2/IL1R1/THBD/IL1R2/ICAM1/RAC2	16	0.113475177304965	1.90785726252304
hsa05205	Human Diseases	Cancer: overview	hsa05205	Proteoglycans in cancer	21/508	204/8541	0.00969920756370131	0.0530111861671261	0.0411908270400382	FZD3/PRKCB/CAMK2A/FGF2/PAK1/CAMK2B/MSN/FZD7/ITPR1/ITGA5/CTSL/ERBB4/CAV1/PLAUR/PLAU/PTCH1/BRAF/ITGA2/HBEGF/CDC42/TLR2	21	0.102941176470588	1.73074918943956
hsa04070	Environmental Information Processing	Signal transduction	hsa04070	Phosphatidylinositol signaling system	12/508	98/8541	0.0130644899519605	0.0701939544876523	0.0545422060438673	PRKCB/PIP4K2B/DGKB/DGKE/ITPR1/PI4KA/DGKZ/PLCB1/ITPKA/PIP5K1B/INPP4A/SYNJ1	12	0.122448979591837	2.05873372971236
hsa04015	Environmental Information Processing	Signal transduction	hsa04015	Rap1 signaling pathway	21/508	212/8541	0.0146007893127929	0.0771408368692557	0.0599400824419918	EFNA5/CNR1/PRKCB/SIPA1L1/TLN2/RAPGEF2/ADORA2B/FGF2/RASGRP3/GRIN2B/VASP/PLCB1/RAP1GAP/ADCY9/GRIN2A/ADCY1/BRAF/ITGAM/ADCY2/CDC42/RAC2	21	0.0990566037735849	1.66543789927202
hsa04061	Environmental Information Processing	Signaling molecules and interaction	hsa04061	Viral protein interaction with cytokine and cytokine receptor	12/508	100/8541	0.0151837081356875	0.0789054996559496	0.0613112632226206	CXCR4/CXCL1/IL18RAP/CCL20/TNFRSF1B/CXCL8/CXCL3/IL6/CXCL2/PPBP/CCL8/CXCL14	12	0.12	2.01755905511811
hsa04072	Environmental Information Processing	Signal transduction	hsa04072	Phospholipase D signaling pathway	16/508	149/8541	0.0154591227618818	0.0790409986373633	0.0614165488332825	SPHK1/DGKB/SHC3/GRM7/DGKE/DGKZ/PLCB1/GRM5/ADCY9/PIP5K1B/ADCY1/PIK3R5/FCER1G/CXCL8/DNM1/ADCY2	16	0.10738255033557	1.80542197326005
hsa04933	Human Diseases	Endocrine and metabolic disease	hsa04933	AGE-RAGE signaling pathway in diabetic complications	12/508	101/8541	0.0163363801347238	0.0822005159159911	0.0638715614289952	PRKCB/VCAM1/PRKCE/PLCB1/MAPK8/SERPINE1/CXCL8/IL6/THBD/ICAM1/COL4A1/CDC42	12	0.118811881188119	1.99758322288922
hsa04611	Organismal Systems	Immune system	hsa04611	Platelet activation	14/508	126/8541	0.0172793574338542	0.0855868172895592	0.0665027901237153	TLN2/PRKG1/ITPR1/VASP/GUCY1B1/PLCB1/ADCY9/ADCY1/PIK3R5/ARHGAP35/PTGS1/FCER1G/ITGA2/ADCY2	14	0.111111111111111	1.86811023622047
hsa04930	Human Diseases	Endocrine and metabolic disease	hsa04930	Type II diabetes mellitus	7/508	47/8541	0.0200455457367315	0.0962753598704685	0.0748080166351972	CACNA1E/CACNA1A/HK2/PRKCE/CACNA1B/MAPK8/IRS1	7	0.148936170212766	2.50406265706148
hsa04081	NA	NA	hsa04081	Hormone signaling	21/508	219/8541	0.0203388999367937	0.0962753598704685	0.0748080166351972	THRB/CCKBR/PRKG1/VIP/ADRB1/SSTR1/SST/SMAD1/BMPR1B/ADRA1A/PLCB1/MCHR1/ADCY9/IRS1/GNG3/ADCY1/PNOC/GNB5/SLCO1C1/CCK/ADCY2	21	0.0958904109589041	1.61220472440945
hsa04924	Organismal Systems	Endocrine system	hsa04924	Renin secretion	9/508	69/8541	0.0203484199095312	0.0962753598704685	0.0748080166351972	PPP3CA/ADRB1/ITPR1/GUCY1B1/PPP3R1/PLCB1/PPP3CB/PTGER4/PDE1A	9	0.130434782608696	2.19299897295447
hsa04923	Organismal Systems	Endocrine system	hsa04923	Regulation of lipolysis in adipocytes	8/508	59/8541	0.0226228586059347	0.105462443795313	0.0819465776128285	PRKG1/ADRB1/NPY1R/ADCY9/IRS1/ADCY1/PTGS1/ADCY2	8	0.135593220338983	2.27972774589617
hsa04960	Organismal Systems	Excretory system	hsa04960	Aldosterone-regulated sodium reabsorption	6/508	38/8541	0.0233884288830091	0.106965248707907	0.083114289216836	PRKCB/IRS1/NR3C2/SGK1/NEDD4L/ATP1B2	6	0.157894736842105	2.65468296726067
hsa05017	Human Diseases	Neurodegenerative disease	hsa05017	Spinocerebellar ataxia	15/508	144/8541	0.023933901179284	0.106965248707907	0.083114289216836	PRKCB/GRIA1/GRIA2/GRIA3/DAB1/CACNA1A/GRIN2B/ITPR1/PLCB1/MAPK8/GRIN2A/ATP2A2/GRIN3A/GRIN2C/FGF14	15	0.104166666666667	1.75135334645669
hsa05167	Human Diseases	Infectious disease: viral	hsa05167	Kaposi sarcoma-associated herpesvirus infection	19/508	196/8541	0.0239575162721179	0.106965248707907	0.083114289216836	PPP3CA/FGF2/ITPR1/PPP3R1/MAPK8/GNG3/MAP2K4/GSK3B/CXCL1/PPP3CB/PIK3R5/GNB5/CXCL8/CLEC2B/CXCL3/NFKBIA/IL6/CXCL2/ICAM1	19	0.0969387755102041	1.62983086935562
hsa05030	Human Diseases	Substance dependence	hsa05030	Cocaine addiction	7/508	49/8541	0.0247407918431854	0.108928208531802	0.0846395510424763	GRIA2/GRIN2B/GRIN2A/CDK5R1/GRIN3A/GRIN2C/CDK5	7	0.142857142857143	2.40185601799775
hsa04978	Organismal Systems	Digestive system	hsa04978	Mineral absorption	8/508	61/8541	0.0271131832123649	0.117160057177117	0.0910358737487808	SLC8A2/STEAP2/VDR/HMOX1/ATP2B1/ATP2B3/ATP2B2/ATP1B2	8	0.131147540983607	2.20498257389957
hsa05144	Human Diseases	Infectious disease: parasitic	hsa05144	Malaria	7/508	50/8541	0.027349666344185	0.117160057177117	0.0910358737487808	VCAM1/HBB/HBA2/CXCL8/IL6/ICAM1/TLR2	7	0.14	2.3538188976378
hsa04935	Organismal Systems	Endocrine system	hsa04935	Growth hormone synthesis, secretion and action	13/508	122/8541	0.0289594154822957	0.12240179610517	0.0951088171629078	PRKCB/SHC3/SSTR1/SST/ITPR1/PLCB1/MAPK8/ADCY9/IRS1/MAP2K4/ADCY1/GSK3B/ADCY2	13	0.10655737704918	1.7915483412934
hsa04666	Organismal Systems	Immune system	hsa04666	Fc gamma R-mediated phagocytosis	11/508	99/8541	0.0326071223530722	0.136006023498998	0.105679593221868	PRKCB/SPHK1/PAK1/PRKCE/VASP/PIP5K1B/ACTR3B/AMPH/CDC42/RAC2/PTPRC	11	0.111111111111111	1.86811023622047
hsa04918	Organismal Systems	Endocrine system	hsa04918	Thyroid hormone synthesis	9/508	75/8541	0.0330384248536277	0.136015333488311	0.105686827282965	PRKCB/ITPR1/PLCB1/ADCY9/SLC26A4/ADCY1/HSPA5/ATP1B2/ADCY2	9	0.12	2.01755905511811
hsa00410	Metabolism	Metabolism of other amino acids	hsa00410	beta-Alanine metabolism	5/508	31/8541	0.0343840525191557	0.139251978038812	0.108201769420827	ACOX1/ABAT/GAD1/GAD2/CNDP1	5	0.161290322580645	2.71177292354585
hsa05135	Human Diseases	Infectious disease: bacterial	hsa05135	Yersinia infection	14/508	138/8541	0.034703174337748	0.139251978038812	0.108201769420827	WIPF1/BAIAP2/MAPK8/ITGA5/MAP2K4/PIP5K1B/ACTR3B/GSK3B/WIPF3/CXCL8/NFKBIA/IL6/CDC42/RAC2	14	0.101449275362319	1.70566586785347
hsa04820	NA	NA	hsa04820	Cytoskeleton in muscle cells	21/508	232/8541	0.0354673179900211	0.140539247535459	0.109202005390328	COL5A2/TNNT2/TLN2/ITGA9/FMN2/ITGA5/TPM2/MYOT/SNTB2/AMPD3/TPM4/COL9A2/CAPN3/SYNE1/ATP1B2/ITGA2/FLNC/COL6A3/COL4A1/PDLIM1/MYH10	21	0.0905172413793103	1.52186566657616
hsa04916	Organismal Systems	Endocrine system	hsa04916	Melanogenesis	11/508	101/8541	0.0370124244538558	0.144851093232991	0.112552401847983	FZD3/PRKCB/CAMK2A/CAMK2B/FZD7/PLCB1/ADCY9/ADCY1/GSK3B/TYRP1/ADCY2	11	0.108910891089109	1.83111795431512
hsa04926	Organismal Systems	Endocrine system	hsa04926	Relaxin signaling pathway	13/508	130/8541	0.0450725311302538	0.172386232269128	0.133947794623862	SHC3/PLCB1/RXFP1/MAPK8/ADCY9/GNG3/MAP2K4/ADCY1/GNB5/ARRB1/NFKBIA/COL4A1/ADCY2	13	0.1	1.68129921259843
hsa00470	Metabolism	Metabolism of other amino acids	hsa00470	D-Amino acid metabolism	2/508	6/8541	0.0451358273764594	0.172386232269128	0.133947794623862	GLS2/GLS	2	0.333333333333333	5.60433070866142
hsa04920	Organismal Systems	Endocrine system	hsa04920	Adipocytokine signaling pathway	8/508	70/8541	0.0549239183756988	0.205607327111225	0.159761296842194	PRKAA2/ACSL1/MAPK8/IRS1/TNFRSF1B/NFKBIA/ACSL6/PPARGC1A	8	0.114285714285714	1.9214848143982
hsa04657	Organismal Systems	Immune system	hsa04657	IL-17 signaling pathway	10/508	95/8541	0.0551313022222527	0.205607327111225	0.159761296842194	MAPK8/TNFAIP3/GSK3B/CXCL1/CCL20/CXCL8/CXCL3/NFKBIA/IL6/CXCL2	10	0.105263157894737	1.76978864484045
hsa04660	Organismal Systems	Immune system	hsa04660	T cell receptor signaling pathway	12/508	122/8541	0.0585253952154376	0.215727328875508	0.167624754962208	PPP3CA/PAK1/PPP3R1/MAPK8/PAK6/GSK3B/PAK5/PPP3CB/PAK3/NFKBIA/CDC42/PTPRC	12	0.0983606557377049	1.65373693042468
hsa04370	Environmental Information Processing	Signal transduction	hsa04370	VEGF signaling pathway	7/508	60/8541	0.0640057029974901	0.233216182186257	0.181213968559137	PRKCB/SPHK1/PPP3CA/PPP3R1/PPP3CB/CDC42/RAC2	7	0.116666666666667	1.9615157480315
hsa01232	Metabolism	Global and overview maps	hsa01232	Nucleotide metabolism	9/508	85/8541	0.0647447793300987	0.233228352814105	0.181223425397645	GDA/LACC1/AK2/UPP1/ENTPD3/AK5/AMPD3/CMPK2/PNP	9	0.105882352941176	1.78019916628069
hsa00250	Metabolism	Amino acid metabolism	hsa00250	Alanine, aspartate and glutamate metabolism	5/508	37/8541	0.0661424845277394	0.235586152756105	0.183055486451697	GLS2/ABAT/GAD1/GAD2/GLS	5	0.135135135135135	2.27202596297084
hsa00562	Metabolism	Carbohydrate metabolism	hsa00562	Inositol phosphate metabolism	8/508	73/8541	0.0671821511111758	0.236630465580475	0.183866939883218	PIP4K2B/PI4KA/PLCB1/ITPKA/PIP5K1B/INPP4A/SYNJ1/PLCH1	8	0.10958904109589	1.84251968503937
hsa05231	Human Diseases	Cancer: overview	hsa05231	Choline metabolism in cancer	10/508	99/8541	0.069112088082389	0.240753098045245	0.187070313606466	PRKCB/DGKB/DGKE/DGKZ/SLC44A1/MAPK8/PIP5K1B/GPCPD1/SLC44A5/RAC2	10	0.101010101010101	1.6982820329277
hsa04640	Organismal Systems	Immune system	hsa04640	Hematopoietic cell lineage	10/508	100/8541	0.0729289225312252	0.246188129350864	0.191293449337879	ITGA5/CD55/CD9/ANPEP/ITGAM/ITGA2/IL6/IL1R1/IL1R2/HLA-DRA	10	0.1	1.68129921259843
hsa00650	Metabolism	Carbohydrate metabolism	hsa00650	Butanoate metabolism	4/508	27/8541	0.0733144517539167	0.246188129350864	0.191293449337879	AACS/ABAT/GAD1/GAD2	4	0.148148148148148	2.49081364829396
hsa01040	Metabolism	Lipid metabolism	hsa01040	Biosynthesis of unsaturated fatty acids	4/508	27/8541	0.0733144517539167	0.246188129350864	0.191293449337879	ELOVL1/ELOVL6/ELOVL4/ACOX1	4	0.148148148148148	2.49081364829396
hsa04213	Organismal Systems	Aging	hsa04213	Longevity regulating pathway - multiple species	7/508	62/8541	0.0737787769348016	0.246188129350864	0.191293449337879	CRYAB/PRKAA2/ADCY9/IRS1/ADCY1/HSPA6/ADCY2	7	0.112903225806452	1.89824104648209
hsa03273	NA	NA	hsa03273	Virion - Lassa virus and SFTS virus	3/508	17/8541	0.0763866216231185	0.249566387538114	0.193918428304561	PCDH20/PCDH7/MYH10	3	0.176470588235294	2.96699861046781
hsa04610	Organismal Systems	Immune system	hsa04610	Complement and coagulation cascades	9/508	88/8541	0.0770738544316243	0.249566387538114	0.193918428304561	ITGAX/C5AR1/CD55/SERPINE1/PLAUR/PLAU/TFPI/ITGAM/THBD	9	0.102272727272727	1.7195105583393
hsa04934	Human Diseases	Endocrine and metabolic disease	hsa04934	Cushing syndrome	14/508	155/8541	0.0771530157057891	0.249566387538114	0.193918428304561	CACNA1I/FZD3/CAMK2A/CAMK2B/FZD7/ITPR1/PLCB1/RASD1/ADCY9/ADCY1/GSK3B/NCEH1/BRAF/ADCY2	14	0.0903225806451613	1.51859283718567
hsa05163	Human Diseases	Infectious disease: viral	hsa05163	Human cytomegalovirus infection	19/508	226/8541	0.0796181544125923	0.251447727166131	0.195380269489871	PRKCB/PPP3CA/ITPR1/PPP3R1/CXCR4/PLCB1/ADCY9/GNG3/ADCY1/GSK3B/PPP3CB/GNB5/CXCL8/NFKBIA/PTGER4/IL6/IL1R1/ADCY2/RAC2	19	0.084070796460177	1.41348163891018
hsa05202	Human Diseases	Cancer: overview	hsa05202	Transcriptional misregulation in cancer	17/508	198/8541	0.0806814187883777	0.251447727166131	0.195380269489871	MEF2C/GRIA3/DDIT3/SMAD1/RUNX1T1/TSPAN7/SIN3A/BAIAP3/BCL11B/PLAU/CDK14/ITGAM/GZMB/CXCL8/BCL2A1/IL6/IL1R2	17	0.0858585858585859	1.44353972798855
hsa05214	Human Diseases	Cancer: specific types	hsa05214	Glioma	8/508	76/8541	0.0810004873850825	0.251447727166131	0.195380269489871	CAMK1G/PRKCB/CAMK1D/CAMK2A/SHC3/CAMK4/CAMK2B/BRAF	8	0.105263157894737	1.76978864484045
hsa04512	Environmental Information Processing	Signaling molecules and interaction	hsa04512	ECM-receptor interaction	9/508	89/8541	0.0814817223551833	0.251447727166131	0.195380269489871	ITGA9/SPP1/ITGA5/COL9A2/SV2A/SV2B/ITGA2/COL6A3/COL4A1	9	0.101123595505618	1.70019021498717
hsa00601	Metabolism	Glycan biosynthesis and metabolism	hsa00601	Glycosphingolipid biosynthesis - lacto and neolacto series	4/508	28/8541	0.0817006810665978	0.251447727166131	0.195380269489871	B3GNT5/B3GALNT1/B3GALT2/FUT9	4	0.142857142857143	2.40185601799775
hsa05170	Human Diseases	Infectious disease: viral	hsa05170	Human immunodeficiency virus 1 infection	18/508	213/8541	0.0830625665759553	0.25318109235171	0.196727131364105	PRKCB/PPP3CA/PAK1/ITPR1/PPP3R1/CXCR4/MAPK8/PAK6/GNG3/BTRC/PAK5/PPP3CB/TNFRSF1B/PAK3/GNB5/NFKBIA/RAC2/TLR2	18	0.0845070422535211	1.42081623599867
hsa05142	Human Diseases	Infectious disease: parasitic	hsa05142	Chagas disease	10/508	103/8541	0.0851610919766072	0.257105391967471	0.1997763962158	PLCB1/MAPK8/MAP2K4/ADCY1/SERPINE1/CFLAR/CXCL8/NFKBIA/IL6/TLR2	10	0.0970873786407767	1.63232933261983
hsa04936	Human Diseases	Endocrine and metabolic disease	hsa04936	Alcoholic liver disease	13/508	144/8541	0.0865581534421594	0.25885787397325	0.201138112268772	PRKAA2/C5AR1/MAPK8/MAP2K4/GSK3B/ACOX1/CXCL1/CXCL8/CXCL3/NFKBIA/PPARGC1A/IL6/CXCL2	13	0.0902777777777778	1.51783956692913
hsa04927	Organismal Systems	Endocrine system	hsa04927	Cortisol synthesis and secretion	7/508	65/8541	0.0899977136559249	0.266628740457273	0.207176241962483	CACNA1I/ITPR1/PLCB1/ADCY9/ADCY1/NCEH1/ADCY2	7	0.107692307692308	1.81062992125984
hsa05022	Human Diseases	Neurodegenerative disease	hsa05022	Pathways of neurodegeneration - multiple diseases	36/508	483/8541	0.0927828088102335	0.272334725859667	0.211609914830357	CHRM1/RYR2/FZD3/PRKCB/GRIA1/GRIA2/PPP3CA/GRIA3/STX1A/DDIT3/CAMK2A/CAMK2B/FZD7/GRIN2B/ITPR1/PPP3R1/PLCB1/CHRM3/CACNA1B/MAPK8/GRM5/LRRK2/GRIN2A/CDK5R1/ATP2A2/GSK3B/KIF5A/GRIN2C/PPP3CB/CDK5/TNFRSF1B/HSPA5/BRAF/TUBB6/IL6/NEFL	36	0.0745341614906832	1.2531422702597
hsa04625	Organismal Systems	Immune system	hsa04625	C-type lectin receptor signaling pathway	10/508	105/8541	0.0939692865920818	0.273286824309082	0.2123497157175	PPP3CA/PAK1/ITPR1/PPP3R1/MAPK8/EGR3/PPP3CB/FCER1G/NFKBIA/IL6	10	0.0952380952380952	1.60123734533183
hsa04722	Organismal Systems	Nervous system	hsa04722	Neurotrophin signaling pathway	11/508	120/8541	0.100406816961943	0.289354190699418	0.224834403532006	CAMK2A/SHC3/CAMK4/CAMK2B/MAPK8/IRS1/GSK3B/NTRK2/BRAF/NFKBIA/CDC42	11	0.0916666666666667	1.54119094488189
hsa04650	Organismal Systems	Immune system	hsa04650	Natural killer cell mediated cytotoxicity	12/508	134/8541	0.101403715445294	0.289594394559983	0.225021047076328	PRKCB/PPP3CA/SHC3/PAK1/PPP3R1/PPP3CB/BRAF/TYROBP/FCER1G/GZMB/ICAM1/RAC2	12	0.0895522388059701	1.50564108590904
hsa04922	Organismal Systems	Endocrine system	hsa04922	Glucagon signaling pathway	10/508	107/8541	0.103299043357388	0.292373185216892	0.227180226932601	PRKAA2/PPP3CA/CAMK2A/CAMK2B/ITPR1/PPP3R1/PLCB1/PPP3CB/PPARGC1A/ADCY2	10	0.0934579439252336	1.57130767532563
hsa04931	Human Diseases	Endocrine and metabolic disease	hsa04931	Insulin resistance	10/508	109/8541	0.113146416993282	0.317410745016553	0.246634947148841	PRKCB/PRKAA2/PRKCE/MAPK8/IRS1/GSK3B/PPARGC1B/NFKBIA/PPARGC1A/IL6	10	0.0917431192660551	1.54247634183342
hsa04014	Environmental Information Processing	Signal transduction	hsa04014	Ras signaling pathway	19/508	238/8541	0.116171768049768	0.323039039226109	0.251008252295897	EFNA5/PRKCB/FGF2/SHC3/RASGRP3/PAK1/GRIN2B/KSR2/MAPK8/PAK6/GNG3/GRIN2A/PAK5/NTRK2/PAK3/GNB5/ETS1/CDC42/RAC2	19	0.0798319327731092	1.34221365711639
hsa04940	Human Diseases	Endocrine and metabolic disease	hsa04940	Type I diabetes mellitus	5/508	44/8541	0.118308351118641	0.325669803631851	0.253052412584603	PTPRN2/GAD1/GZMB/GAD2/HLA-DRA	5	0.113636363636364	1.91056728704366
hsa04215	Cellular Processes	Cell growth and death	hsa04215	Apoptosis - multiple species	4/508	32/8541	0.119598028234987	0.325669803631851	0.253052412584603	MAPK8/PMAIP1/SEPTIN4/BOK	4	0.125	2.10162401574803
hsa05211	Human Diseases	Cancer: specific types	hsa05211	Renal cell carcinoma	7/508	70/8541	0.121101899378966	0.325669803631851	0.253052412584603	PAK1/PAK6/PAK5/PAK3/BRAF/ETS1/CDC42	7	0.1	1.68129921259843
hsa01212	Metabolism	Global and overview maps	hsa01212	Fatty acid metabolism	6/508	57/8541	0.121227245515957	0.325669803631851	0.253052412584603	ELOVL1/ACSL1/ELOVL6/ELOVL4/ACOX1/ACSL6	6	0.105263157894737	1.76978864484045
hsa04114	Cellular Processes	Cell growth and death	hsa04114	Oocyte meiosis	12/508	139/8541	0.123686164547878	0.328490540706087	0.255244185705543	PPP3CA/ANAPC1/CAMK2A/CAMK2B/ITPR1/PPP3R1/ADCY9/BTRC/ADCY1/PPP3CB/CPEB3/ADCY2	12	0.0863309352517986	1.45148133461735
hsa05152	Human Diseases	Infectious disease: bacterial	hsa05152	Tuberculosis	15/508	182/8541	0.124349731497572	0.328490540706087	0.255244185705543	SPHK1/PPP3CA/CAMK2A/CAMK2B/ITGAX/PPP3R1/VDR/MAPK8/PPP3CB/ITGAM/FCER1G/TCIRG1/IL6/HLA-DRA/TLR2	15	0.0824175824175824	1.38568616422947
hsa00532	Metabolism	Glycan biosynthesis and metabolism	hsa00532	Glycosaminoglycan biosynthesis - chondroitin sulfate / dermatan sulfate	3/508	21/8541	0.125770703061246	0.329498453474503	0.256027355513975	CHSY3/CSGALNACT1/XYLT1	3	0.142857142857143	2.40185601799775
hsa04530	Cellular Processes	Cellular community - eukaryotes	hsa04530	Tight junction	14/508	170/8541	0.134826116288666	0.350326875930387	0.272211485863226	PRKAA2/RAPGEF2/MSN/PRKCE/VASP/MAPK8/EPB41L4B/SYNPO/ACTR3B/DLG3/NEDD4L/CLDN10/MYH10/CDC42	14	0.0823529411764706	1.38459935155164
hsa04145	Cellular Processes	Transport and catabolism	hsa04145	Phagosome	13/508	159/8541	0.151329106950979	0.383916876606974	0.298311635816145	ITGA5/CTSL/ITGAM/TUBB6/TCIRG1/NCF2/ITGA2/ATP6V1G2/OLR1/ATP6V1C1/HLA-DRA/TLR2/MSR1	13	0.0817610062893082	1.37464715495469
hsa05130	Human Diseases	Infectious disease: bacterial	hsa05130	Pathogenic Escherichia coli infection	16/508	203/8541	0.151655461393244	0.383916876606974	0.298311635816145	WIPF1/BAIAP2/PAK1/MAPK8/ACTR3B/PAK3/TUBB6/CLDN10/WIPF3/CXCL8/NFKBIA/IL6/IL1R1/MYO5A/MYH10/CDC42	16	0.0788177339901478	1.32516194096428
hsa05020	Human Diseases	Neurodegenerative disease	hsa05020	Prion disease	21/508	278/8541	0.153231468296385	0.383916876606974	0.298311635816145	RYR2/PPP3CA/DDIT3/GRIN2B/ITPR1/PPP3R1/CACNA1B/MAPK8/CAV1/GRIN2A/GRIN3A/GSK3B/KIF5A/GRIN2C/PPP3CB/HSPA5/TUBB6/NCF2/IL6/HSPA6/RAC2	21	0.0755395683453237	1.27004616779018
hsa00515	Metabolism	Glycan biosynthesis and metabolism	hsa00515	Mannose type O-glycan biosynthesis	3/508	23/8541	0.153808969492384	0.383916876606974	0.298311635816145	LARGE1/B4GAT1/FUT9	3	0.130434782608696	2.19299897295447
hsa04964	Organismal Systems	Excretory system	hsa04964	Proximal tubule bicarbonate reclamation	3/508	23/8541	0.153808969492384	0.383916876606974	0.298311635816145	GLS2/ATP1B2/GLS	3	0.130434782608696	2.19299897295447
hsa04144	Cellular Processes	Transport and catabolism	hsa04144	Endocytosis	19/508	252/8541	0.169863488469971	0.420677545663913	0.326875463009648	WIPF1/PSD3/CXCR4/IQSEC1/CAV1/GRK3/PIP5K1B/ACTR3B/KIF5A/NEDD4L/ARRB1/IQSEC3/WIPF3/SH3GL2/HSPA6/DNM1/AMPH/CDC42/RNF41	19	0.0753968253968254	1.26764623172103
hsa04662	Organismal Systems	Immune system	hsa04662	B cell receptor signaling pathway	8/508	91/8541	0.172802801577264	0.424639442635602	0.329953941812156	PRKCB/PPP3CA/RASGRP3/PPP3R1/GSK3B/PPP3CB/NFKBIA/RAC2	8	0.0879120879120879	1.47806524184477
hsa05166	Human Diseases	Infectious disease: viral	hsa05166	Human T-cell leukemia virus 1 infection	17/508	224/8541	0.179334418215993	0.437065491824702	0.339609248171942	PPP3CA/TLN2/ANAPC1/PPP3R1/MAPK8/ADCY9/MAP2K4/ADCY1/PPP3CB/ETS1/NFKBIA/IL6/IL1R1/IL1R2/ICAM1/ADCY2/HLA-DRA	17	0.0758928571428571	1.2759860095613
hsa05100	Human Diseases	Infectious disease: bacterial	hsa05100	Bacterial invasion of epithelial cells	7/508	78/8541	0.180616969807685	0.437065491824702	0.339609248171942	SHC3/ITGA5/CAV1/CTNNA2/ACTR3B/DNM1/CDC42	7	0.0897435897435897	1.50885826771654
hsa04973	Organismal Systems	Digestive system	hsa04973	Carbohydrate digestion and absorption	5/508	52/8541	0.195110132876263	0.468559940316481	0.364081109194941	PRKCB/HK2/PLCB1/ATP1B2/MGAM	5	0.0961538461538462	1.61663385826772
hsa01521	Human Diseases	Drug resistance: antineoplastic	hsa01521	EGFR tyrosine kinase inhibitor resistance	7/508	80/8541	0.197144264842995	0.469885202670898	0.365110866428657	PRKCB/FGF2/SHC3/NRG1/GSK3B/BRAF/IL6	7	0.0875	1.47113681102362
hsa04915	Organismal Systems	Endocrine system	hsa04915	Estrogen signaling pathway	11/508	139/8541	0.204229591177915	0.483140152264171	0.37541024615579	SHC3/ITPR1/KCNJ6/PLCB1/KCNJ3/ADCY9/ADCY1/GABBR2/HSPA6/HBEGF/ADCY2	11	0.079136690647482	1.33052455673257
hsa00062	Metabolism	Lipid metabolism	hsa00062	Fatty acid elongation	3/508	27/8541	0.214701296047314	0.504150450718507	0.391735698051239	ELOVL1/ELOVL6/ELOVL4	3	0.111111111111111	1.86811023622047
hsa00730	Metabolism	Metabolism of cofactors and vitamins	hsa00730	Thiamine metabolism	2/508	15/8541	0.223240791979186	0.513797550927979	0.399231701534608	AK2/AK5	2	0.133333333333333	2.24173228346457
hsa04148	Cellular Processes	Transport and catabolism	hsa04148	Efferocytosis	12/508	157/8541	0.223879459607922	0.513797550927979	0.399231701534608	ANO3/SPHK1/XKR6/CAMK2A/CAMK2B/ATP2A2/GULP1/SGK1/DUSP5/ANO5/PTGER4/ATP8A2	12	0.0764331210191083	1.28506946185867
hsa04390	Environmental Information Processing	Signal transduction	hsa04390	Hippo signaling pathway	12/508	157/8541	0.223879459607922	0.513797550927979	0.399231701534608	FZD3/CRB1/SMAD1/BMPR1B/FZD7/CTNNA2/BMPR2/BTRC/GSK3B/DLG3/SERPINE1/AREG	12	0.0764331210191083	1.28506946185867
hsa05219	Human Diseases	Cancer: specific types	hsa05219	Bladder cancer	4/508	41/8541	0.225292932425833	0.513797550927979	0.399231701534608	DAPK1/BRAF/CXCL8/HBEGF	4	0.0975609756097561	1.64029191473017
hsa04380	Organismal Systems	Development and regeneration	hsa04380	Osteoclast differentiation	11/508	143/8541	0.230578758274943	0.518579108091241	0.402947073861366	PPP3CA/CAMK4/ITPR1/PPP3R1/MAPK8/ATP2A2/PPP3CB/TYROBP/NCF2/NFKBIA/IL1R1	11	0.0769230769230769	1.29330708661417
hsa04966	Organismal Systems	Excretory system	hsa04966	Collecting duct acid secretion	3/508	28/8541	0.230661369845	0.518579108091241	0.402947073861366	TCIRG1/ATP6V1G2/ATP6V1C1	3	0.107142857142857	1.80139201349831
hsa05010	Human Diseases	Neurodegenerative disease	hsa05010	Alzheimer disease	27/508	391/8541	0.234302218398037	0.523054952339279	0.406424900705267	CHRM1/FZD3/PPP3CA/DDIT3/FZD7/GRIN2B/ITPR1/PPP3R1/PLCB1/SLC39A10/CHRM3/MAPK8/GRM5/IRS1/GRIN2A/CDK5R1/ATP2A2/GSK3B/KIF5A/BACE2/GRIN2C/PPP3CB/CDK5/BRAF/TUBB6/SLC39A12/IL6	27	0.0690537084398977	1.16099945627001
hsa05416	Human Diseases	Cardiovascular disease	hsa05416	Viral myocarditis	6/508	70/8541	0.236019403119389	0.523203851670254	0.406540598674546	CD55/CAV1/SNTB2/ICAM1/HLA-DRA/RAC2	6	0.0857142857142857	1.44111361079865
hsa04340	Environmental Information Processing	Signal transduction	hsa04340	Hedgehog signaling pathway	5/508	56/8541	0.238696514208294	0.525463854194647	0.408296669040502	GRK3/BTRC/GSK3B/PTCH1/ARRB1	5	0.0892857142857143	1.50116001124859
hsa00603	Metabolism	Glycan biosynthesis and metabolism	hsa00603	Glycosphingolipid biosynthesis - globo and isoglobo series	2/508	16/8541	0.245746621923017	0.537252959652389	0.417457056479027	B3GALNT1/FUT9	2	0.125	2.10162401574803
hsa00524	Metabolism	Biosynthesis of other secondary metabolites	hsa00524	Neomycin, kanamycin and gentamicin biosynthesis	1/508	5/8541	0.264109734785614	0.569542761408432	0.442546924023155	HK2	1	0.2	3.36259842519685
hsa03260	Genetic Information Processing	Information processing in viruses	hsa03260	Virion - Human immunodeficiency virus	1/508	5/8541	0.264109734785614	0.569542761408432	0.442546924023155	CXCR4	1	0.2	3.36259842519685
hsa04068	Environmental Information Processing	Signal transduction	hsa04068	FoxO signaling pathway	10/508	133/8541	0.267008385756023	0.570872227039858	0.443579947293132	PRKAA2/NLK/PLK2/HOMER3/MAPK8/IRS1/SGK1/BRAF/IL6/FOXG1	10	0.075187969924812	1.26413474631461
hsa00430	Metabolism	Metabolism of other amino acids	hsa00430	Taurine and hypotaurine metabolism	2/508	17/8541	0.268327955296337	0.570872227039858	0.443579947293132	GAD1/GAD2	2	0.117647058823529	1.97799907364521
hsa04211	Organismal Systems	Aging	hsa04211	Longevity regulating pathway	7/508	90/8541	0.287273683302005	0.606672043302291	0.471397171285858	PRKAA2/CAMK4/ADCY9/IRS1/ADCY1/PPARGC1A/ADCY2	7	0.0777777777777778	1.30767716535433
hsa04210	Cellular Processes	Cell growth and death	hsa04210	Apoptosis	10/508	136/8541	0.289872561649213	0.606672043302291	0.471397171285858	DDIT3/ITPR1/MAPK8/CTSL/PMAIP1/CFLAR/GZMB/NFKBIA/BCL2A1/SEPTIN4	10	0.0735294117647059	1.23624942102825
hsa00061	Metabolism	Lipid metabolism	hsa00061	Fatty acid biosynthesis	2/508	18/8541	0.290896374075546	0.606672043302291	0.471397171285858	ACSL1/ACSL6	2	0.111111111111111	1.86811023622047
hsa03320	Organismal Systems	Endocrine system	hsa03320	PPAR signaling pathway	6/508	76/8541	0.297502524044634	0.616394118445419	0.478951431898483	ACSL1/ACOX1/FABP7/PLIN2/ACSL6/OLR1	6	0.0789473684210526	1.32734148363034
hsa04910	Organismal Systems	Endocrine system	hsa04910	Insulin signaling pathway	10/508	138/8541	0.305406293131264	0.628661005990978	0.488483066252329	PRKAA2/PRKAR2B/SHC3/HK2/PRKAR1B/MAPK8/IRS1/GSK3B/BRAF/PPARGC1A	10	0.072463768115942	1.21833276275248
hsa04658	Organismal Systems	Immune system	hsa04658	Th1 and Th2 cell differentiation	7/508	93/8541	0.316087957694537	0.645659803578473	0.501691496056327	PPP3CA/STAT4/PPP3R1/MAPK8/PPP3CB/NFKBIA/HLA-DRA	7	0.0752688172043011	1.26549403098806
hsa04060	Environmental Information Processing	Signaling molecules and interaction	hsa04060	Cytokine-cytokine receptor interaction	20/508	298/8541	0.319218468019412	0.645659803578473	0.501691496056327	BMPR1B/ACVR1B/CXCL16/CXCR4/TNFRSF12A/BMPR2/CXCL1/IL18RAP/CCL20/TNFRSF1B/CXCL8/CXCL3/IL6/IL1R1/CXCL2/IL1R2/PPBP/CCL8/CXCL14/LIF	20	0.0671140939597315	1.12838873328753
hsa04620	Organismal Systems	Immune system	hsa04620	Toll-like receptor signaling pathway	8/508	109/8541	0.321811510931857	0.645659803578473	0.501691496056327	SPP1/MAPK8/TOLLIP/MAP2K4/CXCL8/NFKBIA/IL6/TLR2	8	0.073394495412844	1.23398107346673
hsa04659	Organismal Systems	Immune system	hsa04659	Th17 cell differentiation	8/508	109/8541	0.321811510931857	0.645659803578473	0.501691496056327	PPP3CA/PPP3R1/MAPK8/PPP3CB/NFKBIA/IL6/IL1R1/HLA-DRA	8	0.073394495412844	1.23398107346673
hsa05140	Human Diseases	Infectious disease: parasitic	hsa05140	Leishmaniasis	6/508	79/8541	0.329353881567189	0.652677449383422	0.507144357149994	PRKCB/ITGAM/NCF2/NFKBIA/HLA-DRA/TLR2	6	0.0759493670886076	1.27693611083425
hsa04710	Organismal Systems	Environmental adaptation	hsa04710	Circadian rhythm	3/508	34/8541	0.32942710378974	0.652677449383422	0.507144357149994	PRKAA2/RORB/BTRC	3	0.0882352941176471	1.4834993052339
hsa04150	Environmental Information Processing	Signal transduction	hsa04150	mTOR signaling pathway	11/508	158/8541	0.338918368940602	0.667311322696714	0.518515190141229	FZD3/PRKCB/PRKAA2/DDIT4/FZD7/IRS1/GSK3B/SGK1/BRAF/ATP6V1G2/ATP6V1C1	11	0.069620253164557	1.17052476826473
hsa00561	Metabolism	Lipid metabolism	hsa00561	Glycerolipid metabolism	5/508	65/8541	0.343989415544635	0.673115090911415	0.523024842348567	GPAT3/DGKB/MBOAT1/DGKE/DGKZ	5	0.0769230769230769	1.29330708661417
hsa04550	Cellular Processes	Cellular community - eukaryotes	hsa04550	Signaling pathways regulating pluripotency of stem cells	10/508	144/8541	0.353079846703702	0.686664487147691	0.533553013423741	FZD3/FGF2/SMAD1/BMPR1B/FZD7/ACVR1B/BMPR2/GSK3B/KLF4/LIF	10	0.0694444444444444	1.1675688976378
hsa05321	Human Diseases	Immune disease	hsa05321	Inflammatory bowel disease	5/508	66/8541	0.355997943791977	0.688117976719859	0.534682405952007	STAT4/IL18RAP/IL6/HLA-DRA/TLR2	5	0.0757575757575758	1.27371152469578
hsa05110	Human Diseases	Infectious disease: bacterial	hsa05110	Vibrio cholerae infection	4/508	51/8541	0.360388198180406	0.692382174685992	0.53799577910185	ADCY9/TCIRG1/ATP6V1G2/ATP6V1C1	4	0.0784313725490196	1.3186660490968
hsa01522	Human Diseases	Drug resistance: antineoplastic	hsa01522	Endocrine resistance	7/508	99/8541	0.37498600889547	0.716087739878699	0.556415510979962	SHC3/MAPK8/ADCY9/ADCY1/BRAF/HBEGF/ADCY2	7	0.0707070707070707	1.18879742304939
hsa04664	Organismal Systems	Immune system	hsa04664	Fc epsilon RI signaling pathway	5/508	69/8541	0.392073521944852	0.744235368003102	0.578286820895653	MAPK8/MAP2K4/ALOX5AP/FCER1G/RAC2	5	0.072463768115942	1.21833276275248
hsa00220	Metabolism	Amino acid metabolism	hsa00220	Arginine biosynthesis	2/508	23/8541	0.401116610465366	0.753436248205646	0.585436101876544	GLS2/GLS	2	0.0869565217391304	1.46199931530298
hsa04151	Environmental Information Processing	Signal transduction	hsa04151	PI3K-Akt signaling pathway	23/508	362/8541	0.401674214343073	0.753436248205646	0.585436101876544	CHRM1/EFNA5/PRKAA2/DDIT4/ITGA9/FGF2/SPP1/ITGA5/IRS1/ERBB4/GNG3/GSK3B/SGK1/COL9A2/NTRK2/PIK3R5/GNB5/ITGA2/IL6/COL6A3/COL4A1/AREG/TLR2	23	0.0635359116022099	1.06822878148519
hsa00564	Metabolism	Lipid metabolism	hsa00564	Glycerophospholipid metabolism	7/508	103/8541	0.414607877711096	0.770519611203242	0.598710240815403	GPAT3/DGKB/MBOAT1/DGKE/DGKZ/LPCAT4/GPCPD1	7	0.0679611650485437	1.14263053283388
hsa05210	Human Diseases	Cancer: specific types	hsa05210	Colorectal cancer	6/508	87/8541	0.415643071027616	0.770519611203242	0.598710240815403	MAPK8/GSK3B/PMAIP1/BRAF/RAC2/AREG	6	0.0689655172413793	1.15951669834374
hsa03266	Genetic Information Processing	Information processing in viruses	hsa03266	Virion - Herpesvirus	1/508	9/8541	0.424287624543053	0.781971959186905	0.607608960483931	ITGA5	1	0.111111111111111	1.86811023622047
hsa00500	Metabolism	Carbohydrate metabolism	hsa00500	Starch and sucrose metabolism	3/508	40/8541	0.428048195929316	0.784342648032331	0.609451036491999	HK2/PGM2L1/MGAM	3	0.075	1.26097440944882
hsa05200	Human Diseases	Cancer: overview	hsa05200	Pathways in cancer	33/508	533/8541	0.430651755663484	0.784578198536347	0.609634064278616	FZD3/PRKCB/CAMK2A/FGF2/STAT4/RASGRP3/CAMK2B/FZD7/DAPK1/CXCR4/PLCB1/RUNX1T1/MAPK8/ADCY9/GNG3/CTNNA2/HMOX1/ADCY1/GSK3B/PMAIP1/PTCH1/BRAF/GNB5/ETS1/CXCL8/NFKBIA/ITGA2/PTGER4/IL6/COL4A1/ADCY2/CDC42/RAC2	33	0.0619136960600375	1.04095448434799
hsa04974	Organismal Systems	Digestive system	hsa04974	Protein digestion and absorption	7/508	105/8541	0.434372791878043	0.786835285859083	0.611387869470448	COL5A2/SLC8A2/SLC1A1/COL9A2/ATP1B2/COL6A3/COL4A1	7	0.0666666666666667	1.12086614173228
hsa04071	Environmental Information Processing	Signal transduction	hsa04071	Sphingolipid signaling pathway	8/508	122/8541	0.440769594455643	0.78934920544488	0.613341238831486	CERS6/PRKCB/SPHK1/PRKCE/PLCB1/MAPK8/FCER1G/RAC2	8	0.0655737704918033	1.10249128694979
hsa04919	Organismal Systems	Endocrine system	hsa04919	Thyroid hormone signaling pathway	8/508	122/8541	0.440769594455643	0.78934920544488	0.613341238831486	PRKCB/THRB/PLCB1/SIN3A/ATP2A2/GSK3B/SLCO1C1/ATP1B2	8	0.0655737704918033	1.10249128694979
hsa05034	Human Diseases	Substance dependence	hsa05034	Alcoholism	12/508	188/8541	0.443230784129933	0.78934920544488	0.613341238831486	ADORA2B/CAMKK1/SHC3/CAMK4/GRIN2B/GNG3/GRIN2A/GRIN3A/GRIN2C/NTRK2/BRAF/GNB5	12	0.0638297872340425	1.07316971016921
hsa05162	Human Diseases	Infectious disease: viral	hsa05162	Measles	9/508	139/8541	0.44608326223581	0.789991028652244	0.613839949210111	MSN/MAPK8/TNFAIP3/GSK3B/RAB9B/NFKBIA/IL6/HSPA6/TLR2	9	0.0647482014388489	1.08861100096301
hsa04216	Cellular Processes	Cell growth and death	hsa04216	Ferroptosis	3/508	42/8541	0.459883283200459	0.809905559858586	0.629313966484838	ACSL1/HMOX1/ACSL6	3	0.0714285714285714	1.20092800899888
hsa04350	Environmental Information Processing	Signal transduction	hsa04350	TGF-beta signaling pathway	7/508	108/8541	0.463830108694028	0.81234333953595	0.631208173506267	SMAD1/BMPR1B/ACVR1B/SIN3A/BMPR2/TGIF1/GREM2	7	0.0648148148148148	1.08973097112861
hsa00071	Metabolism	Lipid metabolism	hsa00071	Fatty acid degradation	3/508	43/8541	0.475515270775618	0.828232641955335	0.643554501801589	ACSL1/ACOX1/ACSL6	3	0.0697674418604651	1.17299945065006
hsa04520	Cellular Processes	Cellular community - eukaryotes	hsa04520	Adherens junction	6/508	93/8541	0.479693176441893	0.83094391766164	0.645661221095215	SSX2IP/NLK/BAIAP2/CTNNA2/CDC42/RAC2	6	0.0645161290322581	1.08470916941834
hsa04066	Environmental Information Processing	Signal transduction	hsa04066	HIF-1 signaling pathway	7/508	110/8541	0.483277778113327	0.832603563380025	0.646950801364522	PRKCB/CAMK2A/HK2/CAMK2B/HMOX1/SERPINE1/IL6	7	0.0636363636363636	1.06991768074445
hsa04914	Organismal Systems	Endocrine system	hsa04914	Progesterone-mediated oocyte maturation	7/508	111/8541	0.492929019050524	0.844640535346033	0.656303786388749	ANAPC1/MAPK8/ADCY9/ADCY1/BRAF/CPEB3/ADCY2	7	0.0630630630630631	1.06027878271973
hsa05133	Human Diseases	Infectious disease: bacterial	hsa05133	Pertussis	5/508	78/8541	0.49827822563747	0.849216115736979	0.659859110351828	MAPK8/ITGA5/ITGAM/CXCL8/IL6	5	0.0641025641025641	1.07775590551181
hsa05332	Human Diseases	Immune disease	hsa05332	Graft-versus-host disease	3/508	45/8541	0.506129992588729	0.854743199121698	0.664153772520263	GZMB/IL6/HLA-DRA	3	0.0666666666666667	1.12086614173228
hsa05161	Human Diseases	Infectious disease: viral	hsa05161	Hepatitis B	10/508	163/8541	0.506913947744098	0.854743199121698	0.664153772520263	PRKCB/STAT4/MAPK8/MAP2K4/EGR3/BRAF/CXCL8/NFKBIA/IL6/TLR2	10	0.0613496932515337	1.03147190956959
hsa05217	Human Diseases	Cancer: specific types	hsa05217	Basal cell carcinoma	4/508	63/8541	0.520920389920773	0.865738899871436	0.672697667507608	FZD3/FZD7/GSK3B/PTCH1	4	0.0634920634920635	1.06749156355456
hsa00130	Metabolism	Metabolism of cofactors and vitamins	hsa00130	Ubiquinone and other terpenoid-quinone biosynthesis	1/508	12/8541	0.521131670905438	0.865738899871436	0.672697667507608	VKORC1	1	0.0833333333333333	1.40108267716535
hsa04392	Environmental Information Processing	Signal transduction	hsa04392	Hippo signaling pathway - multiple species	2/508	29/8541	0.521628169954083	0.865738899871436	0.672697667507608	PAK1/RASSF2	2	0.0689655172413793	1.15951669834374
hsa05132	Human Diseases	Infectious disease: bacterial	hsa05132	Salmonella infection	15/508	251/8541	0.531370943632553	0.87412397125979	0.679213047566963	PAK1/ANXA2/MAPK8/MAP2K4/ACTR3B/KIF5A/RAB9B/PAK3/TUBB6/CXCL8/NFKBIA/IL6/CDC42/TLR2/PTPRC	15	0.0597609561752988	1.00476048561659
hsa04612	Organismal Systems	Immune system	hsa04612	Antigen processing and presentation	5/508	81/8541	0.532195351587191	0.87412397125979	0.679213047566963	CTSL/IFI30/HSPA5/HSPA6/HLA-DRA	5	0.0617283950617284	1.03783902012248
hsa00514	Metabolism	Glycan biosynthesis and metabolism	hsa00514	Other types of O-glycan biosynthesis	3/508	47/8541	0.535792336904356	0.875495725766396	0.680278930198694	GALNT16/ST6GAL2/GALNT17	3	0.0638297872340425	1.07316971016921
hsa04140	Cellular Processes	Transport and catabolism	hsa04140	Autophagy - animal	10/508	169/8541	0.553833254505073	0.900334059887734	0.699578847795882	PRKAA2/DDIT4/ITPR1/DAPK1/EPG5/MAPK8/CTSL/IRS1/CFLAR/TP53INP2	10	0.0591715976331361	0.994851605087826
hsa05415	Human Diseases	Cardiovascular disease	hsa05415	Diabetic cardiomyopathy	12/508	205/8541	0.566014642373595	0.907562165564547	0.705195240717596	RYR2/PRKCB/CAMK2A/CAMK2B/PLCB1/MAPK8/IRS1/ATP2A2/GSK3B/PDK3/NCF2/RAC2	12	0.0585365853658537	0.984175148838103
hsa00052	Metabolism	Carbohydrate metabolism	hsa00052	Galactose metabolism	2/508	32/8541	0.57551055602385	0.907562165564547	0.705195240717596	HK2/MGAM	2	0.0625	1.05081200787402
hsa00640	Metabolism	Carbohydrate metabolism	hsa00640	Propanoate metabolism	2/508	32/8541	0.57551055602385	0.907562165564547	0.705195240717596	ACOX1/ABAT	2	0.0625	1.05081200787402
hsa05310	Human Diseases	Immune disease	hsa05310	Asthma	2/508	32/8541	0.57551055602385	0.907562165564547	0.705195240717596	FCER1G/HLA-DRA	2	0.0625	1.05081200787402
hsa00533	Metabolism	Glycan biosynthesis and metabolism	hsa00533	Glycosaminoglycan biosynthesis - keratan sulfate	1/508	14/8541	0.576480224643936	0.907562165564547	0.705195240717596	CHST1	1	0.0714285714285714	1.20092800899887
hsa00565	Metabolism	Lipid metabolism	hsa00565	Ether lipid metabolism	3/508	50/8541	0.578320370485926	0.907562165564547	0.705195240717596	LPCAT4/GDPD1/ENPP6	3	0.06	1.00877952755905
hsa04672	Organismal Systems	Immune system	hsa04672	Intestinal immune network for IgA production	3/508	50/8541	0.578320370485926	0.907562165564547	0.705195240717596	CXCR4/IL6/HLA-DRA	3	0.06	1.00877952755905
hsa05221	Human Diseases	Cancer: specific types	hsa05221	Acute myeloid leukemia	4/508	68/8541	0.582160147015206	0.909087520215864	0.706380473951559	RUNX1T1/BRAF/ITGAM/BCL2A1	4	0.0588235294117647	0.988999536822603
hsa04218	Cellular Processes	Cell growth and death	hsa04218	Cellular senescence	9/508	157/8541	0.594725014748313	0.924156027819683	0.718089027095486	PPP3CA/ITPR1/PPP3R1/BTRC/SERPINE1/PPP3CB/ETS1/CXCL8/IL6	9	0.0573248407643312	0.963802096394002
hsa00604	Metabolism	Glycan biosynthesis and metabolism	hsa00604	Glycosphingolipid biosynthesis - ganglio series	1/508	15/8541	0.601711612691419	0.930451615722828	0.72298083373449	ST6GALNAC5	1	0.0666666666666667	1.12086614173228
hsa04913	Organismal Systems	Endocrine system	hsa04913	Ovarian steroidogenesis	3/508	52/8541	0.605274586008038	0.931417688177417	0.723731492722948	ADCY9/ADCY1/ADCY2	3	0.0576923076923077	0.96998031496063
hsa00051	Metabolism	Carbohydrate metabolism	hsa00051	Fructose and mannose metabolism	2/508	34/8541	0.608899538332366	0.932469341310918	0.724548649731878	HK2/ENOSF1	2	0.0588235294117647	0.988999536822603
hsa04120	Genetic Information Processing	Folding, sorting and degradation	hsa04120	Ubiquitin mediated proteolysis	8/508	142/8541	0.614744985283491	0.935319078366885	0.726762956459741	FBXW7/ANAPC1/PIAS1/RHOBTB2/BTRC/UBE2QL1/NEDD4L/UBE2K	8	0.0563380281690141	0.947210823999113
hsa04917	Organismal Systems	Endocrine system	hsa04917	Prolactin signaling pathway	4/508	71/8541	0.61666147438069	0.935319078366885	0.726762956459741	SHC3/SOCS7/MAPK8/GSK3B	4	0.0563380281690141	0.947210823999113
hsa04976	Organismal Systems	Digestive system	hsa04976	Bile secretion	5/508	90/8541	0.627004564390191	0.937812321046679	0.728700259421959	ADCY9/ADCY1/NCEH1/ATP1B2/ADCY2	5	0.0555555555555556	0.934055118110236
hsa05235	Human Diseases	Cancer: overview	hsa05235	PD-L1 expression and PD-1 checkpoint pathway in cancer	5/508	90/8541	0.627004564390191	0.937812321046679	0.728700259421959	PPP3CA/PPP3R1/PPP3CB/NFKBIA/TLR2	5	0.0555555555555556	0.934055118110236
hsa00600	Metabolism	Lipid metabolism	hsa00600	Sphingolipid metabolism	3/508	54/8541	0.631063416495928	0.937812321046679	0.728700259421959	CERS6/SPHK1/B4GALT6	3	0.0555555555555556	0.934055118110236
hsa05131	Human Diseases	Infectious disease: bacterial	hsa05131	Shigellosis	14/508	250/8541	0.632497622404057	0.937812321046679	0.728700259421959	TLN2/HK2/ITPR1/PRKCE/PLCB1/MAPK8/ITGA5/BTRC/ACTR3B/GSK3B/CXCL8/NFKBIA/IL1R1/CDC42	14	0.056	0.941527559055118
hsa05207	Human Diseases	Cancer: overview	hsa05207	Chemical carcinogenesis - receptor activation	12/508	215/8541	0.633097276668736	0.937812321046679	0.728700259421959	PRKCB/CACNA1A/FGF2/EPHX4/ADRB1/VDR/CACNA1B/ADCY9/ADCY1/KLF4/ARRB1/ADCY2	12	0.0558139534883721	0.938399560520051
hsa00512	Metabolism	Glycan biosynthesis and metabolism	hsa00512	Mucin type O-glycan biosynthesis	2/508	36/8541	0.640253073795774	0.944001043689583	0.733509029464926	GALNT16/GALNT17	2	0.0555555555555556	0.934055118110236
hsa00120	Metabolism	Lipid metabolism	hsa00120	Primary bile acid biosynthesis	1/508	17/8541	0.647762278124706	0.950651121136722	0.738676282072034	CYP46A1	1	0.0588235294117647	0.988999536822603
hsa05145	Human Diseases	Infectious disease: parasitic	hsa05145	Toxoplasmosis	6/508	112/8541	0.662658007081852	0.968030360575793	0.75218032334297	MAPK8/PIK3R5/NFKBIA/HSPA6/HLA-DRA/TLR2	6	0.0535714285714286	0.900696006749156
hsa00760	Metabolism	Metabolism of cofactors and vitamins	hsa00760	Nicotinate and nicotinamide metabolism	2/508	38/8541	0.669595341708096	0.973677629914983	0.75656837257216	NMNAT2/PNP	2	0.0526315789473684	0.884894322420224
hsa00240	Metabolism	Nucleotide metabolism	hsa00240	Pyrimidine metabolism	3/508	58/8541	0.679064640431969	0.979971656874764	0.761458966324738	UPP1/ENTPD3/CMPK2	3	0.0517241379310345	0.869637523757806
hsa05212	Human Diseases	Cancer: specific types	hsa05212	Pancreatic cancer	4/508	77/8541	0.680106512657565	0.979971656874764	0.761458966324738	MAPK8/BRAF/CDC42/RAC2	4	0.051948051948052	0.873402188362818
hsa05330	Human Diseases	Immune disease	hsa05330	Allograft rejection	2/508	39/8541	0.683525838475232	0.980442039803839	0.761824463935243	GZMB/HLA-DRA	2	0.0512820512820513	0.862204724409449
hsa04141	Genetic Information Processing	Folding, sorting and degradation	hsa04141	Protein processing in endoplasmic reticulum	9/508	170/8541	0.689041490329958	0.981300495306199	0.762491502246888	CRYAB/DDIT3/SVIP/HSPA4L/MAPK8/HSPA5/TUSC3/PPP1R15A/HSPA6	9	0.0529411764705882	0.890099583140343
hsa05213	Human Diseases	Cancer: specific types	hsa05213	Endometrial cancer	3/508	59/8541	0.690315490388903	0.981300495306199	0.762491502246888	CTNNA2/GSK3B/BRAF	3	0.0508474576271186	0.854897904711064
hsa04621	Organismal Systems	Immune system	hsa04621	NOD-like receptor signaling pathway	10/508	189/8541	0.694834558648646	0.983314978087593	0.764056798514019	ITPR1/PLCB1/MAPK8/TNFAIP3/CXCL1/CXCL8/CXCL3/NFKBIA/IL6/CXCL2	10	0.0529100529100529	0.88957630296213
hsa05215	Human Diseases	Cancer: specific types	hsa05215	Prostate cancer	5/508	98/8541	0.700796760672844	0.987344769481296	0.767188032736587	GSK3B/PLAU/BRAF/NFKBIA/IL1R2	5	0.0510204081632653	0.857805720713482
hsa01240	Metabolism	Global and overview maps	hsa01240	Biosynthesis of cofactors	8/508	154/8541	0.704161869443956	0.987401295057958	0.767231954320313	AK2/NMNAT2/GPHN/AK5/VKORC1/PANK1/CMPK2/ALAS2	8	0.051948051948052	0.873402188362818
hsa00785	Metabolism	Metabolism of cofactors and vitamins	hsa00785	Lipoic acid metabolism	1/508	20/8541	0.707066542517844	0.987401295057958	0.767231954320313	OGDHL	1	0.05	0.840649606299212
hsa04932	Human Diseases	Endocrine and metabolic disease	hsa04932	Non-alcoholic fatty liver disease	8/508	157/8541	0.724276192592691	0.999991586564742	0.777014880478664	PRKAA2/DDIT3/MAPK8/IRS1/GSK3B/CXCL8/IL6/CDC42	8	0.0509554140127389	0.856712974572446
hsa00770	Metabolism	Metabolism of cofactors and vitamins	hsa00770	Pantothenate and CoA biosynthesis	1/508	21/8541	0.724530478253196	0.999991586564742	0.777014880478664	PANK1	1	0.0476190476190476	0.800618672665917
hsa00590	Metabolism	Lipid metabolism	hsa00590	Arachidonic acid metabolism	3/508	63/8541	0.732351623895196	0.999991586564742	0.777014880478664	PRXL2B/PTGR3/PTGS1	3	0.0476190476190476	0.800618672665917
hsa00340	Metabolism	Amino acid metabolism	hsa00340	Histidine metabolism	1/508	22/8541	0.740955186826831	0.999991586564742	0.777014880478664	CNDP1	1	0.0454545454545455	0.764226914817466
hsa03250	Genetic Information Processing	Information processing in viruses	hsa03250	Viral life cycle - HIV-1	3/508	64/8541	0.742130499375096	0.999991586564742	0.777014880478664	CXCR4/ELL2/BICD1	3	0.046875	0.788109005905512
hsa04962	Organismal Systems	Excretory system	hsa04962	Vasopressin-regulated water reabsorption	2/508	44/8541	0.746088274161834	0.999991586564742	0.777014880478664	ADCY9/NSF	2	0.0454545454545455	0.764226914817466
hsa00900	Metabolism	Metabolism of terpenoids and polyketides	hsa00900	Terpenoid backbone biosynthesis	1/508	23/8541	0.756402394843262	0.999991586564742	0.777014880478664	PCYOX1	1	0.0434782608695652	0.730999657651489
hsa04614	Organismal Systems	Endocrine system	hsa04614	Renin-angiotensin system	1/508	23/8541	0.756402394843262	0.999991586564742	0.777014880478664	ANPEP	1	0.0434782608695652	0.730999657651489
hsa05016	Human Diseases	Neurodegenerative disease	hsa05016	Huntington disease	16/508	311/8541	0.763188282510713	0.999991586564742	0.777014880478664	GRIA1/GRIA2/GRIA3/STX1A/SLC1A3/GRIN2B/ITPR1/PLCB1/CACNA1B/MAPK8/GRM5/SIN3A/SLC1A2/KIF5A/TUBB6/PPARGC1A	16	0.0514469453376206	0.864977086867357
hsa00860	Metabolism	Metabolism of cofactors and vitamins	hsa00860	Porphyrin metabolism	2/508	46/8541	0.767983811719913	0.999991586564742	0.777014880478664	HMOX1/ALAS2	2	0.0434782608695652	0.730999657651489
hsa05169	Human Diseases	Infectious disease: viral	hsa05169	Epstein-Barr virus infection	10/508	204/8541	0.780358203404961	0.999991586564742	0.777014880478664	ENTPD3/MAPK8/TNFAIP3/SIN3A/MAP2K4/NFKBIA/IL6/ICAM1/HLA-DRA/TLR2	10	0.0490196078431373	0.824166280685503
hsa00280	Metabolism	Amino acid metabolism	hsa00280	Valine, leucine and isoleucine degradation	2/508	48/8541	0.788219274359035	0.999991586564742	0.777014880478664	AACS/ABAT	2	0.0416666666666667	0.700541338582677
hsa03272	NA	NA	hsa03272	Virion - Hepatitis viruses	2/508	48/8541	0.788219274359035	0.999991586564742	0.777014880478664	CD9/CLDN10	2	0.0416666666666667	0.700541338582677
hsa01100	Metabolism	Global and overview maps	hsa01100	Metabolic pathways	87/508	1570/8541	0.790715895278935	0.999991586564742	0.777014880478664	GALNT16/CYP26B1/CERS6/ST6GALNAC5/SPHK1/GDA/GPAT3/PDE2A/CHSY3/PRXL2B/AACS/CSGALNACT1/AGMAT/PIP4K2B/DGKB/MBOAT1/LACC1/ST6GAL2/HK2/AK2/DGKE/ELOVL1/ACSL1/PI4KA/DGKZ/GALNT17/GUCY1B1/PLCB1/GPLD1/PGM2L1/UPP1/ENTPD3/SMYD2/B3GNT5/PDE4A/ADCY9/NMNAT2/LARGE1/B4GAT1/GLS2/ELOVL6/GPHN/ITPKA/AK5/B3GALNT1/HMOX1/AMPD3/PRDM16/PIP5K1B/ADCY1/ELOVL4/GLCE/INPP4A/ACOX1/VKORC1/XYLT1/SYNJ1/B3GALT2/PDE4D/ENOSF1/TYRP1/PTGS1…	87	0.0554140127388535	0.931675359847535
hsa05226	Human Diseases	Cancer: specific types	hsa05226	Gastric cancer	7/508	150/8541	0.796728398771663	0.999991586564742	0.777014880478664	FZD3/FGF2/SHC3/FZD7/CTNNA2/GSK3B/BRAF	7	0.0466666666666667	0.784606299212598
hsa00592	Metabolism	Lipid metabolism	hsa00592	alpha-Linolenic acid metabolism	1/508	26/8541	0.797442675085453	0.999991586564742	0.777014880478664	ACOX1	1	0.0384615384615385	0.646653543307087
hsa04950	Human Diseases	Endocrine and metabolic disease	hsa04950	Maturity onset diabetes of the young	1/508	26/8541	0.797442675085453	0.999991586564742	0.777014880478664	NEUROD1	1	0.0384615384615385	0.646653543307087
hsa05225	Human Diseases	Cancer: specific types	hsa05225	Hepatocellular carcinoma	8/508	170/8541	0.800606838883471	0.999991586564742	0.777014880478664	FZD3/PRKCB/SHC3/FZD7/ACTL6B/HMOX1/GSK3B/BRAF	8	0.0470588235294118	0.791199629458083
hsa05230	Human Diseases	Cancer: overview	hsa05230	Central carbon metabolism in cancer	3/508	71/8541	0.802805225259015	0.999991586564742	0.777014880478664	HK2/GLS2/GLS	3	0.0422535211267606	0.710408117999335
hsa00330	Metabolism	Amino acid metabolism	hsa00330	Arginine and proline metabolism	2/508	50/8541	0.806885350111194	0.999991586564742	0.777014880478664	AGMAT/CNDP1	2	0.04	0.67251968503937
hsa00520	Metabolism	Carbohydrate metabolism	hsa00520	Amino sugar and nucleotide sugar metabolism	2/508	50/8541	0.806885350111194	0.999991586564742	0.777014880478664	HK2/CYB5R2	2	0.04	0.67251968503937
hsa04622	Organismal Systems	Immune system	hsa04622	RIG-I-like receptor signaling pathway	3/508	72/8541	0.810415897071272	0.999991586564742	0.777014880478664	MAPK8/CXCL8/NFKBIA	3	0.0416666666666667	0.700541338582677
hsa04142	Cellular Processes	Transport and catabolism	hsa04142	Lysosome	6/508	133/8541	0.810970804833736	0.999991586564742	0.777014880478664	LAPTM5/CTSL/DMXL2/SLC11A1/TCIRG1/AP3B2	6	0.0451127819548872	0.758480847788763
hsa05223	Human Diseases	Cancer: specific types	hsa05223	Non-small cell lung cancer	3/508	73/8541	0.81777723185953	0.999991586564742	0.777014880478664	PRKCB/KIF5A/BRAF	3	0.0410958904109589	0.690944881889764
hsa00790	Metabolism	Metabolism of cofactors and vitamins	hsa00790	Folate biosynthesis	1/508	28/8541	0.820891965114972	0.999991586564742	0.777014880478664	GPHN	1	0.0357142857142857	0.600464004499437
hsa04714	Organismal Systems	Environmental adaptation	hsa04714	Thermogenesis	11/508	235/8541	0.834549307457755	0.999991586564742	0.777014880478664	CNR1/PRKAA2/PRKG1/ACSL1/ACTL6B/ADCY9/PRDM16/ADCY1/ACSL6/PPARGC1A/ADCY2	11	0.0468085106382979	0.786991120790752
hsa04814	Cellular Processes	Cell motility	hsa04814	Motor proteins	9/508	197/8541	0.836753674976882	0.999991586564742	0.777014880478664	TNNT2/TPM2/KIF6/TPM4/KIF5A/TUBB6/MYO16/MYO5A/MYH10	9	0.0456852791878173	0.768106239258164
hsa00510	Metabolism	Glycan biosynthesis and metabolism	hsa00510	N-Glycan biosynthesis	2/508	54/8541	0.839876689240187	0.999991586564742	0.777014880478664	ST6GAL2/TUSC3	2	0.037037037037037	0.622703412073491
hsa05320	Human Diseases	Immune disease	hsa05320	Autoimmune thyroid disease	2/508	54/8541	0.839876689240187	0.999991586564742	0.777014880478664	GZMB/HLA-DRA	2	0.037037037037037	0.622703412073491
hsa00020	Metabolism	Carbohydrate metabolism	hsa00020	Citrate cycle (TCA cycle)	1/508	30/8541	0.841631341896794	0.999991586564742	0.777014880478664	OGDHL	1	0.0333333333333333	0.560433070866142
hsa00563	Metabolism	Glycan biosynthesis and metabolism	hsa00563	Glycosylphosphatidylinositol (GPI)-anchor biosynthesis	1/508	30/8541	0.841631341896794	0.999991586564742	0.777014880478664	GPLD1	1	0.0333333333333333	0.560433070866142
hsa01523	Human Diseases	Drug resistance: antineoplastic	hsa01523	Antifolate resistance	1/508	30/8541	0.841631341896794	0.999991586564742	0.777014880478664	IL6	1	0.0333333333333333	0.560433070866142
hsa04217	Cellular Processes	Cell growth and death	hsa04217	Necroptosis	7/508	159/8541	0.842377266408945	0.999991586564742	0.777014880478664	CAMK2A/STAT4/CAMK2B/MAPK8/TNFAIP3/CFLAR/SPATA2	7	0.0440251572327044	0.740194621898678
hsa05220	Human Diseases	Cancer: specific types	hsa05220	Chronic myeloid leukemia	3/508	77/8541	0.844837004639163	0.999991586564742	0.777014880478664	SHC3/BRAF/NFKBIA	3	0.038961038961039	0.655051641272114
hsa05165	Human Diseases	Infectious disease: viral	hsa05165	Human papillomavirus infection	16/508	333/8541	0.846267596718479	0.999991586564742	0.777014880478664	FZD3/ITGA9/SPP1/FZD7/ITGA5/GSK3B/DLG3/COL9A2/TCIRG1/ITGA2/PTGER4/ATP6V1G2/COL6A3/ATP6V1C1/COL4A1/CDC42	16	0.048048048048048	0.807831453500745
hsa05014	Human Diseases	Neurodegenerative disease	hsa05014	Amyotrophic lateral sclerosis	18/508	371/8541	0.847998708582764	0.999991586564742	0.777014880478664	GRIA1/GRIA2/PPP3CA/DDIT3/GRIN2B/PPP3R1/ERBB4/GRIN2A/SLC1A2/NRG1/KIF5A/GRIN2C/PPP3CB/TNFRSF1B/HSPA5/TUBB6/NRG3/NEFL	18	0.0485175202156334	0.815724685357726
hsa00030	Metabolism	Carbohydrate metabolism	hsa00030	Pentose phosphate pathway	1/508	31/8541	0.851083965362477	0.999991586564742	0.777014880478664	TKTL1	1	0.032258064516129	0.542354584709169
hsa03060	Genetic Information Processing	Folding, sorting and degradation	hsa03060	Protein export	1/508	31/8541	0.851083965362477	0.999991586564742	0.777014880478664	HSPA5	1	0.032258064516129	0.542354584709169
hsa04152	Environmental Information Processing	Signal transduction	hsa04152	AMPK signaling pathway	5/508	122/8541	0.859046308680672	0.999991586564742	0.777014880478664	PRKAA2/ADRA1A/IRS1/EEF2K/PPARGC1A	5	0.040983606557377	0.689057054343617
hsa05150	Human Diseases	Infectious disease: bacterial	hsa05150	Staphylococcus aureus infection	4/508	102/8541	0.864213450592281	0.999991586564742	0.777014880478664	C5AR1/ITGAM/ICAM1/HLA-DRA	4	0.0392156862745098	0.659333024548402
hsa01210	Metabolism	Global and overview maps	hsa01210	2-Oxocarboxylic acid metabolism	1/508	33/8541	0.868333225392995	0.999991586564742	0.777014880478664	OGDHL	1	0.0303030303030303	0.509484609878311
hsa04130	Genetic Information Processing	Folding, sorting and degradation	hsa04130	SNARE interactions in vesicular transport	1/508	33/8541	0.868333225392995	0.999991586564742	0.777014880478664	STX1A	1	0.0303030303030303	0.509484609878311
hsa04146	Cellular Processes	Transport and catabolism	hsa04146	Peroxisome	3/508	83/8541	0.878879058202648	0.999991586564742	0.777014880478664	ACSL1/ACOX1/ACSL6	3	0.036144578313253	0.607698510577744
hsa05224	Human Diseases	Cancer: specific types	hsa05224	Breast cancer	6/508	148/8541	0.881547810906796	0.999991586564742	0.777014880478664	FZD3/FGF2/SHC3/FZD7/GSK3B/BRAF	6	0.0405405405405405	0.681607788891253
hsa00350	Metabolism	Amino acid metabolism	hsa00350	Tyrosine metabolism	1/508	36/8541	0.890540366895633	0.999991586564742	0.777014880478664	TYRP1	1	0.0277777777777778	0.467027559055118
hsa05206	Human Diseases	Cancer: overview	hsa05206	MicroRNAs in cancer	14/508	312/8541	0.895269668398479	0.999991586564742	0.777014880478664	EFNA5/FZD3/PRKCB/MMP16/DDIT4/PRKCE/ZFPM2/ITGA5/IRS1/GLS2/BMPR2/HMOX1/PLAU/GLS	14	0.0448717948717949	0.754429133858268
hsa00310	Metabolism	Amino acid metabolism	hsa00310	Lysine degradation	2/508	63/8541	0.896196102785698	0.999991586564742	0.777014880478664	SMYD2/PRDM16	2	0.0317460317460317	0.533745781777278
hsa01250	Metabolism	Global and overview maps	hsa01250	Biosynthesis of nucleotide sugars	1/508	37/8541	0.897078343805335	0.999991586564742	0.777014880478664	HK2	1	0.027027027027027	0.454405192594169
hsa05216	Human Diseases	Cancer: specific types	hsa05216	Thyroid cancer	1/508	37/8541	0.897078343805335	0.999991586564742	0.777014880478664	BRAF	1	0.027027027027027	0.454405192594169
hsa05340	Human Diseases	Immune disease	hsa05340	Primary immunodeficiency	1/508	38/8541	0.903226533051206	0.999991586564742	0.777014880478664	PTPRC	1	0.0263157894736842	0.442447161210112
hsa05171	Human Diseases	Infectious disease: viral	hsa05171	Coronavirus disease - COVID-19	10/508	238/8541	0.907869942351953	0.999991586564742	0.777014880478664	PRKCB/RPLP2/C5AR1/MAPK8/RPL11/CXCL8/NFKBIA/IL6/HBEGF/TLR2	10	0.0420168067226891	0.706428240587574
hsa05160	Human Diseases	Infectious disease: viral	hsa05160	Hepatitis C	6/508	159/8541	0.917946340383276	0.999991586564742	0.777014880478664	PIAS1/GSK3B/CFLAR/BRAF/CLDN10/NFKBIA	6	0.0377358490566038	0.634452533056009
hsa00260	Metabolism	Amino acid metabolism	hsa00260	Glycine, serine and threonine metabolism	1/508	41/8541	0.919557524076604	0.999991586564742	0.777014880478664	ALAS2	1	0.024390243902439	0.410072978682543
hsa01200	Metabolism	Global and overview maps	hsa01200	Carbon metabolism	4/508	116/8541	0.920700836439549	0.999991586564742	0.777014880478664	HK2/ACOX1/TKTL1/OGDHL	4	0.0344827586206897	0.579758349171871
hsa05222	Human Diseases	Cancer: specific types	hsa05222	Small cell lung cancer	3/508	93/8541	0.921076476075379	0.999991586564742	0.777014880478664	NFKBIA/ITGA2/COL4A1	3	0.032258064516129	0.542354584709169
hsa00513	Metabolism	Glycan biosynthesis and metabolism	hsa00513	Various types of N-glycan biosynthesis	1/508	42/8541	0.924365144990614	0.999991586564742	0.777014880478664	TUSC3	1	0.0238095238095238	0.400309336332958
hsa05012	Human Diseases	Neurodegenerative disease	hsa05012	Parkinson disease	11/508	271/8541	0.935578622786751	0.999991586564742	0.777014880478664	DDIT3/CAMK2A/CAMK2B/ITPR1/SLC39A10/MAPK8/LRRK2/KIF5A/HSPA5/TUBB6/SLC39A12	11	0.040590405904059	0.682446174855449
hsa05218	Human Diseases	Cancer: specific types	hsa05218	Melanoma	2/508	73/8541	0.936886972745781	0.999991586564742	0.777014880478664	FGF2/BRAF	2	0.0273972602739726	0.460629921259842
hsa02010	Environmental Information Processing	Membrane transport	hsa02010	ABC transporters	1/508	45/8541	0.937134534518828	0.999991586564742	0.777014880478664	ABCG1	1	0.0222222222222222	0.373622047244094
hsa04115	Cellular Processes	Cell growth and death	hsa04115	p53 signaling pathway	2/508	75/8541	0.942962929983306	0.999991586564742	0.777014880478664	PMAIP1/SERPINE1	2	0.0266666666666667	0.448346456692913
hsa04613	Organismal Systems	Immune system	hsa04613	Neutrophil extracellular trap formation	7/508	193/8541	0.946357918858734	0.999991586564742	0.777014880478664	PRKCB/PLCB1/C5AR1/ITGAM/NCF2/RAC2/TLR2	7	0.0362694300518135	0.609797641875076
hsa05164	Human Diseases	Infectious disease: viral	hsa05164	Influenza A	6/508	173/8541	0.949913263684504	0.999991586564742	0.777014880478664	PRKCB/CXCL8/NFKBIA/IL6/ICAM1/HLA-DRA	6	0.0346820809248555	0.583109553502344
hsa04979	Organismal Systems	Digestive system	hsa04979	Cholesterol metabolism	1/508	51/8541	0.95657851560447	0.999991586564742	0.777014880478664	NCEH1	1	0.0196078431372549	0.329666512274201
hsa00270	Metabolism	Amino acid metabolism	hsa00270	Cysteine and methionine metabolism	1/508	52/8541	0.959176644470539	0.999991586564742	0.777014880478664	LACC1	1	0.0192307692307692	0.323326771653543
hsa03083	Genetic Information Processing	Chromosome	hsa03083	Polycomb repressive complex	2/508	83/8541	0.962141726171415	0.999991586564742	0.777014880478664	MBD5/CBX7	2	0.0240963855421687	0.405132340385163
hsa04623	Organismal Systems	Immune system	hsa04623	Cytosolic DNA-sensing pathway	2/508	83/8541	0.962141726171415	0.999991586564742	0.777014880478664	NFKBIA/IL6	2	0.0240963855421687	0.405132340385163
hsa05168	Human Diseases	Infectious disease: viral	hsa05168	Herpes simplex virus 1 infection	6/508	182/8541	0.964042275356148	0.999991586564742	0.777014880478664	ITGA5/SP100/NFKBIA/IL6/HLA-DRA/TLR2	6	0.032967032967033	0.554274465691789
hsa03460	Genetic Information Processing	Replication and repair	hsa03460	Fanconi anemia pathway	1/508	55/8541	0.966076452637993	0.999991586564742	0.777014880478664	ERCC4	1	0.0181818181818182	0.305690765926986
hsa00190	Metabolism	Energy metabolism	hsa00190	Oxidative phosphorylation	4/508	138/8541	0.968041956994933	0.999991586564742	0.777014880478664	LHPP/TCIRG1/ATP6V1G2/ATP6V1C1	4	0.0289855072463768	0.487333105100993
hsa00480	Metabolism	Metabolism of other amino acids	hsa00480	Glutathione metabolism	1/508	59/8541	0.973500009395321	0.999991586564742	0.777014880478664	ANPEP	1	0.0169491525423729	0.284965968237021
hsa04630	Environmental Information Processing	Signal transduction	hsa04630	JAK-STAT signaling pathway	5/508	168/8541	0.974978578297437	0.999991586564742	0.777014880478664	STAT4/PIAS1/SOCS7/IL6/LIF	5	0.0297619047619048	0.500386670416198
hsa03420	Genetic Information Processing	Replication and repair	hsa03420	Nucleotide excision repair	1/508	63/8541	0.979301541846274	0.999991586564742	0.777014880478664	ERCC4	1	0.0158730158730159	0.266872890888639
hsa00010	Metabolism	Carbohydrate metabolism	hsa00010	Glycolysis / Gluconeogenesis	1/508	67/8541	0.983834913377005	0.999991586564742	0.777014880478664	HK2	1	0.0149253731343284	0.25094018098484
hsa05208	Human Diseases	Cancer: overview	hsa05208	Chemical carcinogenesis - reactive oxygen species	7/508	227/8541	0.98431467038581	0.999991586564742	0.777014880478664	EPHX4/MAPK8/HMOX1/MAP2K4/BRAF/NCF2/NFKBIA	7	0.0308370044052863	0.518462312255021
hsa00830	Metabolism	Metabolism of cofactors and vitamins	hsa00830	Retinol metabolism	1/508	68/8541	0.984803979226011	0.999991586564742	0.777014880478664	CYP26B1	1	0.0147058823529412	0.247249884205651
hsa03015	Genetic Information Processing	Translation	hsa03015	mRNA surveillance pathway	2/508	103/8541	0.986797853910542	0.999991586564742	0.777014880478664	PABPC1L2B/GSPT2	2	0.0194174757281553	0.326465866523966
hsa01230	Metabolism	Global and overview maps	hsa01230	Biosynthesis of amino acids	1/508	75/8541	0.990143988357045	0.999991586564742	0.777014880478664	TKTL1	1	0.0133333333333333	0.224173228346457
hsa01524	Human Diseases	Drug resistance: antineoplastic	hsa01524	Platinum drug resistance	1/508	75/8541	0.990143988357045	0.999991586564742	0.777014880478664	PMAIP1	1	0.0133333333333333	0.224173228346457
hsa05322	Human Diseases	Immune disease	hsa05322	Systemic lupus erythematosus	3/508	141/8541	0.991693298251204	0.999991586564742	0.777014880478664	GRIN2B/GRIN2A/HLA-DRA	3	0.0212765957446809	0.357723236723069
hsa03018	Genetic Information Processing	Folding, sorting and degradation	hsa03018	RNA degradation	1/508	78/8541	0.991814063076009	0.999991586564742	0.777014880478664	PABPC1L2B	1	0.0128205128205128	0.215551181102362
hsa00983	Metabolism	Xenobiotics biodegradation and metabolism	hsa00983	Drug metabolism - other enzymes	1/508	81/8541	0.993201609762954	0.999991586564742	0.777014880478664	UPP1	1	0.0123456790123457	0.207567804024497
hsa05203	Human Diseases	Cancer: overview	hsa05203	Viral carcinogenesis	5/508	205/8541	0.994846555411688	0.999991586564742	0.777014880478664	EGR3/PMAIP1/SP100/NFKBIA/CDC42	5	0.024390243902439	0.410072978682543
hsa04137	Cellular Processes	Transport and catabolism	hsa04137	Mitophagy - animal	1/508	105/8541	0.998465229551991	0.999991586564742	0.777014880478664	MAPK8	1	0.00952380952380952	0.160123734533183
hsa03013	Genetic Information Processing	Translation	hsa03013	Nucleocytoplasmic transport	1/508	108/8541	0.998726160413066	0.999991586564742	0.777014880478664	AHCTF1	1	0.00925925925925926	0.155675853018373
hsa03082	Genetic Information Processing	Chromosome	hsa03082	ATP-dependent chromatin remodeling	1/508	117/8541	0.999271968195616	0.999991586564742	0.777014880478664	ACTL6B	1	0.00854700854700855	0.143700787401575
hsa04110	Cellular Processes	Cell growth and death	hsa04110	Cell cycle	2/508	158/8541	0.999367908020112	0.999991586564742	0.777014880478664	ANAPC1/GSK3B	2	0.0126582278481013	0.212822685139041
hsa03010	Genetic Information Processing	Translation	hsa03010	Ribosome	2/508	172/8541	0.999715028739694	0.999991586564742	0.777014880478664	RPLP2/RPL11	2	0.0116279069767442	0.195499908441677
hsa03008	Genetic Information Processing	Translation	hsa03008	Ribosome biogenesis in eukaryotes	1/508	168/8541	0.99996978146542	0.999991586564742	0.777014880478664	FBLL1	1	0.00595238095238095	0.10007733408324
hsa03040	Genetic Information Processing	Transcription	hsa03040	Spliceosome	2/508	217/8541	0.999978941914766	0.999991586564742	0.777014880478664	SART1/HSPA6	2	0.00921658986175115	0.154958452774048
hsa04740	Organismal Systems	Sensory system	hsa04740	Olfactory transduction	9/508	453/8541	0.999991586564742	0.999991586564742	0.777014880478664	SLC8A2/PDE2A/CAMK2A/PRKG1/NCALD/CAMK2B/GRK3/ARRB1/PDE1A	9	0.0198675496688742	0.334032956145382
